# Supplementary material for: High rate of adaptation of mammalian proteins that interact with Plasmodium and related parasites
Source: PLoS Genet. 2017 Sep 28;13(9):e1007023. doi: 10.1371/journal.pgen.1007023 (PMC5634635; doi:10.1371/journal.pgen.1007023)
Supplement: S1 Table — Because many sequenced species have not been thoroughly tested for blood parasites, evidence from related species is used as noted. (XLSX) [file pgen.1007023.s005.xlsx]

## Sheet: Sheet1
Species	Plasmodium source	Piroplasmid source	Notes (if not direct evidence)
Loxodonta africana	-	DOI: 10.1111/j.1365-2028.1963.tb00182.x; PMID: 16500026	-
Chaerephon ansorgei	PMID: 26975691; doi: 10.1073/pnas.1311016110	PMID: 16174413	High hemoparasite prevalence in many other bats.
Equus caballus	-	PMID: 17601669	-
Sus scrofa	-	PMID: 21490184	-
Bos taurus	-	DOI: 10.1007/978-90-481-9657-9_7	-
Ovis aries	-	PMID: 11193699	-
Felis catus	-	PMID: 27724937	-
Ailuropoda melanoleuca	-	PMID: 27724937	Piroplasms detected in two other bear species.
Canis lupus familiaris	-	PMID: 27724937	-
Mustela putorius furo	-	PMID: 27724937; DOI: 10.1007/978-90-481-9657-9_7 (https://link.springer.com/chapter/10.1007%2F978-90-481-9657-9_7)	High prevalence in several other Mustelidae.
Oryctolagus cuniculus	-	DOI: 10.1007/978-90-481-9657-9_7	Babesia present in brown (European) hare.
Cavia porcellus	-	-	Apparently resistant to Babesia and Plasmodium; DOI: 10.1292/jvms1939.44.497; PMID: 14934328
Ictidomys tridecemlineatus	doi:10.1038/167533a0; PMID: 4234359; PMID: 5757690	PMID: 16891774; PMID: 18109259	Susceptibility/presence of both parasite groups in a number of other squirrels.
Rattus norvegicus	PMID: 21323829; PMID: 28115674	PMID: 881655; PMID: 6965951	Rats are sometimes used as model systems for Plasmodium and Babesia. The African thicket rat is the natural host for P. berghei.
Mus musculus	e.g. PMID: 24281836	DOI: 10.1007/978-90-481-9657-9_7	Mice are common model systems for Plasmodium, and sometimes also for Piroplasms. Babesia are present in multiple species of wild mouse.
Galago senegalensis	doi: 10.1016/j.ijppaw.2015.10.006	DOI:10.1007/BF00348581; doi:10.1016/j.ijppaw.2015.10.006	Both parasite groups are present in wild lemurs, members of the same primate subfamily. The genus Galago has been undersampled for Plasmodium, according to https://doi.org/10.1016/j.onehlt.2015.10.001.
Callithrix jacchus	PMID: 3131721; DOI: 10.1186/s12936-017-1724-0	DOI: 10.1002/zoo.1430080508	-
Papio papio	DOI: 10.1007/BF01730965	DOI: 10.1016/j.anbehav.2012.12.012; DOI: 10.1007/BF01730965	-
Macaca mulatta	https://doi.org/10.1016/j.onehlt.2015.10.001	DOI: 10.1111/j.1550-7408.1959.tb04383.x	-
Hylobates lar	https://doi.org/10.1016/j.onehlt.2015.10.001	-	-
Pongo pygmaeus	https://doi.org/10.1016/j.onehlt.2015.10.001	-	-
Pan troglodytes	https://doi.org/10.1016/j.onehlt.2015.10.001	DOI: 10.1111/j.1550-7408.1959.tb04383.x	-
Gorilla gorilla	https://doi.org/10.1016/j.onehlt.2015.10.001	-	-
Homo sapiens	https://doi.org/10.1016/j.onehlt.2015.10.001	PMID: 26594611; PMID: 8169390	-
