# Supplementary material for: High rate of adaptation of mammalian proteins that interact with Plasmodium and related parasites
Source: PLoS Genet. 2017 Sep 28;13(9):e1007023. doi: 10.1371/journal.pgen.1007023 (PMC5634635; doi:10.1371/journal.pgen.1007023)
Supplement: S3 Table — (XLSX) [file pgen.1007023.s007.xlsx]

## Sheet: GO_pvals.csv
Function	Code	pval	PPIP_in	PPIP_out	nonPPIP_in	nonPPIP_out	%PPIP	%nonPPIP	PPIP_expected_in
Immune System Process	GO:0002376	6.15721e-94	248	239	966	7548	0.50924	0.11346	55.2551
Response to External Stimulus	GO:0009605	4.93541e-91	246	241	981	7533	0.505133	0.115222	56.1131
Defense Response	GO:0006952	9.61432e-85	194	293	592	7922	0.398357	0.0695325	33.8623
Response to Stress	GO:0006950	1.1289e-84	307	180	1764	6750	0.63039	0.207188	100.901
Immune Response	GO:0006955	4.28265e-84	185	302	529	7985	0.379877	0.062133	30.2588
Response to Chemical	GO:0042221	4.44393e-83	301	186	1714	6800	0.61807	0.201315	98.0406
Response to organic substance	GO:0010033	1.56841e-74	252	235	1268	7246	0.517454	0.148931	72.5295
Positive regulation of immune system process	GO:0002684	8.96469e-72	140	347	318	8196	0.287474	0.0373502	18.1896
Regulation of immune system process	GO:0002682	1.87372e-71	170	317	531	7983	0.349076	0.0623679	30.3732
Response to stimulus	GO:0050896	7.89423e-69	406	81	3731	4783	0.833676	0.438219	213.413
Cell activation	GO:0001775	2.92039e-68	138	349	331	8183	0.283368	0.0388771	18.9332
positive regulation of response to stimulus	GO:0048584	7.06665e-66	199	288	845	7669	0.408624	0.0992483	48.3339
response to external biotic stimulus	GO:0043207	2.45198e-63	119	368	249	8265	0.244353	0.0292459	14.2428
inflammatory response	GO:0006954	2.67735e-63	105	382	173	8341	0.215606	0.0203195	9.89558
response to biotic stimulus	GO:0009607	3.65001e-63	122	365	268	8246	0.250513	0.0314776	15.3296
response to other organism	GO:0051707	9.7178e-63	119	368	253	8261	0.244353	0.0297158	14.4716
cellular response to chemical stimulus	GO:0070887	8.57551e-62	222	265	1139	7375	0.455852	0.13378	65.1507
cytokine production	GO:0001816	4.66063e-61	107	380	196	8318	0.219713	0.0230209	11.2112
response to lipid	GO:0033993	8.6697e-61	125	362	304	8210	0.256674	0.0357059	17.3888
regulation of biological quality	GO:0065008	1.38069e-60	256	231	1555	6959	0.525667	0.18264	88.9459
response to wounding	GO:0009611	1.3609e-58	138	349	412	8102	0.283368	0.0483909	23.5664
response to bacterium	GO:0009617	7.15663e-58	87	400	115	8399	0.178645	0.0135072	6.57799
regulation of response to stress	GO:0080134	1.0345e-57	163	324	621	7893	0.334702	0.0729387	35.5211
regulation of cytokine production	GO:0001817	8.43885e-57	97	390	168	8346	0.199179	0.0197322	9.60958
positive regulation of multicellular organismal process	GO:0051240	4.66796e-55	155	332	584	7930	0.318275	0.0685929	33.4047
regulation of immune response	GO:0050776	6.92386e-55	121	366	325	8189	0.24846	0.0381724	18.59
response to oxygen-containing compound	GO:1901700	9.95449e-55	161	326	640	7874	0.330595	0.0751703	36.6079
regulation of response to stimulus	GO:0048583	6.9937e-54	254	233	1665	6849	0.521561	0.19556	95.2378
positive regulation of cytokine production	GO:0001819	6.19705e-53	78	409	98	8416	0.160164	0.0115105	5.60559
cell surface receptor signaling pathway	GO:0007166	1.13178e-52	213	274	1195	7319	0.437372	0.140357	68.3539
single-multicellular organism process	GO:0044707	4.14772e-52	332	155	2842	5672	0.681725	0.333803	162.562
innate immune response	GO:0045087	4.93382e-52	121	366	350	8164	0.24846	0.0411088	20.02
cellular response to organic substance	GO:0071310	7.08621e-52	188	299	939	7575	0.386037	0.110289	53.7107
regulation of multicellular organismal process	GO:0051239	7.2571e-51	201	286	1094	7420	0.412731	0.128494	62.5767
response to molecule of bacterial origin	GO:0002237	7.32236e-51	72	415	82	8432	0.147844	0.0096312	4.69039
multicellular organismal process	GO:0032501	2.46768e-50	327	160	2808	5706	0.671458	0.32981	160.617
positive regulation of biological process	GO:0048518	5.21034e-50	312	175	2580	5934	0.640657	0.30303	147.576
multi-organism process	GO:0051704	5.11205e-49	186	301	965	7549	0.38193	0.113343	55.1979
response to lipopolysaccharide	GO:0032496	7.12938e-49	69	418	78	8436	0.141684	0.00916138	4.46159
regulation of response to external stimulus	GO:0032101	5.00607e-48	112	375	323	8191	0.229979	0.0379375	18.4756
extracellular space	GO:0005615	9.5709e-48	125	362	422	8092	0.256674	0.0495654	24.1384
cellular response to stimulus	GO:0051716	1.35769e-47	344	143	3173	5341	0.706366	0.37268	181.495
Signal transduction	GO:0007165	3.79279e-47	303	184	2518	5996	0.622177	0.295748	144.029
Cell death	GO:0008219	4.42712e-47	178	309	914	7600	0.365503	0.107353	52.2807
regulation of defense response	GO:0031347	1.26566e-46	106	381	294	8220	0.217659	0.0345314	16.8168
single organism signaling	GO:0044700	3.52883e-46	317	170	2764	5750	0.650924	0.324642	158.101
signaling	GO:0023052	4.88587e-46	317	170	2770	5744	0.650924	0.325346	158.444
Cell proliferation	GO:0008283	1.10088e-45	170	317	855	7659	0.349076	0.100423	48.9059
Cell communication	GO:0007154	1.28764e-45	323	164	2877	5637	0.663244	0.337914	164.564
positive regulation of immune response	GO:0050778	1.44968e-45	96	391	237	8277	0.197125	0.0278365	13.5564
apoptotic process	GO:0006915	1.45904e-45	170	317	857	7657	0.349076	0.100658	49.0203
programmed cell death	GO:0012501	1.63432e-45	171	316	868	7646	0.351129	0.10195	49.6495
positive regulation of cellular process	GO:0048522	6.47824e-45	280	207	2234	6280	0.574949	0.262391	127.785
response to cytokine	GO:0034097	4.34436e-44	98	389	262	8252	0.201232	0.0307728	14.9864
regulation of localization	GO:0032879	4.82032e-44	187	300	1064	7450	0.383984	0.124971	60.8607
regulation of cell death	GO:0010941	7.10824e-44	152	335	706	7808	0.312115	0.0829222	40.3831
leukocyte activation	GO:0045321	1.83256e-43	94	393	241	8273	0.193018	0.0283063	13.7852
extracellular region	GO:0005576	2.30506e-43	249	238	1839	6675	0.511294	0.215997	105.191
immune effector process	GO:0002252	4.83841e-43	95	392	251	8263	0.195072	0.0294809	14.3572
single-organism cellular process	GO:0044763	6.51856e-43	461	26	5884	2630	0.946612	0.691097	336.564
intracellular signal transduction	GO:0035556	7.41968e-43	205	282	1294	7220	0.420945	0.151985	74.0167
regulation of cell proliferation	GO:0042127	2.37373e-42	144	343	653	7861	0.295688	0.0766972	37.3515
extracellular region part	GO:0044421	2.92436e-42	232	255	1641	6873	0.476386	0.192741	93.865
regulation of programmed cell death	GO:0043067	5.66628e-42	145	342	668	7846	0.297741	0.078459	38.2095
positive regulation of cell communication	GO:0010647	7.45008e-42	149	338	708	7806	0.305955	0.0831572	40.4975
regulation of body fluid levels	GO:0050878	2.22107e-41	98	389	286	8228	0.201232	0.0335917	16.3592
regulation of apoptotic process	GO:0042981	4.78689e-41	143	344	663	7851	0.293634	0.0778717	37.9235
plasma membrane	GO:0005886	6.33561e-41	255	232	1985	6529	0.523614	0.233145	113.542
cell periphery	GO:0071944	1.12348e-40	258	229	2031	6483	0.529774	0.238548	116.173
secretion	GO:0046903	1.90465e-40	118	369	449	8065	0.2423	0.0527367	25.6828
positive regulation of signal transduction	GO:0009967	2.10864e-40	139	348	635	7879	0.285421	0.074583	36.3219
immune system development	GO:0002520	2.32342e-40	103	384	332	8182	0.211499	0.0389946	18.9904
regulation of cell activation	GO:0050865	2.99908e-40	74	413	145	8369	0.151951	0.0170308	8.29399
positive regulation of intracellular signal transduction	GO:1902533	5.19479e-40	107	380	366	8148	0.219713	0.042988	20.9352
positive regulation of signaling	GO:0023056	6.84581e-40	145	342	700	7814	0.297741	0.0822175	40.0399
cellular response to cytokine stimulus	GO:0071345	2.94136e-39	84	403	211	8303	0.172485	0.0247827	12.0692
regulation of response to wounding	GO:1903034	3.22665e-39	70	417	130	8384	0.143737	0.015269	7.43599
localization	GO:0051179	4.31692e-39	306	181	2802	5712	0.628337	0.329105	160.274
locomotion	GO:0040011	8.14699e-39	147	340	737	7777	0.301848	0.0865633	42.1563
leukocyte migration	GO:0050900	8.27342e-39	65	422	107	8407	0.13347	0.0125675	6.12039
leukocyte cell-cell adhesion	GO:0007159	3.09214e-38	72	415	147	8367	0.147844	0.0172657	8.40839
negative regulation of cell death	GO:0060548	4.33988e-38	111	376	420	8094	0.227926	0.0493305	24.024
hemopoiesis	GO:0030097	2.2004e-37	94	393	296	8218	0.193018	0.0347663	16.9312
positive regulation of defense response	GO:0031349	3.39479e-37	72	415	154	8360	0.147844	0.0180879	8.80879
hematopoietic or lymphoid organ development	GO:0048534	4.58359e-37	96	391	314	8200	0.197125	0.0368804	17.9608
regulation of cell communication	GO:0010646	5.08727e-37	206	281	1436	7078	0.422998	0.168663	82.1391
single organismal cell-cell adhesion	GO:0016337	5.25512e-37	88	399	257	8257	0.180698	0.0301856	14.7004
single-organism process	GO:0044699	1.40726e-36	471	16	6435	2079	0.967146	0.755814	368.081
regulation of intracellular signal transduction	GO:1902531	1.67354e-36	141	346	716	7798	0.289528	0.0840968	40.9551
homeostatic process	GO:0042592	2.49809e-36	140	347	709	7805	0.287474	0.0832746	40.5547
cell migration	GO:0016477	4.5233e-36	119	368	515	7999	0.244353	0.0604886	29.458
wound healing	GO:0042060	9.48618e-36	92	395	298	8216	0.188912	0.0350012	17.0456
regulation of signaling	GO:0023051	1.38908e-35	201	286	1410	7104	0.412731	0.16561	80.6519
hemostasis	GO:0007599	1.68079e-35	81	406	223	8291	0.166324	0.0261922	12.7556
positive regulation of protein metabolic process	GO:0051247	3.87856e-35	133	354	660	7854	0.273101	0.0775194	37.7519
single-organism localization	GO:1902578	4.68845e-35	245	242	2003	6511	0.50308	0.23526	114.571
cell surface	GO:0009986	4.86994e-35	88	399	276	8238	0.180698	0.0324172	15.7872
regulation of signal transduction	GO:0009966	5.61352e-35	186	301	1241	7273	0.38193	0.14576	70.9851
regulation of protein metabolic process	GO:0051246	5.81568e-35	182	305	1194	7320	0.373717	0.14024	68.2967
negative regulation of programmed cell death	GO:0043069	6.18229e-35	103	384	393	8121	0.211499	0.0461593	22.4796
secretion by cell	GO:0032940	7.45066e-35	103	384	394	8120	0.211499	0.0462767	22.5368
homotypic cell-cell adhesion	GO:0034109	7.68416e-35	71	416	165	8349	0.145791	0.0193798	9.43798
single organism cell adhesion	GO:0098602	8.4224e-35	86	401	264	8250	0.176591	0.0310078	15.1008
regulation of transport	GO:0051049	9.82924e-35	146	341	798	7716	0.299795	0.093728	45.6455
biological regulation	GO:0065007	1.0405e-34	414	73	4987	3527	0.850103	0.585741	285.256
side of membrane	GO:0098552	1.0525e-34	66	421	137	8377	0.135524	0.0160911	7.83639
negative regulation of apoptotic process	GO:0043066	1.12162e-34	102	385	388	8126	0.209446	0.045572	22.1936
cell differentiation	GO:0030154	1.15323e-34	225	262	1742	6772	0.462012	0.204604	99.6422
establishment of localization	GO:0051234	1.64282e-34	265	222	2314	6200	0.544148	0.271788	132.361
activation of immune response	GO:0002253	1.78116e-34	76	411	199	8315	0.156057	0.0233733	11.3828
single-organism transport	GO:0044765	1.81013e-34	237	250	1914	6600	0.486653	0.224806	109.481
plasma membrane part	GO:0044459	2.04229e-34	171	316	1078	7436	0.351129	0.126615	61.6615
blood coagulation	GO:0007596	2.50253e-34	79	408	220	8294	0.162218	0.0258398	12.584
regulation of leukocyte activation	GO:0002694	2.55961e-34	65	422	134	8380	0.13347	0.0157388	7.66479
localization of cell	GO:0051674	4.10487e-34	121	366	562	7952	0.24846	0.0660089	32.1463
coagulation	GO:0050817	5.4125e-34	79	408	223	8291	0.162218	0.0261922	12.7556
cell motility	GO:0048870	5.54131e-34	121	366	564	7950	0.24846	0.0662438	32.2607
vesicle	GO:0031982	5.87844e-34	222	265	1722	6792	0.455852	0.202255	98.4982
regulation of inflammatory response	GO:0050727	1.32163e-33	54	433	82	8432	0.110883	0.0096312	4.69039
negative regulation of multicellular organismal process	GO:0051241	1.37503e-33	103	384	410	8104	0.211499	0.048156	23.452
positive regulation of transport	GO:0051050	1.6903e-33	99	388	378	8136	0.203285	0.0443975	21.6216
leukocyte proliferation	GO:0070661	2.65663e-33	51	436	70	8444	0.104723	0.00822175	4.00399
lymphocyte activation	GO:0046649	3.39177e-33	76	411	210	8304	0.156057	0.0246653	12.012
positive regulation of cellular metabolic process	GO:0031325	5.08304e-33	195	292	1397	7117	0.400411	0.164083	79.9083
cellular response to oxygen-containing compound	GO:1901701	7.83816e-33	101	386	403	8111	0.207392	0.0473338	23.0516
leukocyte aggregation	GO:0070486	1.29203e-32	64	423	140	8374	0.131417	0.0164435	8.00799
movement of cell or subcellular component	GO:0006928	1.29526e-32	144	343	817	7697	0.295688	0.0959596	46.7323
regulation of developmental process	GO:0050793	1.86303e-32	159	328	984	7530	0.326489	0.115574	56.2847
negative regulation of biological process	GO:0048519	2.52595e-32	248	239	2134	6380	0.50924	0.250646	122.065
regulation of cellular process	GO:0050794	2.54854e-32	391	96	4590	3924	0.802875	0.539112	262.548
response to abiotic stimulus	GO:0009628	3.13056e-32	114	373	526	7988	0.234086	0.0617806	30.0872
cellular response to biotic stimulus	GO:0071216	3.2279e-32	45	442	50	8464	0.0924025	0.00587268	2.86
response to organic cyclic compound	GO:0014070	4.35797e-32	96	391	371	8143	0.197125	0.0435753	21.2212
transport	GO:0006810	4.6857e-32	256	231	2259	6255	0.525667	0.265328	129.215
cell-cell adhesion	GO:0098609	8.12854e-32	84	403	280	8234	0.172485	0.032887	16.016
positive regulation of response to external stimulus	GO:0032103	9.56e-32	50	437	73	8441	0.102669	0.00857411	4.17559
external side of plasma membrane	GO:0009897	9.68e-32	47	440	60	8454	0.0965092	0.00704722	3.43199
cell adhesion	GO:0007155	9.89e-32	115	372	543	7971	0.23614	0.0637773	31.0595
cellular response to molecule of bacterial origin	GO:0071219	1.21e-31	42	445	41	8473	0.0862423	0.0048156	2.3452
immune response-regulating signaling pathway	GO:0002764	1.49e-31	77	410	232	8282	0.158111	0.0272492	13.2704
response to endogenous stimulus	GO:0009719	1.73e-31	137	350	765	7749	0.281314	0.089852	43.7579
receptor binding	GO:0005102	2.07e-31	119	368	586	7928	0.244353	0.0688278	33.5191
system development	GO:0048731	2.15e-31	239	248	2030	6484	0.49076	0.238431	116.116
cytokine-mediated signaling pathway	GO:0019221	2.24e-31	65	422	155	8359	0.13347	0.0182053	8.86599
biological adhesion	GO:0022610	2.27e-31	113	374	530	7984	0.232033	0.0622504	30.316
regulation of cell adhesion	GO:0030155	2.27e-31	79	408	248	8266	0.162218	0.0291285	14.1856
T cell activation	GO:0042110	2.87e-31	62	425	138	8376	0.12731	0.0162086	7.89359
T cell aggregation	GO:0070489	2.87e-31	62	425	138	8376	0.12731	0.0162086	7.89359
lymphocyte aggregation	GO:0071593	2.87e-31	62	425	138	8376	0.12731	0.0162086	7.89359
single-organism developmental process	GO:0044767	4.01e-31	286	201	2749	5765	0.587269	0.32288	157.243
positive regulation of cell activation	GO:0050867	7.32e-31	52	435	87	8427	0.106776	0.0102185	4.97639
cellular developmental process	GO:0048869	9.61e-31	228	259	1897	6617	0.468172	0.222809	108.508
developmental process	GO:0032502	1.19e-30	288	199	2794	5720	0.591376	0.328165	159.817
regulation of homotypic cell-cell adhesion	GO:0034110	1.67e-30	52	435	89	8425	0.106776	0.0104534	5.09079
regulation of lymphocyte activation	GO:0051249	2.33e-30	57	430	116	8398	0.117043	0.0136246	6.63519
mononuclear cell proliferation	GO:0032943	5.21e-30	47	440	68	8446	0.0965092	0.00798685	3.88959
positive regulation of cellular protein metabolic process	GO:0032270	5.58e-30	120	367	620	7894	0.246407	0.0728212	35.4639
immune response-activating signal transduction	GO:0002757	1.44e-29	68	419	189	8325	0.13963	0.0221987	10.8108
adaptive immune response	GO:0002250	4.19e-29	50	437	87	8427	0.102669	0.0102185	4.97639
regulation of biological process	GO:0050789	4.86e-29	397	90	4848	3666	0.815195	0.569415	277.305
regulation of cellular localization	GO:0060341	6.3e-29	110	377	541	7973	0.225873	0.0635424	30.9451
regulation of cell-cell adhesion	GO:0022407	9.24e-29	57	430	127	8387	0.117043	0.0149166	7.26439
regulation of leukocyte cell-cell adhesion	GO:1903037	1.4e-28	49	438	85	8429	0.100616	0.00998356	4.86199
leukocyte differentiation	GO:0002521	1.64e-28	64	423	172	8342	0.131417	0.020202	9.83838
anatomical structure development	GO:0048856	2.06e-28	264	223	2500	6014	0.542094	0.293634	143
leukocyte mediated immunity	GO:0002443	2.21e-28	45	442	67	8447	0.0924025	0.00786939	3.83239
positive regulation of metabolic process	GO:0009893	2.34e-28	212	275	1746	6768	0.435318	0.205074	99.871
lymphocyte proliferation	GO:0046651	3.49e-28	45	442	68	8446	0.0924025	0.00798685	3.88959
positive regulation of leukocyte activation	GO:0002696	4.64e-28	48	439	83	8431	0.0985626	0.00974865	4.74759
positive regulation of macromolecule metabolic process	GO:0010604	4.79e-28	182	305	1366	7148	0.373717	0.160442	78.1351
regulation of multicellular organismal development	GO:2000026	5.23e-28	127	360	728	7786	0.26078	0.0855062	41.6415
cellular response to lipopolysaccharide	GO:0071222	6.41e-28	38	449	40	8474	0.0780287	0.00469814	2.288
positive regulation of cell proliferation	GO:0008284	6.64e-28	86	401	342	8172	0.176591	0.0401691	19.5624
chemical homeostasis	GO:0048878	1.04e-27	99	388	458	8056	0.203285	0.0537938	26.1976
multicellular organism development	GO:0007275	1.3e-27	244	243	2230	6284	0.501027	0.261922	127.556
positive regulation of phosphorus metabolic process	GO:0010562	1.43e-27	98	389	451	8063	0.201232	0.0529716	25.7972
positive regulation of phosphate metabolic process	GO:0045937	1.43e-27	98	389	451	8063	0.201232	0.0529716	25.7972
cellular process	GO:0009987	1.45e-27	478	9	7028	1486	0.98152	0.825464	402.001
response to drug	GO:0042493	2.19e-27	64	423	182	8332	0.131417	0.0213766	10.4104
animal organ development	GO:0048513	2.29e-27	191	296	1498	7016	0.392197	0.175946	85.6855
regulation of T cell activation	GO:0050863	2.31e-27	47	440	82	8432	0.0965092	0.0096312	4.69039
negative regulation of cellular process	GO:0048523	2.5e-27	226	261	1978	6536	0.464066	0.232323	113.141
regulation of innate immune response	GO:0045088	3.92e-27	60	427	158	8356	0.123203	0.0185577	9.03759
regulation of cellular protein metabolic process	GO:0032268	3.93e-27	160	327	1116	7398	0.328542	0.131078	63.8351
extracellular organelle	GO:0043230	4.06e-27	174	313	1290	7224	0.35729	0.151515	73.7879
extracellular vesicle	GO:1903561	4.06e-27	174	313	1290	7224	0.35729	0.151515	73.7879
negative regulation of response to stimulus	GO:0048585	6.83e-27	116	371	636	7878	0.238193	0.0747005	36.3791
extracellular membrane-bounded organelle	GO:0065010	7.4e-27	173	314	1285	7229	0.355236	0.150928	73.5019
extracellular exosome	GO:0070062	9.16e-27	173	314	1288	7226	0.355236	0.15128	73.6735
regulation of cell migration	GO:0030334	1.1e-26	72	415	246	8268	0.147844	0.0288936	14.0712
response to nitrogen compound	GO:1901698	1.9e-26	94	393	432	8082	0.193018	0.05074	24.7104
regulation of cell motility	GO:2000145	2.87e-26	74	413	266	8248	0.151951	0.0312427	15.2152
adaptive immune response based on somatic recombination of immune receptors built from immunoglobulin superfamily domains	GO:0002460	1.02e-25	38	449	49	8465	0.0780287	0.00575523	2.8028
regulation of protein phosphorylation	GO:0001932	1.08e-25	107	380	568	7946	0.219713	0.0667136	32.4895
positive regulation of phosphorylation	GO:0042327	1.53e-25	88	399	392	8122	0.180698	0.0460418	22.4224
regulation of molecular function	GO:0065009	1.66e-25	174	313	1333	7181	0.35729	0.156566	76.2475
positive regulation of cell adhesion	GO:0045785	3.19e-25	54	433	136	8378	0.110883	0.0159737	7.77919
chemotaxis	GO:0006935	4.19e-25	74	413	280	8234	0.151951	0.032887	16.016
taxis	GO:0042330	4.19e-25	74	413	280	8234	0.151951	0.032887	16.016
cellular response to lipid	GO:0071396	4.52e-25	58	429	163	8351	0.119097	0.0191449	9.32358
regulation of locomotion	GO:0040012	6.02e-25	75	412	290	8224	0.154004	0.0340615	16.588
positive regulation of lymphocyte activation	GO:0051251	6.15e-25	43	444	76	8438	0.0882957	0.00892647	4.34719
positive regulation of cell migration	GO:0030335	6.16e-25	52	435	126	8388	0.106776	0.0147992	7.20719
response to inorganic substance	GO:0010035	6.71e-25	61	426	185	8329	0.125257	0.0217289	10.582
positive regulation of protein phosphorylation	GO:0001934	7.51e-25	84	403	367	8147	0.172485	0.0431055	20.9924
protein phosphorylation	GO:0006468	7.89e-25	129	358	817	7697	0.264887	0.0959596	46.7323
transmembrane receptor protein tyrosine kinase signaling pathway	GO:0007169	8.14e-25	87	400	394	8120	0.178645	0.0462767	22.5368
regulation of phosphorylation	GO:0042325	9.27e-25	111	376	626	7888	0.227926	0.073526	35.8071
positive regulation of response to wounding	GO:1903036	9.75e-25	35	452	41	8473	0.0718686	0.0048156	2.3452
regulation of cellular component movement	GO:0051270	1e-24	76	411	301	8213	0.156057	0.0353535	17.2172
regulation of immune effector process	GO:0002697	1.16e-24	55	432	147	8367	0.112936	0.0172657	8.40839
negative regulation of cytokine production	GO:0001818	1.18e-24	40	447	63	8451	0.0821355	0.00739958	3.60359
regulation of leukocyte proliferation	GO:0070663	1.46e-24	37	450	50	8464	0.0759754	0.00587268	2.86
apoptotic signaling pathway	GO:0097190	1.81e-24	74	413	288	8226	0.151951	0.0338266	16.4736
positive regulation of cell motility	GO:2000147	1.97e-24	52	435	130	8384	0.106776	0.015269	7.43599
regulation of phosphate metabolic process	GO:0019220	3.28e-24	121	366	743	7771	0.24846	0.087268	42.4995
regulation of protein localization	GO:0032880	4.06e-24	89	398	423	8091	0.182752	0.0496829	24.1956
response to hormone	GO:0009725	4.54e-24	90	397	433	8081	0.184805	0.0508574	24.7676
positive regulation of developmental process	GO:0051094	6.11e-24	99	388	521	7993	0.203285	0.0611933	29.8012
positive regulation of homotypic cell-cell adhesion	GO:0034112	6.3e-24	37	450	53	8461	0.0759754	0.00622504	3.0316
cellular localization	GO:0051641	6.96e-24	181	306	1472	7042	0.371663	0.172892	84.1983
cytokine biosynthetic process	GO:0042089	7.47e-24	30	457	26	8488	0.0616016	0.00305379	1.4872
positive regulation of cellular component movement	GO:0051272	8e-24	52	435	135	8379	0.106776	0.0158562	7.72199
cytosol	GO:0005829	9.47e-24	192	295	1625	6889	0.394251	0.190862	92.9498
regulation of cellular component organization	GO:0051128	9.47e-24	147	340	1048	7466	0.301848	0.123091	59.9455
regulation of phosphorus metabolic process	GO:0051174	1.03e-23	121	366	754	7760	0.24846	0.08856	43.1287
regulation of cell differentiation	GO:0045595	1.36e-23	112	375	660	7854	0.229979	0.0775194	37.7519
positive regulation of innate immune response	GO:0045089	1.38e-23	52	435	137	8377	0.106776	0.0160911	7.83639
defense response to other organism	GO:0098542	1.4e-23	54	433	150	8364	0.110883	0.017618	8.57999
cytokine metabolic process	GO:0042107	1.5e-23	30	457	27	8487	0.0616016	0.00317125	1.5444
positive regulation of locomotion	GO:0040017	1.81e-23	52	435	138	8376	0.106776	0.0162086	7.89359
regulation of cytokine biosynthetic process	GO:0042035	2.16e-23	28	459	21	8493	0.0574949	0.00246653	1.2012
regulation of apoptotic signaling pathway	GO:2001233	4.37e-23	57	430	175	8339	0.117043	0.0205544	10.01
establishment of localization in cell	GO:0051649	5.61e-23	164	323	1280	7234	0.336756	0.150341	73.2159
regulation of secretion	GO:0051046	6.02e-23	69	418	267	8247	0.141684	0.0313601	15.2724
regulation of mononuclear cell proliferation	GO:0032944	6.3e-23	35	452	49	8465	0.0718686	0.00575523	2.8028
response to oxygen levels	GO:0070482	6.51e-23	50	437	130	8384	0.102669	0.015269	7.43599
positive regulation of molecular function	GO:0044093	6.66e-23	128	359	850	7664	0.262834	0.0998356	48.6199
response to alcohol	GO:0097305	6.79e-23	52	435	143	8371	0.106776	0.0167959	8.17959
cytokine receptor binding	GO:0005126	7.12e-23	40	447	73	8441	0.0821355	0.00857411	4.17559
positive regulation of leukocyte cell-cell adhesion	GO:1903039	8.13e-23	36	451	54	8460	0.073922	0.00634249	3.08879
response to oxidative stress	GO:0006979	1.04e-22	54	433	158	8356	0.110883	0.0185577	9.03759
regulation of I-kappaB kinase/NF-kappaB signaling	GO:0043122	1.28e-22	45	442	102	8412	0.0924025	0.0119803	5.83439
response to decreased oxygen levels	GO:0036293	1.3e-22	48	439	120	8394	0.0985626	0.0140944	6.86399
protein secretion	GO:0009306	1.37e-22	57	430	180	8334	0.117043	0.0211416	10.296
symbiosis, encompassing mutualism through parasitism	GO:0044403	1.42e-22	84	403	402	8112	0.172485	0.0472163	22.9944
interspecies interaction between organisms	GO:0044419	1.42e-22	84	403	402	8112	0.172485	0.0472163	22.9944
regulation of establishment of protein localization	GO:0070201	1.45e-22	79	408	357	8157	0.162218	0.0419309	20.4204
enzyme linked receptor protein signaling pathway	GO:0007167	1.49e-22	100	387	557	7957	0.205339	0.0654217	31.8603
response to steroid hormone	GO:0048545	2.15e-22	57	430	182	8332	0.117043	0.0213766	10.4104
platelet activation	GO:0030168	2.25e-22	44	443	98	8416	0.0903491	0.0115105	5.60559
protein metabolic process	GO:0019538	2.3e-22	262	225	2702	5812	0.537988	0.31736	154.554
phosphorylation	GO:0016310	2.41e-22	140	347	1002	7512	0.287474	0.117689	57.3143
positive regulation of cell death	GO:0010942	2.5e-22	69	418	275	8239	0.141684	0.0322997	15.73
single-organism metabolic process	GO:0044710	2.53e-22	266	221	2768	5746	0.546201	0.325112	158.329
positive regulation of T cell activation	GO:0050870	2.6e-22	35	452	52	8462	0.0718686	0.00610759	2.9744
positive regulation of cytokine biosynthetic process	GO:0042108	3.34e-22	22	465	8	8506	0.0451745	0.000939629	0.457599
cytokine secretion	GO:0050663	3.74e-22	30	457	32	8482	0.0616016	0.00375852	1.8304
immune response-regulating cell surface receptor signaling pathway	GO:0002768	4.16e-22	57	430	185	8329	0.117043	0.0217289	10.582
response to hypoxia	GO:0001666	4.26e-22	47	440	118	8396	0.0965092	0.0138595	6.74959
regulation of hemopoiesis	GO:1903706	4.4e-22	46	441	112	8402	0.0944559	0.0131548	6.40639
regulation of lymphocyte proliferation	GO:0050670	5.18e-22	34	453	49	8465	0.0698152	0.00575523	2.8028
response to organonitrogen compound	GO:0010243	5.21e-22	83	404	402	8112	0.170431	0.0472163	22.9944
positive regulation of protein modification process	GO:0031401	6.37e-22	94	393	509	8005	0.193018	0.0597839	29.1148
tissue remodeling	GO:0048771	6.43e-22	35	452	54	8460	0.0718686	0.00634249	3.08879
I-kappaB kinase/NF-kappaB signaling	GO:0007249	1.05e-21	46	441	115	8399	0.0944559	0.0135072	6.57799
regulation of protein modification process	GO:0031399	1.09e-21	121	366	799	7715	0.24846	0.0938454	45.7027
positive regulation of cell-cell adhesion	GO:0022409	1.13e-21	38	449	70	8444	0.0780287	0.00822175	4.00399
reactive oxygen species metabolic process	GO:0072593	1.39e-21	43	444	98	8416	0.0882957	0.0115105	5.60559
regulation of secretion by cell	GO:1903530	1.61e-21	64	423	245	8269	0.131417	0.0287761	14.014
myeloid cell differentiation	GO:0030099	1.64e-21	51	436	149	8365	0.104723	0.0175006	8.52279
T cell proliferation	GO:0042098	1.64e-21	33	454	47	8467	0.0677618	0.00552032	2.6884
enzyme binding	GO:0019899	1.71e-21	125	362	850	7664	0.256674	0.0998356	48.6199
phosphate-containing compound metabolic process	GO:0006796	1.85e-21	173	314	1444	7070	0.355236	0.169603	82.5967
regulation of protein secretion	GO:0050708	2.29e-21	49	438	137	8377	0.100616	0.0160911	7.83639
positive regulation of programmed cell death	GO:0043068	2.67e-21	66	421	264	8250	0.135524	0.0310078	15.1008
cytokine activity	GO:0005125	6.44e-21	30	457	37	8477	0.0616016	0.00434578	2.1164
positive regulation of apoptotic process	GO:0043065	6.57e-21	65	422	261	8253	0.13347	0.0306554	14.9292
lymphocyte mediated immunity	GO:0002449	6.6e-21	33	454	50	8464	0.0677618	0.00587268	2.86
phosphorus metabolic process	GO:0006793	7.24e-21	174	313	1475	7039	0.35729	0.173244	84.3699
activation of innate immune response	GO:0002218	1.37e-20	45	442	118	8396	0.0924025	0.0138595	6.74959
regulation of cytokine secretion	GO:0050707	1.55e-20	27	460	27	8487	0.0554415	0.00317125	1.5444
negative regulation of immune system process	GO:0002683	1.61e-20	46	441	125	8389	0.0944559	0.0146817	7.14999
pattern recognition receptor signaling pathway	GO:0002221	1.78e-20	36	451	67	8447	0.073922	0.00786939	3.83239
cytoplasmic part	GO:0044444	2.14e-20	337	150	4070	4444	0.691992	0.478036	232.804
positive regulation of inflammatory response	GO:0050729	2.83e-20	25	462	21	8493	0.0513347	0.00246653	1.2012
vesicle lumen	GO:0031983	3.21e-20	23	464	15	8499	0.0472279	0.0017618	0.857999
cytoplasmic vesicle lumen	GO:0060205	3.21e-20	23	464	15	8499	0.0472279	0.0017618	0.857999
regulation of leukocyte migration	GO:0002685	3.29e-20	28	459	32	8482	0.0574949	0.00375852	1.8304
positive regulation of reactive oxygen species metabolic process	GO:2000379	4.25e-20	26	461	25	8489	0.0533881	0.00293634	1.43
response to virus	GO:0009615	4.96e-20	47	440	136	8378	0.0965092	0.0159737	7.77919
regulation of protein transport	GO:0051223	5.05e-20	71	416	325	8189	0.145791	0.0381724	18.59
cellular response to endogenous stimulus	GO:0071495	5.32e-20	94	393	547	7967	0.193018	0.0642471	31.2883
defense response to bacterium	GO:0042742	5.78e-20	28	459	33	8481	0.0574949	0.00387597	1.8876
ion homeostasis	GO:0050801	6.18e-20	68	419	300	8214	0.13963	0.0352361	17.16
positive regulation of cellular component organization	GO:0051130	6.58e-20	90	397	508	8006	0.184805	0.0596664	29.0576
positive regulation of secretion	GO:0051047	6.74e-20	45	442	124	8390	0.0924025	0.0145642	7.09279
MAPK cascade	GO:0000165	6.79e-20	71	416	327	8187	0.145791	0.0384073	18.7044
regulation of anatomical structure morphogenesis	GO:0022603	7.19e-20	81	406	420	8094	0.166324	0.0493305	24.024
positive regulation of cell differentiation	GO:0045597	7.58e-20	75	412	364	8150	0.154004	0.0427531	20.8208
regulation of homeostatic process	GO:0032844	8.44e-20	48	439	145	8369	0.0985626	0.0170308	8.29399
innate immune response-activating signal transduction	GO:0002758	9.89e-20	44	443	119	8395	0.0903491	0.013977	6.80679
cellular chemical homeostasis	GO:0055082	1.03e-19	64	423	269	8245	0.131417	0.031595	15.3868
macromolecule localization	GO:0033036	1.05e-19	164	323	1385	7129	0.336756	0.162673	79.2219
positive regulation of biosynthetic process	GO:0009891	1.39e-19	126	361	911	7603	0.258727	0.107	52.1091
negative regulation of cell communication	GO:0010648	1.42e-19	98	389	598	7916	0.201232	0.0702373	34.2055
toll-like receptor signaling pathway	GO:0002224	1.87e-19	32	455	53	8461	0.0657084	0.00622504	3.0316
anatomical structure morphogenesis	GO:0009653	2.8e-19	159	328	1332	7182	0.326489	0.156448	76.1903
positive regulation of hemopoiesis	GO:1903708	2.83e-19	32	455	54	8460	0.0657084	0.00634249	3.08879
regulation of reactive oxygen species metabolic process	GO:2000377	2.83e-19	32	455	54	8460	0.0657084	0.00634249	3.08879
regulation of tumor necrosis factor superfamily cytokine production	GO:1903555	3.6e-19	23	464	18	8496	0.0472279	0.00211416	1.0296
negative regulation of response to external stimulus	GO:0032102	3.98e-19	40	447	99	8415	0.0821355	0.0116279	5.66279
cell chemotaxis	GO:0060326	4.03e-19	34	453	65	8449	0.0698152	0.00763448	3.71799
platelet degranulation	GO:0002576	4.21e-19	25	462	25	8489	0.0513347	0.00293634	1.43
toll-like receptor 4 signaling pathway	GO:0034142	4.83e-19	28	459	37	8477	0.0574949	0.00434578	2.1164
leukocyte chemotaxis	GO:0030595	6.69e-19	29	458	42	8472	0.0595483	0.00493305	2.4024
extrinsic apoptotic signaling pathway	GO:0097191	7.25e-19	39	448	95	8419	0.0800821	0.0111581	5.43399
neuron death	GO:0070997	1.32e-18	42	445	116	8398	0.0862423	0.0136246	6.63519
signal transduction by protein phosphorylation	GO:0023014	1.34e-18	71	416	348	8166	0.145791	0.0408739	19.9056
positive regulation of protein secretion	GO:0050714	1.39e-18	32	455	58	8456	0.0657084	0.00681231	3.31759
regulation of T cell proliferation	GO:0042129	1.48e-18	27	460	35	8479	0.0554415	0.00411088	2.002
positive regulation of secretion by cell	GO:1903532	1.48e-18	41	446	110	8404	0.0841889	0.0129199	6.29199
tumor necrosis factor superfamily cytokine production	GO:0071706	1.54e-18	23	464	20	8494	0.0472279	0.00234907	1.144
organic substance transport	GO:0071702	1.6e-18	157	330	1331	7183	0.322382	0.156331	76.1331
membrane	GO:0016020	1.73e-18	326	161	3969	4545	0.669405	0.466173	227.026
chemokine production	GO:0032602	1.88e-18	21	466	14	8500	0.0431211	0.00164435	0.800799
negative regulation of signaling	GO:0023057	2.06e-18	95	392	592	7922	0.195072	0.0695325	33.8623
membrane raft	GO:0045121	2.2e-18	42	445	118	8396	0.0862423	0.0138595	6.74959
regulation of production of molecular mediator of immune response	GO:0002700	2.58e-18	25	462	28	8486	0.0513347	0.0032887	1.6016
positive regulation of I-kappaB kinase/NF-kappaB signaling	GO:0043123	2.77e-18	35	452	76	8438	0.0718686	0.00892647	4.34719
biological_process	GO:0008150	4.44e-18	484	3	7652	862	0.99384	0.898755	437.694
endocytosis	GO:0006897	5.17e-18	61	426	268	8246	0.125257	0.0314776	15.3296
cellular cation homeostasis	GO:0030003	5.33e-18	54	433	210	8304	0.110883	0.0246653	12.012
negative regulation of cell proliferation	GO:0008285	6.73e-18	64	423	296	8218	0.131417	0.0347663	16.9312
regulation of neuron death	GO:1901214	6.83359e-18	39	448	103	8411	0.0800821	0.0120977	5.89159
ERK1 and ERK2 cascade	GO:0070371	7.62292e-18	37	450	91	8423	0.0759754	0.0106883	5.20519
regulation of MAPK cascade	GO:0043408	7.79001e-18	64	423	297	8217	0.131417	0.0348837	16.9884
positive regulation of leukocyte migration	GO:0002687	9.43957e-18	21	466	16	8498	0.0431211	0.00187926	0.915198
cytoplasmic vesicle	GO:0031410	9.74069e-18	93	394	586	7928	0.190965	0.0688278	33.5191
response to growth factor	GO:0070848	9.82425e-18	73	414	382	8132	0.149897	0.0448673	21.8504
regulation of leukocyte differentiation	GO:1902105	9.88601e-18	35	452	80	8434	0.0718686	0.00939629	4.57599
myeloid leukocyte migration	GO:0097529	1.06075e-17	27	460	39	8475	0.0554415	0.00458069	2.2308
intrinsic component of plasma membrane	GO:0031226	1.06607e-17	100	387	660	7854	0.205339	0.0775194	37.7519
blood microparticle	GO:0072562	1.13664e-17	23	464	23	8491	0.0472279	0.00270143	1.3156
leukocyte activation involved in immune response	GO:0002366	1.26912e-17	32	455	64	8450	0.0657084	0.00751703	3.66079
blood vessel development	GO:0001568	1.29891e-17	61	426	274	8240	0.125257	0.0321823	15.6728
acute inflammatory response	GO:0002526	1.36732e-17	25	462	31	8483	0.0513347	0.00364106	1.7732
cellular ion homeostasis	GO:0006873	1.53103e-17	54	433	216	8298	0.110883	0.02537	12.3552
regulation of cellular metabolic process	GO:0031323	1.82681e-17	247	240	2685	5829	0.507187	0.315363	153.582
integral component of plasma membrane	GO:0005887	2.01733e-17	97	390	637	7877	0.199179	0.0748179	36.4363
negative regulation of response to wounding	GO:1903035	2.02727e-17	31	456	60	8454	0.063655	0.00704722	3.43199
regulation of chemokine production	GO:0032642	2.1729e-17	20	467	14	8500	0.0410678	0.00164435	0.800799
cation homeostasis	GO:0055080	2.28062e-17	60	427	269	8245	0.123203	0.031595	15.3868
positive regulation of cellular biosynthetic process	GO:0031328	2.29353e-17	120	367	900	7614	0.246407	0.105708	51.4799
response to reactive oxygen species	GO:0000302	2.46802e-17	35	452	83	8431	0.0718686	0.00974865	4.74759
cell activation involved in immune response	GO:0002263	2.54137e-17	32	455	66	8448	0.0657084	0.00775194	3.77519
regulation of catalytic activity	GO:0050790	2.59082e-17	136	351	1099	7415	0.279261	0.129082	62.8627
establishment of protein localization	GO:0045184	2.67995e-17	128	359	998	7516	0.262834	0.117219	57.0855
secretory granule	GO:0030141	3.02791e-17	41	446	122	8392	0.0841889	0.0143293	6.97839
production of molecular mediator of immune response	GO:0002440	3.07097e-17	28	459	46	8468	0.0574949	0.00540287	2.6312
positive regulation of immune effector process	GO:0002699	3.07097e-17	28	459	46	8468	0.0574949	0.00540287	2.6312
positive regulation of MAPK cascade	GO:0043410	3.15027e-17	51	436	196	8318	0.104723	0.0230209	11.2112
regulation of primary metabolic process	GO:0080090	3.1911e-17	244	243	2645	5869	0.501027	0.310665	151.294
whole membrane	GO:0098805	3.28047e-17	128	359	1004	7510	0.262834	0.117923	57.4287
negative regulation of signal transduction	GO:0009968	3.64201e-17	87	400	535	7979	0.178645	0.0628377	30.6019
angiogenesis	GO:0001525	3.77308e-17	51	436	197	8317	0.104723	0.0231384	11.2684
regulation of adaptive immune response	GO:0002819	4.10004e-17	24	463	29	8485	0.0492813	0.00340615	1.6588
regulation of tumor necrosis factor production	GO:0032680	4.13006e-17	21	466	18	8496	0.0431211	0.00211416	1.0296
vesicle-mediated transport	GO:0016192	4.23117e-17	97	390	642	7872	0.199179	0.0754052	36.7223
regulation of intracellular transport	GO:0032386	6.28868e-17	59	428	267	8247	0.12115	0.0313601	15.2724
circulatory system development	GO:0072359	6.98177e-17	79	408	458	8056	0.162218	0.0537938	26.1976
cellular protein metabolic process	GO:0044267	7.26432e-17	231	256	2463	6051	0.474333	0.289288	140.883
inorganic ion homeostasis	GO:0098771	7.50941e-17	60	427	277	8237	0.123203	0.0325346	15.8444
cardiovascular system development	GO:0072358	7.79617e-17	79	408	459	8055	0.162218	0.0539112	26.2548
response to extracellular stimulus	GO:0009991	7.95283e-17	66	421	332	8182	0.135524	0.0389946	18.9904
tumor necrosis factor production	GO:0032640	8.26421e-17	21	466	19	8495	0.0431211	0.00223162	1.0868
interleukin-12 production	GO:0032615	9.233e-17	18	469	10	8504	0.036961	0.00117454	0.571999
regulation of cellular response to stress	GO:0080135	9.45659e-17	65	422	324	8190	0.13347	0.038055	18.5328
vasculature development	GO:0001944	1.01475e-16	61	426	288	8226	0.125257	0.0338266	16.4736
regulation of macromolecule metabolic process	GO:0060255	1.07053e-16	241	246	2627	5887	0.494867	0.308551	150.264
secretory granule lumen	GO:0034774	1.09534e-16	19	468	13	8501	0.0390144	0.0015269	0.743599
positive regulation of gene expression	GO:0010628	1.15138e-16	116	371	871	7643	0.238193	0.102302	49.8211
cellular response to growth factor stimulus	GO:0071363	1.16474e-16	70	417	373	8141	0.143737	0.0438102	21.3356
cellular homeostasis	GO:0019725	1.40779e-16	65	422	327	8187	0.13347	0.0384073	18.7044
myeloid leukocyte differentiation	GO:0002573	1.41969e-16	33	454	77	8437	0.0677618	0.00904393	4.40439
blood vessel morphogenesis	GO:0048514	1.46842e-16	55	432	238	8276	0.112936	0.027954	13.6136
positive regulation of chemokine production	GO:0032722	1.61059e-16	17	470	8	8506	0.0349076	0.000939629	0.457599
identical protein binding	GO:0042802	1.64612e-16	91	396	593	7921	0.186858	0.06965	33.9195
protein localization	GO:0008104	1.77218e-16	143	344	1217	7297	0.293634	0.142941	69.6123
immune response-activating cell surface receptor signaling pathway	GO:0002429	2.31927e-16	42	445	138	8376	0.0862423	0.0162086	7.89359
response to metal ion	GO:0010038	2.39822e-16	40	447	124	8390	0.0821355	0.0145642	7.09279
cytokine production involved in immune response	GO:0002367	2.45412e-16	19	468	14	8500	0.0390144	0.00164435	0.800799
positive regulation of macromolecule biosynthetic process	GO:0010557	2.63566e-16	112	375	838	7676	0.229979	0.0984261	47.9335
regulation of peptidase activity	GO:0052547	2.70509e-16	43	444	146	8368	0.0882957	0.0171482	8.35119
zymogen activation	GO:0031638	3.16311e-16	26	461	42	8472	0.0533881	0.00493305	2.4024
protein binding	GO:0005515	3.26668e-16	423	64	6027	2487	0.868583	0.707893	344.744
positive regulation of leukocyte proliferation	GO:0070665	3.59132e-16	23	464	29	8485	0.0472279	0.00340615	1.6588
membrane part	GO:0044425	4.06996e-16	244	243	2701	5813	0.501027	0.317242	154.497
regulation of ERK1 and ERK2 cascade	GO:0070372	4.49483e-16	34	453	87	8427	0.0698152	0.0102185	4.97639
regulation of endopeptidase activity	GO:0052548	4.60252e-16	41	446	134	8380	0.0841889	0.0157388	7.66479
myeloid leukocyte activation	GO:0002274	4.82432e-16	26	461	43	8471	0.0533881	0.00505051	2.4596
platelet alpha granule	GO:0031091	5.28743e-16	19	468	15	8499	0.0390144	0.0017618	0.857999
response to nutrient levels	GO:0031667	5.7153e-16	63	424	319	8195	0.129363	0.0374677	18.2468
MyD88-dependent toll-like receptor signaling pathway	GO:0002755	6.03033e-16	23	464	30	8484	0.0472279	0.00352361	1.716
response to estrogen	GO:0043627	6.19993e-16	33	454	82	8432	0.0677618	0.0096312	4.69039
regulation of leukocyte mediated immunity	GO:0002703	6.55167e-16	25	462	39	8475	0.0513347	0.00458069	2.2308
regulation of coagulation	GO:0050818	9.98402e-16	23	464	31	8483	0.0472279	0.00364106	1.7732
negative regulation of developmental process	GO:0051093	1.01039e-15	66	421	352	8162	0.135524	0.0413437	20.1344
regulation of anatomical structure size	GO:0090066	1.01726e-15	50	437	208	8306	0.102669	0.0244304	11.8976
positive regulation of peptidyl-tyrosine phosphorylation	GO:0050731	1.09398e-15	26	461	45	8469	0.0533881	0.00528541	2.574
regulation of interleukin-12 production	GO:0032655	1.13524e-15	17	470	10	8504	0.0349076	0.00117454	0.571999
cytoplasmic vesicle part	GO:0044433	1.27221e-15	56	431	261	8253	0.11499	0.0306554	14.9292
phosphatidylinositol-mediated signaling	GO:0048015	1.43937e-15	33	454	85	8429	0.0677618	0.00998356	4.86199
protein processing	GO:0016485	1.44696e-15	39	448	125	8389	0.0800821	0.0146817	7.14999
B cell activation	GO:0042113	1.49701e-15	32	455	79	8435	0.0657084	0.00927883	4.51879
metal ion homeostasis	GO:0055065	1.53736e-15	53	434	236	8278	0.10883	0.0277191	13.4992
positive regulation of leukocyte differentiation	GO:1902107	1.54823e-15	25	462	41	8473	0.0513347	0.0048156	2.3452
response to ketone	GO:1901654	1.57791e-15	27	460	51	8463	0.0554415	0.00599013	2.9172
multi-organism cellular process	GO:0044764	1.75345e-15	69	418	386	8128	0.141684	0.0453371	22.0792
aging	GO:0007568	1.822e-15	38	449	119	8395	0.0780287	0.013977	6.80679
regulation of blood coagulation	GO:0030193	1.83497e-15	22	465	28	8486	0.0451745	0.0032887	1.6016
positive regulation of mononuclear cell proliferation	GO:0032946	1.83497e-15	22	465	28	8486	0.0451745	0.0032887	1.6016
regulation of hemostasis	GO:1900046	1.83497e-15	22	465	28	8486	0.0451745	0.0032887	1.6016
positive regulation of catalytic activity	GO:0043085	1.99227e-15	100	387	720	7794	0.205339	0.0845666	41.1839
negative regulation of protein metabolic process	GO:0051248	2.04207e-15	79	408	490	8024	0.162218	0.0575523	28.028
cellular metal ion homeostasis	GO:0006875	2.20033e-15	47	440	188	8326	0.0965092	0.0220813	10.7536
lymphocyte differentiation	GO:0030098	2.25478e-15	37	450	113	8401	0.0759754	0.0132723	6.46359
regulation of metabolic process	GO:0019222	2.3212e-15	267	220	3112	5402	0.548255	0.365516	178.006
inositol lipid-mediated signaling	GO:0048017	2.48257e-15	33	454	87	8427	0.0677618	0.0102185	4.97639
regulation of proteolysis	GO:0030162	2.56713e-15	65	422	350	8164	0.13347	0.0411088	20.02
regulation of extrinsic apoptotic signaling pathway	GO:2001236	2.6159e-15	30	457	69	8445	0.0616016	0.0081043	3.94679
membrane region	GO:0098589	2.72635e-15	84	403	546	7968	0.172485	0.0641297	31.2311
lipopolysaccharide-mediated signaling pathway	GO:0031663	2.74702e-15	17	470	11	8503	0.0349076	0.00129199	0.629199
cellular metabolic process	GO:0044237	2.76529e-15	370	117	4970	3544	0.759754	0.583744	284.284
negative regulation of apoptotic signaling pathway	GO:2001234	2.91283e-15	34	453	94	8420	0.0698152	0.0110406	5.37679
toll-like receptor 2 signaling pathway	GO:0034134	3.06716e-15	22	465	29	8485	0.0451745	0.00340615	1.6588
cell development	GO:0048468	3.19612e-15	124	363	1015	7499	0.25462	0.119215	58.0579
regulation of peptidyl-tyrosine phosphorylation	GO:0050730	3.55217e-15	30	457	70	8444	0.0616016	0.00822175	4.00399
organic substance metabolic process	GO:0071704	4.00001e-15	376	111	5095	3419	0.772074	0.598426	291.434
protease binding	GO:0002020	4.19164e-15	23	464	34	8480	0.0472279	0.00399342	1.9448
binding	GO:0005488	4.47631e-15	459	28	6967	1547	0.942505	0.818299	398.512
response to mechanical stimulus	GO:0009612	4.80955e-15	31	456	77	8437	0.063655	0.00904393	4.40439
response to toxic substance	GO:0009636	4.80955e-15	31	456	77	8437	0.063655	0.00904393	4.40439
response to vitamin	GO:0033273	5.05304e-15	22	465	30	8484	0.0451745	0.00352361	1.716
leukocyte apoptotic process	GO:0071887	5.05304e-15	22	465	30	8484	0.0451745	0.00352361	1.716
platelet alpha granule lumen	GO:0031093	5.52081e-15	16	471	9	8505	0.0328542	0.00105708	0.514799
cellular response to stress	GO:0033554	5.73522e-15	125	362	1037	7477	0.256674	0.121799	59.3163
maintenance of location	GO:0051235	6.21457e-15	34	453	97	8417	0.0698152	0.011393	5.54839
positive regulation of apoptotic signaling pathway	GO:2001235	6.38876e-15	31	456	78	8436	0.063655	0.00916138	4.46159
peptidyl-tyrosine phosphorylation	GO:0018108	6.46141e-15	39	448	132	8382	0.0800821	0.0155039	7.55039
protein maturation	GO:0051604	7.32329e-15	40	447	140	8374	0.0821355	0.0164435	8.00799
positive regulation of protein transport	GO:0051222	7.57436e-15	45	442	179	8335	0.0924025	0.0210242	10.2388
viral process	GO:0016032	7.6531e-15	67	420	379	8135	0.137577	0.0445149	21.6788
regulation of cysteine-type endopeptidase activity involved in apoptotic process	GO:0043281	8.45593e-15	31	456	79	8435	0.063655	0.00927883	4.51879
regulation of adaptive immune response based on somatic recombination of immune receptors built from immunoglobulin superfamily domains	GO:0002822	9.35616e-15	21	466	27	8487	0.0431211	0.00317125	1.5444
peptidyl-tyrosine modification	GO:0018212	9.75277e-15	39	448	134	8380	0.0800821	0.0157388	7.66479
T cell differentiation	GO:0030217	1.15882e-14	30	457	74	8440	0.0616016	0.00869157	4.23279
multicellular organismal homeostasis	GO:0048871	1.32551e-14	40	447	143	8371	0.0821355	0.0167959	8.17959
regulation of cytokine production involved in immune response	GO:0002718	1.38444e-14	17	470	13	8501	0.0349076	0.0015269	0.743599
phagocytosis	GO:0006909	1.46583e-14	31	456	81	8433	0.063655	0.00951374	4.63319
positive regulation of lymphocyte proliferation	GO:0050671	1.55624e-14	21	466	28	8486	0.0431211	0.0032887	1.6016
JAK-STAT cascade	GO:0007259	1.58503e-14	23	464	37	8477	0.0472279	0.00434578	2.1164
type I interferon production	GO:0032606	1.66081e-14	25	462	47	8467	0.0513347	0.00552032	2.6884
cellular response to nitrogen compound	GO:1901699	2.10228e-14	54	433	263	8251	0.110883	0.0308903	15.0436
molecular transducer activity	GO:0060089	2.16987e-14	89	398	625	7889	0.182752	0.0734085	35.7499
regulation of interferon-gamma production	GO:0032649	2.23875e-14	18	469	17	8497	0.036961	0.00199671	0.972398
response to nutrient	GO:0007584	2.70039e-14	30	457	77	8437	0.0616016	0.00904393	4.40439
neuron apoptotic process	GO:0051402	2.89154e-14	32	455	90	8424	0.0657084	0.0105708	5.14799
exocytosis	GO:0006887	3.08641e-14	43	444	171	8343	0.0882957	0.0200846	9.78118
immunoglobulin mediated immune response	GO:0016064	4.12081e-14	21	466	30	8484	0.0431211	0.00352361	1.716
muscle cell proliferation	GO:0033002	4.22728e-14	26	461	55	8459	0.0533881	0.00645995	3.14599
positive regulation of adaptive immune response	GO:0002821	4.25621e-14	18	469	18	8496	0.036961	0.00211416	1.0296
small molecule metabolic process	GO:0044281	4.28731e-14	142	345	1296	7218	0.291581	0.15222	74.1311
positive regulation of interleukin-12 production	GO:0032735	4.4156e-14	14	473	6	8508	0.0287474	0.000704722	0.343199
signal transducer activity	GO:0004871	4.97216e-14	81	406	543	7971	0.166324	0.0637773	31.0595
molecular_function	GO:0003674	5.21427e-14	481	6	7694	820	0.98768	0.903688	440.096
regulation of cysteine-type endopeptidase activity	GO:2000116	5.47258e-14	31	456	86	8428	0.063655	0.010101	4.91919
lipid localization	GO:0010876	5.73841e-14	39	448	143	8371	0.0800821	0.0167959	8.17959
blood circulation	GO:0008015	5.91222e-14	44	443	183	8331	0.0903491	0.021494	10.4676
B cell mediated immunity	GO:0019724	6.57002e-14	21	466	31	8483	0.0431211	0.00364106	1.7732
lymphocyte activation involved in immune response	GO:0002285	7.78186e-14	24	463	46	8468	0.0492813	0.00540287	2.6312
regulation of type I interferon production	GO:0032479	7.78186e-14	24	463	46	8468	0.0492813	0.00540287	2.6312
response to acid chemical	GO:0001101	7.82769e-14	38	449	137	8377	0.0780287	0.0160911	7.83639
granulocyte migration	GO:0097530	7.87878e-14	18	469	19	8495	0.036961	0.00223162	1.0868
negative regulation of metabolic process	GO:0009892	9.03925e-14	138	349	1255	7259	0.283368	0.147404	71.7859
regulation of neuron apoptotic process	GO:0043523	1.03018e-13	30	457	82	8432	0.0616016	0.0096312	4.69039
toll-like receptor 3 signaling pathway	GO:0034138	1.03427e-13	21	466	32	8482	0.0431211	0.00375852	1.8304
regulation of kinase activity	GO:0043549	1.09711e-13	65	422	383	8131	0.13347	0.0449847	21.9076
toll-like receptor TLR1:TLR2 signaling pathway	GO:0038123	1.28338e-13	20	467	28	8486	0.0410678	0.0032887	1.6016
toll-like receptor TLR6:TLR2 signaling pathway	GO:0038124	1.28338e-13	20	467	28	8486	0.0410678	0.0032887	1.6016
positive regulation of leukocyte mediated immunity	GO:0002705	1.44449e-13	19	468	24	8490	0.0390144	0.00281889	1.3728
ion transport	GO:0006811	1.59204e-13	96	391	729	7785	0.197125	0.0856237	41.6987
smooth muscle cell proliferation	GO:0048659	1.60864e-13	21	466	33	8481	0.0431211	0.00387597	1.8876
regulation of smooth muscle cell proliferation	GO:0048660	1.60864e-13	21	466	33	8481	0.0431211	0.00387597	1.8876
regulation of lipid metabolic process	GO:0019216	1.72698e-13	36	451	126	8388	0.073922	0.0147992	7.20719
circulatory system process	GO:0003013	1.94173e-13	43	444	182	8332	0.0882957	0.0213766	10.4104
macrophage derived foam cell differentiation	GO:0010742	1.94799e-13	13	474	5	8509	0.026694	0.000587268	0.286
foam cell differentiation	GO:0090077	1.94799e-13	13	474	5	8509	0.026694	0.000587268	0.286
regulation of metal ion transport	GO:0010959	2.10716e-13	36	451	127	8387	0.073922	0.0149166	7.26439
regulation of macrophage derived foam cell differentiation	GO:0010743	2.16566e-13	12	475	3	8511	0.0246407	0.000352361	0.1716
positive regulation of adaptive immune response based on somatic recombination of immune receptors built from immunoglobulin superfamily domains	GO:0002824	2.20317e-13	17	470	17	8497	0.0349076	0.00199671	0.972398
negative regulation of cell activation	GO:0050866	2.25555e-13	24	463	49	8465	0.0492813	0.00575523	2.8028
regulation of vasculature development	GO:1901342	2.40551e-13	31	456	92	8422	0.063655	0.0108057	5.26239
regulation of cytoplasmic transport	GO:1903649	2.42455e-13	46	441	209	8305	0.0944559	0.0245478	11.9548
regulation of wound healing	GO:0061041	2.52042e-13	23	464	44	8470	0.0472279	0.00516796	2.5168
positive regulation of kinase activity	GO:0033674	2.57972e-13	49	438	236	8278	0.100616	0.0277191	13.4992
positive regulation of transferase activity	GO:0051347	2.80866e-13	56	431	302	8212	0.11499	0.035471	17.2744
antigen receptor-mediated signaling pathway	GO:0050851	2.83431e-13	26	461	61	8453	0.0533881	0.00716467	3.48919
regulation of cellular protein localization	GO:1903827	2.86517e-13	51	436	255	8259	0.104723	0.0299507	14.586
regulation of protein kinase activity	GO:0045859	3.06545e-13	61	426	352	8162	0.125257	0.0413437	20.1344
anatomical structure formation involved in morphogenesis	GO:0048646	3.11457e-13	84	403	595	7919	0.172485	0.0698849	34.0339
single-organism cellular localization	GO:1902580	3.12815e-13	85	402	610	7904	0.174538	0.0716467	34.8919
regulation of angiogenesis	GO:0045765	3.24396e-13	29	458	80	8434	0.0595483	0.00939629	4.57599
protein dimerization activity	GO:0046983	3.69099e-13	78	409	534	7980	0.160164	0.0627202	30.5447
regulation of chemotaxis	GO:0050920	3.85632e-13	22	465	40	8474	0.0451745	0.00469814	2.288
positive regulation of chemotaxis	GO:0050921	3.97564e-13	19	468	26	8488	0.0390144	0.00305379	1.4872
positive regulation of T cell proliferation	GO:0042102	4.0725e-13	17	470	18	8496	0.0349076	0.00211416	1.0296
positive regulation of cytokine secretion	GO:0050715	4.0725e-13	17	470	18	8496	0.0349076	0.00211416	1.0296
divalent inorganic cation transport	GO:0072511	4.29198e-13	43	444	187	8327	0.0882957	0.0219638	10.6964
system process	GO:0003008	4.30459e-13	96	391	740	7774	0.197125	0.0869157	42.3279
lipid transport	GO:0006869	4.59124e-13	36	451	131	8383	0.073922	0.0153864	7.49319
cellular response to external stimulus	GO:0071496	4.99239e-13	50	437	250	8264	0.102669	0.0293634	14.3
positive regulation of lipid metabolic process	GO:0045834	5.1609e-13	23	464	46	8468	0.0472279	0.00540287	2.6312
protein activation cascade	GO:0072376	5.99691e-13	16	471	15	8499	0.0328542	0.0017618	0.857999
epithelial cell proliferation	GO:0050673	7.13784e-13	39	448	157	8357	0.0800821	0.0184402	8.98039
positive regulation of nitrogen compound metabolic process	GO:0051173	7.41465e-13	110	377	919	7595	0.225873	0.10794	52.5667
negative regulation of molecular function	GO:0044092	7.65862e-13	75	412	508	8006	0.154004	0.0596664	29.0576
regulation of B cell activation	GO:0050864	7.88657e-13	20	467	32	8482	0.0410678	0.00375852	1.8304
regulation of growth	GO:0040008	8.85791e-13	55	432	302	8212	0.112936	0.035471	17.2744
regulation of myeloid cell differentiation	GO:0045637	1.13359e-12	27	460	72	8442	0.0554415	0.00845666	4.11839
regulation of phagocytosis	GO:0050764	1.14028e-12	16	471	16	8498	0.0328542	0.00187926	0.915198
metabolic process	GO:0008152	1.15385e-12	400	87	5733	2781	0.821355	0.673362	327.927
calcium ion transport	GO:0006816	1.18453e-12	39	448	160	8354	0.0800821	0.0187926	9.15198
interferon-gamma production	GO:0032609	1.22391e-12	18	469	24	8490	0.036961	0.00281889	1.3728
response to fatty acid	GO:0070542	1.22391e-12	18	469	24	8490	0.036961	0.00281889	1.3728
regulation of leukocyte chemotaxis	GO:0002688	1.2901e-12	17	470	20	8494	0.0349076	0.00234907	1.144
positive regulation of lymphocyte mediated immunity	GO:0002708	1.2901e-12	17	470	20	8494	0.0349076	0.00234907	1.144
regulation of tissue remodeling	GO:0034103	1.2901e-12	17	470	20	8494	0.0349076	0.00234907	1.144
carbohydrate derivative binding	GO:0097367	1.29121e-12	126	361	1135	7379	0.258727	0.13331	64.9219
divalent metal ion transport	GO:0070838	1.36843e-12	42	445	186	8328	0.0862423	0.0218464	10.6392
positive regulation of nucleobase-containing compound metabolic process	GO:0045935	1.36846e-12	106	381	878	7636	0.217659	0.103124	50.2215
regulation of transferase activity	GO:0051338	1.39381e-12	71	416	472	8042	0.145791	0.0554381	26.9984
Fc receptor signaling pathway	GO:0038093	1.44029e-12	32	455	107	8407	0.0657084	0.0125675	6.12039
negative regulation of transport	GO:0051051	1.45033e-12	43	444	195	8319	0.0882957	0.0229035	11.154
protein transport	GO:0015031	1.46551e-12	111	376	946	7568	0.227926	0.111111	54.1111
negative regulation of intracellular signal transduction	GO:1902532	1.54216e-12	45	442	213	8301	0.0924025	0.0250176	12.1836
positive regulation of leukocyte chemotaxis	GO:0002690	1.57582e-12	15	472	13	8501	0.0308008	0.0015269	0.743599
regulation of lymphocyte mediated immunity	GO:0002706	1.61623e-12	19	468	29	8485	0.0390144	0.00340615	1.6588
activation of cysteine-type endopeptidase activity involved in apoptotic process	GO:0006919	1.61623e-12	19	468	29	8485	0.0390144	0.00340615	1.6588
intrinsic apoptotic signaling pathway	GO:0097193	1.71159e-12	37	450	146	8368	0.0759754	0.0171482	8.35119
regulation of ion transport	GO:0043269	1.72353e-12	48	439	241	8273	0.0985626	0.0283063	13.7852
homeostasis of number of cells	GO:0048872	1.77469e-12	32	455	108	8406	0.0657084	0.012685	6.17759
regulation of sequence-specific DNA binding transcription factor activity	GO:0051090	1.8476e-12	40	447	171	8343	0.0821355	0.0200846	9.78118
regulation of growth of symbiont in host	GO:0044126	2.06103e-12	10	477	1	8513	0.0205339	0.000117454	0.0571999
modulation of growth of symbiont involved in interaction with host	GO:0044144	2.06103e-12	10	477	1	8513	0.0205339	0.000117454	0.0571999
positive regulation of ERK1 and ERK2 cascade	GO:0070374	2.16474e-12	24	463	56	8458	0.0492813	0.0065774	3.20319
growth	GO:0040007	2.42271e-12	71	416	473	8041	0.145791	0.0555556	27.0556
regulation of vesicle-mediated transport	GO:0060627	2.5006e-12	42	445	190	8324	0.0862423	0.0223162	10.868
regulation of binding	GO:0051098	2.67427e-12	34	453	125	8389	0.0698152	0.0146817	7.14999
positive regulation of transcription, DNA-templated	GO:0045893	2.71027e-12	94	393	740	7774	0.193018	0.0869157	42.3279
positive regulation of nucleic acid-templated transcription	GO:1903508	2.71027e-12	94	393	740	7774	0.193018	0.0869157	42.3279
cell-matrix adhesion	GO:0007160	2.8891e-12	29	458	89	8425	0.0595483	0.0104534	5.09079
response to corticosteroid	GO:0031960	2.91036e-12	25	462	63	8451	0.0513347	0.00739958	3.60359
positive regulation of phosphatidylinositol 3-kinase signaling	GO:0014068	3.10368e-12	15	472	14	8500	0.0308008	0.00164435	0.800799
interleukin-8 production	GO:0032637	3.10368e-12	15	472	14	8500	0.0308008	0.00164435	0.800799
regulation of leukocyte apoptotic process	GO:2000106	3.21921e-12	18	469	26	8488	0.036961	0.00305379	1.4872
chronic inflammatory response	GO:0002544	3.27467e-12	11	476	3	8511	0.0225873	0.000352361	0.1716
tissue development	GO:0009888	3.37041e-12	107	380	910	7604	0.219713	0.106883	52.0519
lymphocyte apoptotic process	GO:0070227	3.74003e-12	17	470	22	8492	0.0349076	0.00258398	1.2584
positive regulation of neuron death	GO:1901216	3.74003e-12	17	470	22	8492	0.0349076	0.00258398	1.2584
B cell proliferation	GO:0042100	3.77919e-12	16	471	18	8496	0.0328542	0.00211416	1.0296
cellular response to organonitrogen compound	GO:0071417	3.88548e-12	47	440	238	8276	0.0965092	0.027954	13.6136
positive regulation of intracellular transport	GO:0032388	3.89761e-12	38	449	159	8355	0.0780287	0.0186751	9.09479
cellular response to organic cyclic compound	GO:0071407	4.0389e-12	40	447	176	8338	0.0821355	0.0206718	10.0672
protein modification process	GO:0036211	4.40373e-12	181	306	1941	6573	0.371663	0.227977	111.025
TRIF-dependent toll-like receptor signaling pathway	GO:0035666	5.1003e-12	18	469	27	8487	0.036961	0.00317125	1.5444
negative regulation of cellular metabolic process	GO:0031324	5.4915e-12	122	365	1107	7407	0.250513	0.130021	63.3203
cell-substrate adhesion	GO:0031589	5.75313e-12	36	451	145	8369	0.073922	0.0170308	8.29399
humoral immune response	GO:0006959	5.82821e-12	19	468	32	8482	0.0390144	0.00375852	1.8304
phosphatidylinositol 3-kinase signaling	GO:0014065	5.87778e-12	20	467	37	8477	0.0410678	0.00434578	2.1164
regulation of interleukin-6 production	GO:0032675	6.18349e-12	17	470	23	8491	0.0349076	0.00270143	1.3156
negative regulation of cellular protein metabolic process	GO:0032269	6.20389e-12	69	418	463	8051	0.141684	0.054381	26.4836
focal adhesion	GO:0005925	6.37596e-12	40	447	179	8335	0.0821355	0.0210242	10.2388
T cell receptor signaling pathway	GO:0050852	6.42572e-12	22	465	48	8466	0.0451745	0.00563777	2.7456
regulation of calcium ion transport	GO:0051924	6.67775e-12	27	460	79	8435	0.0554415	0.00927883	4.51879
response to glucocorticoid	GO:0051384	6.98997e-12	24	463	60	8454	0.0492813	0.00704722	3.43199
negative regulation of macromolecule metabolic process	GO:0010605	7.06828e-12	122	365	1117	7397	0.250513	0.131196	63.8923
cellular protein modification process	GO:0006464	7.31952e-12	181	306	1953	6561	0.371663	0.229387	111.711
positive regulation of blood coagulation	GO:0030194	7.6059e-12	12	475	6	8508	0.0246407	0.000704722	0.343199
positive regulation of hemostasis	GO:1900048	7.6059e-12	12	475	6	8508	0.0246407	0.000704722	0.343199
protein localization to nucleus	GO:0034504	7.80565e-12	37	450	155	8359	0.0759754	0.0182053	8.86599
MyD88-independent toll-like receptor signaling pathway	GO:0002756	7.96517e-12	18	469	28	8486	0.036961	0.0032887	1.6016
regulation of multi-organism process	GO:0043900	8.07201e-12	43	444	207	8307	0.0882957	0.0243129	11.8404
positive regulation of RNA biosynthetic process	GO:1902680	8.54925e-12	94	393	759	7755	0.193018	0.0891473	43.4147
macromolecular complex binding	GO:0044877	9.69952e-12	91	396	724	7790	0.186858	0.0850364	41.4127
cell-substrate adherens junction	GO:0005924	9.97351e-12	40	447	182	8332	0.0821355	0.0213766	10.4104
cell	GO:0005623	1.07428e-11	467	20	7357	1157	0.958932	0.864106	420.82
protein import into nucleus	GO:0006606	1.12212e-11	33	454	125	8389	0.0677618	0.0146817	7.14999
protein targeting to nucleus	GO:0044744	1.12212e-11	33	454	125	8389	0.0677618	0.0146817	7.14999
single-organism nuclear import	GO:1902593	1.12212e-11	33	454	125	8389	0.0677618	0.0146817	7.14999
regulation of organelle organization	GO:0033043	1.17697e-11	73	414	518	7996	0.149897	0.060841	29.6296
growth involved in symbiotic interaction	GO:0044110	1.177e-11	10	477	2	8512	0.0205339	0.000234907	0.1144
growth of symbiont involved in interaction with host	GO:0044116	1.177e-11	10	477	2	8512	0.0205339	0.000234907	0.1144
growth of symbiont in host	GO:0044117	1.177e-11	10	477	2	8512	0.0205339	0.000234907	0.1144
positive regulation of protein kinase activity	GO:0045860	1.20004e-11	44	443	219	8295	0.0903491	0.0257223	12.5268
organic hydroxy compound transport	GO:0015850	1.28264e-11	30	457	103	8411	0.0616016	0.0120977	5.89159
positive regulation of behavior	GO:0048520	1.29354e-11	19	468	34	8480	0.0390144	0.00399342	1.9448
activation of cysteine-type endopeptidase activity	GO:0097202	1.29354e-11	19	468	34	8480	0.0390144	0.00399342	1.9448
positive regulation of cytosolic calcium ion concentration	GO:0007204	1.35915e-11	27	460	82	8432	0.0554415	0.0096312	4.69039
Fc-epsilon receptor signaling pathway	GO:0038095	1.35915e-11	27	460	82	8432	0.0554415	0.0096312	4.69039
tissue homeostasis	GO:0001894	1.3838e-11	28	459	89	8425	0.0574949	0.0104534	5.09079
cell-substrate junction	GO:0030055	1.54628e-11	40	447	185	8329	0.0821355	0.0217289	10.582
positive regulation of RNA metabolic process	GO:0051254	1.5926e-11	95	392	781	7733	0.195072	0.0917313	44.6731
behavior	GO:0007610	1.6168e-11	52	435	298	8216	0.106776	0.0350012	17.0456
endothelial cell proliferation	GO:0001935	1.74833e-11	20	467	40	8474	0.0410678	0.00469814	2.288
positive regulation of myeloid cell differentiation	GO:0045639	1.89708e-11	19	468	35	8479	0.0390144	0.00411088	2.002
granulocyte chemotaxis	GO:0071621	1.94611e-11	15	472	17	8497	0.0308008	0.00199671	0.972398
neutrophil migration	GO:1990266	1.94611e-11	15	472	17	8497	0.0308008	0.00199671	0.972398
regulation of behavior	GO:0050795	2.09349e-11	24	463	64	8450	0.0492813	0.00751703	3.66079
cell part	GO:0044464	2.20412e-11	466	21	7345	1169	0.956879	0.862697	420.133
peptidyl-amino acid modification	GO:0018193	2.21443e-11	83	404	637	7877	0.170431	0.0748179	36.4363
nuclear import	GO:0051170	2.30035e-11	33	454	129	8385	0.0677618	0.0151515	7.37879
response to hydrogen peroxide	GO:0042542	2.47248e-11	20	467	41	8473	0.0410678	0.0048156	2.3452
negative regulation of extrinsic apoptotic signaling pathway	GO:2001237	2.47248e-11	20	467	41	8473	0.0410678	0.0048156	2.3452
positive regulation of ion transport	GO:0043270	2.69286e-11	27	460	85	8429	0.0554415	0.00998356	4.86199
cellular response to interferon-gamma	GO:0071346	2.80451e-11	18	469	31	8483	0.036961	0.00364106	1.7732
response to tumor necrosis factor	GO:0034612	2.85021e-11	21	466	47	8467	0.0431211	0.00552032	2.6884
regulation of protein kinase B signaling	GO:0051896	2.85021e-11	21	466	47	8467	0.0431211	0.00552032	2.6884
interleukin-10 production	GO:0032613	3.55774e-11	11	476	5	8509	0.0225873	0.000587268	0.286
cellular response to abiotic stimulus	GO:0071214	3.70895e-11	31	456	116	8398	0.063655	0.0136246	6.63519
interleukin-6 production	GO:0032635	3.90681e-11	17	470	27	8487	0.0349076	0.00317125	1.5444
toll-like receptor 5 signaling pathway	GO:0034146	3.90681e-11	17	470	27	8487	0.0349076	0.00317125	1.5444
macromolecule modification	GO:0043412	3.94363e-11	183	304	2022	6492	0.37577	0.237491	115.658
response to interferon-gamma	GO:0034341	3.96365e-11	19	468	37	8477	0.0390144	0.00434578	2.1164
regulation of protein binding	GO:0043393	4.16252e-11	26	461	80	8434	0.0533881	0.00939629	4.57599
reactive oxygen species biosynthetic process	GO:1903409	4.16564e-11	18	469	32	8482	0.036961	0.00375852	1.8304
regulation of interleukin-2 production	GO:0032663	4.20059e-11	13	474	11	8503	0.026694	0.00129199	0.629199
protein import	GO:0017038	4.30671e-11	35	452	149	8365	0.0718686	0.0175006	8.52279
regulation of intrinsic apoptotic signaling pathway	GO:2001242	4.55829e-11	24	463	67	8447	0.0492813	0.00786939	3.83239
regulation of lipid storage	GO:0010883	4.67058e-11	12	475	8	8506	0.0246407	0.000939629	0.457599
positive regulation of coagulation	GO:0050820	4.67058e-11	12	475	8	8506	0.0246407	0.000939629	0.457599
proteolysis	GO:0006508	4.78751e-11	92	395	760	7754	0.188912	0.0892647	43.4719
negative regulation of multi-organism process	GO:0043901	5.28799e-11	21	466	49	8465	0.0431211	0.00575523	2.8028
calcium ion homeostasis	GO:0055074	5.29803e-11	34	453	142	8372	0.0698152	0.0166784	8.12239
stress-activated MAPK cascade	GO:0051403	5.47265e-11	32	455	126	8388	0.0657084	0.0147992	7.20719
negative regulation of inflammatory response	GO:0050728	5.65159e-11	19	468	38	8476	0.0390144	0.00446324	2.1736
protein localization to organelle	GO:0033365	5.72139e-11	62	425	415	8099	0.12731	0.0487432	23.738
regulation of protein localization to nucleus	GO:1900180	6.4443e-11	27	460	89	8425	0.0554415	0.0104534	5.09079
regulation of ion homeostasis	GO:2000021	6.58911e-11	23	464	62	8452	0.0472279	0.00728212	3.54639
positive regulation of cysteine-type endopeptidase activity involved in apoptotic process	GO:0043280	6.67992e-11	20	467	44	8470	0.0410678	0.00516796	2.5168
primary metabolic process	GO:0044238	7.05326e-11	353	134	4921	3593	0.724846	0.577989	281.481
negative regulation of defense response	GO:0031348	7.06471e-11	22	465	56	8458	0.0451745	0.0065774	3.20319
cellular calcium ion homeostasis	GO:0006874	7.61115e-11	33	454	136	8378	0.0677618	0.0159737	7.77919
regulation of phosphatidylinositol 3-kinase signaling	GO:0014066	7.95997e-11	16	471	24	8490	0.0328542	0.00281889	1.3728
response to radiation	GO:0009314	8.49856e-11	43	444	225	8289	0.0882957	0.0264271	12.87
protein heterodimerization activity	GO:0046982	9.35476e-11	38	449	180	8334	0.0780287	0.0211416	10.296
divalent inorganic cation homeostasis	GO:0072507	9.42022e-11	35	452	154	8360	0.0718686	0.0180879	8.80879
positive regulation of cellular protein localization	GO:1903829	9.42022e-11	35	452	154	8360	0.0718686	0.0180879	8.80879
activated T cell proliferation	GO:0050798	9.59164e-11	11	476	6	8508	0.0225873	0.000704722	0.343199
regulation of acute inflammatory response	GO:0002673	9.60533e-11	15	472	20	8494	0.0308008	0.00234907	1.144
cellular divalent inorganic cation homeostasis	GO:0072503	1.00713e-10	34	453	146	8368	0.0698152	0.0171482	8.35119
gland development	GO:0048732	1.00901e-10	42	445	217	8297	0.0862423	0.0254874	12.4124
receptor activity	GO:0004872	1.19806e-10	67	420	478	8036	0.137577	0.0561428	27.3416
extracellular matrix organization	GO:0030198	1.23904e-10	39	448	191	8323	0.0800821	0.0224336	10.9252
extracellular structure organization	GO:0043062	1.23904e-10	39	448	191	8323	0.0800821	0.0224336	10.9252
regulation of lipid biosynthetic process	GO:0046890	1.27797e-10	21	466	52	8462	0.0431211	0.00610759	2.9744
positive regulation of type I interferon production	GO:0032481	1.34067e-10	17	470	30	8484	0.0349076	0.00352361	1.716
regulation of cytosolic calcium ion concentration	GO:0051480	1.47954e-10	27	460	93	8421	0.0554415	0.0109232	5.31959
positive regulation of endocytosis	GO:0045807	1.5583e-10	19	468	41	8473	0.0390144	0.0048156	2.3452
regulation of interleukin-8 production	GO:0032677	1.58334e-10	13	474	13	8501	0.026694	0.0015269	0.743599
positive regulation of interleukin-6 production	GO:0032755	1.58334e-10	13	474	13	8501	0.026694	0.0015269	0.743599
regulation of protein import into nucleus	GO:0042306	1.58812e-10	25	462	79	8435	0.0513347	0.00927883	4.51879
regulation of hydrolase activity	GO:0051336	1.63002e-10	76	411	586	7928	0.156057	0.0688278	33.5191
neurogenesis	GO:0022008	1.63549e-10	89	398	743	7771	0.182752	0.087268	42.4995
signaling receptor activity	GO:0038023	1.64035e-10	59	428	394	8120	0.12115	0.0462767	22.5368
stress-activated protein kinase signaling cascade	GO:0031098	1.71335e-10	33	454	141	8373	0.0677618	0.016561	8.06519
neurotrophin signaling pathway	GO:0038179	1.71335e-10	33	454	141	8373	0.0677618	0.016561	8.06519
positive regulation of production of molecular mediator of immune response	GO:0002702	1.73734e-10	14	473	17	8497	0.0287474	0.00199671	0.972398
interleukin-17 production	GO:0032620	1.84662e-10	9	478	2	8512	0.0184805	0.000234907	0.1144
regulation of interleukin-17 production	GO:0032660	1.84662e-10	9	478	2	8512	0.0184805	0.000234907	0.1144
cytokine receptor activity	GO:0004896	1.90626e-10	16	471	26	8488	0.0328542	0.00305379	1.4872
positive regulation of protein kinase B signaling	GO:0051897	1.90626e-10	16	471	26	8488	0.0328542	0.00305379	1.4872
regulation of endocytosis	GO:0030100	1.9275e-10	26	461	87	8427	0.0533881	0.0102185	4.97639
signal transduction in absence of ligand	GO:0038034	1.97353e-10	17	470	31	8483	0.0349076	0.00364106	1.7732
extrinsic apoptotic signaling pathway in absence of ligand	GO:0097192	1.97353e-10	17	470	31	8483	0.0349076	0.00364106	1.7732
regulation of protein import	GO:1904589	1.98111e-10	25	462	80	8434	0.0513347	0.00939629	4.57599
endocytic vesicle	GO:0030139	2.12092e-10	29	458	110	8404	0.0595483	0.0129199	6.29199
regulation of myeloid leukocyte differentiation	GO:0002761	2.1514e-10	19	468	42	8472	0.0390144	0.00493305	2.4024
positive regulation of NF-kappaB transcription factor activity	GO:0051092	2.239e-10	21	466	54	8460	0.0431211	0.00634249	3.08879
positive regulation of interleukin-8 production	GO:0032757	2.3469e-10	11	476	7	8507	0.0225873	0.000822175	0.400399
cell adhesion molecule binding	GO:0050839	2.37325e-10	26	461	88	8426	0.0533881	0.0103359	5.03359
cellular response to mechanical stimulus	GO:0071260	2.50389e-10	15	472	22	8492	0.0308008	0.00258398	1.2584
negative regulation of catalytic activity	GO:0043086	2.53237e-10	58	429	388	8126	0.119097	0.045572	22.1936
cellular response to tumor necrosis factor	GO:0071356	2.5809e-10	18	469	37	8477	0.036961	0.00434578	2.1164
positive regulation of transcription from RNA polymerase II promoter	GO:0045944	2.58935e-10	69	418	511	8003	0.141684	0.0600188	29.2292
generation of neurons	GO:0048699	2.75587e-10	85	402	701	7813	0.174538	0.082335	40.0971
toll-like receptor 10 signaling pathway	GO:0034166	2.88645e-10	16	471	27	8487	0.0328542	0.00317125	1.5444
regulation of JAK-STAT cascade	GO:0046425	2.88645e-10	16	471	27	8487	0.0328542	0.00317125	1.5444
interleukin-2 production	GO:0032623	2.90439e-10	13	474	14	8500	0.026694	0.00164435	0.800799
negative regulation of coagulation	GO:0050819	2.93724e-10	14	473	18	8496	0.0287474	0.00211416	1.0296
regulation of lymphocyte apoptotic process	GO:0070228	2.93724e-10	14	473	18	8496	0.0287474	0.00211416	1.0296
single-organism catabolic process	GO:0044712	2.96303e-10	82	405	664	7850	0.168378	0.0779892	37.9807
single-organism intracellular transport	GO:1902582	3.04805e-10	94	393	814	7700	0.193018	0.0956072	46.5607
positive regulation of cysteine-type endopeptidase activity	GO:2001056	3.05493e-10	20	467	49	8465	0.0410678	0.00575523	2.8028
organonitrogen compound metabolic process	GO:1901564	3.40289e-10	116	371	1102	7412	0.238193	0.129434	63.0343
positive regulation of peptidase activity	GO:0010952	3.44432e-10	22	465	62	8452	0.0451745	0.00728212	3.54639
protein kinase B signaling	GO:0043491	3.44432e-10	22	465	62	8452	0.0451745	0.00728212	3.54639
response to temperature stimulus	GO:0009266	3.5097e-10	28	459	105	8409	0.0574949	0.0123326	6.00599
establishment of protein localization to organelle	GO:0072594	3.53108e-10	50	437	307	8207	0.102669	0.0360583	17.5604
cellular response to oxidative stress	GO:0034599	3.57041e-10	26	461	90	8424	0.0533881	0.0105708	5.14799
response to transition metal nanoparticle	GO:1990267	3.61568e-10	18	469	38	8476	0.036961	0.00446324	2.1736
regulation of cellular component biogenesis	GO:0044087	3.65591e-10	54	433	344	8170	0.110883	0.040404	19.6768
epithelial cell apoptotic process	GO:1904019	3.93365e-10	15	472	23	8491	0.0308008	0.00270143	1.3156
rhythmic process	GO:0048511	3.96912e-10	34	453	155	8359	0.0698152	0.0182053	8.86599
negative regulation of leukocyte activation	GO:0002695	4.0134e-10	19	468	44	8470	0.0390144	0.00516796	2.5168
cell growth	GO:0016049	4.12739e-10	41	446	219	8295	0.0841889	0.0257223	12.5268
cortical cytoskeleton	GO:0030863	4.1384e-10	17	470	33	8481	0.0349076	0.00387597	1.8876
positive regulation of tumor necrosis factor superfamily cytokine production	GO:1903557	4.31597e-10	12	475	11	8503	0.0246407	0.00129199	0.629199
amide transport	GO:0042886	4.34118e-10	33	454	147	8367	0.0677618	0.0172657	8.40839
response to peptide	GO:1901652	4.51033e-10	43	444	239	8275	0.0882957	0.0280714	13.6708
cellular protein localization	GO:0034613	4.5935e-10	93	394	809	7705	0.190965	0.09502	46.2747
protein complex binding	GO:0032403	4.59435e-10	64	423	461	8053	0.131417	0.0541461	26.3692
negative regulation of tumor necrosis factor superfamily cytokine production	GO:1903556	4.61793e-10	10	477	5	8509	0.0205339	0.000587268	0.286
neurotrophin TRK receptor signaling pathway	GO:0048011	4.67228e-10	32	455	139	8375	0.0657084	0.0163261	7.95079
lymphocyte homeostasis	GO:0002260	4.85155e-10	14	473	19	8495	0.0287474	0.00223162	1.0868
cellular_component	GO:0005575	4.91845e-10	482	5	7899	615	0.989733	0.927766	451.822
negative regulation of immune response	GO:0050777	5.02362e-10	18	469	39	8475	0.036961	0.00458069	2.2308
defense response to virus	GO:0051607	5.15567e-10	29	458	115	8399	0.0595483	0.0135072	6.57799
positive regulation of neuron apoptotic process	GO:0043525	5.15667e-10	13	474	15	8499	0.026694	0.0017618	0.857999
T cell apoptotic process	GO:0070231	5.15667e-10	13	474	15	8499	0.026694	0.0017618	0.857999
inflammatory response to antigenic stimulus	GO:0002437	5.30385e-10	11	476	8	8506	0.0225873	0.000939629	0.457599
positive regulation of tyrosine phosphorylation of STAT protein	GO:0042531	5.30385e-10	11	476	8	8506	0.0225873	0.000939629	0.457599
negative regulation of cell adhesion	GO:0007162	5.31872e-10	26	461	92	8422	0.0533881	0.0108057	5.26239
positive regulation of protein localization to nucleus	GO:1900182	5.42591e-10	19	468	45	8469	0.0390144	0.00528541	2.574
osteoclast differentiation	GO:0030316	5.90161e-10	17	470	34	8480	0.0349076	0.00399342	1.9448
cellular macromolecule localization	GO:0070727	5.95049e-10	93	394	816	7698	0.190965	0.0958421	46.6751
kinase binding	GO:0019900	6.21105e-10	48	439	292	8222	0.0985626	0.0342965	16.7024
sterol transport	GO:0015918	6.36265e-10	16	471	29	8485	0.0328542	0.00340615	1.6588
cholesterol transport	GO:0030301	6.36265e-10	16	471	29	8485	0.0328542	0.00340615	1.6588
nucleobase-containing small molecule metabolic process	GO:0055086	6.39447e-10	50	437	313	8201	0.102669	0.036763	17.9036
regulation of stress-activated protein kinase signaling cascade	GO:0070302	6.4684e-10	26	461	93	8421	0.0533881	0.0109232	5.31959
cellular response to fibroblast growth factor stimulus	GO:0044344	6.96979e-10	27	460	101	8413	0.0554415	0.0118628	5.77719
blood coagulation, intrinsic pathway	GO:0007597	7.03339e-10	9	478	3	8511	0.0184805	0.000352361	0.1716
negative regulation of cell-cell adhesion	GO:0022408	7.08054e-10	20	467	52	8462	0.0410678	0.00610759	2.9744
epidermal growth factor receptor signaling pathway	GO:0007173	7.26472e-10	29	458	117	8397	0.0595483	0.0137421	6.69239
positive regulation of organelle organization	GO:0010638	8.02857e-10	45	442	264	8250	0.0924025	0.0310078	15.1008
positive regulation of proteolysis	GO:0045862	8.27299e-10	36	451	178	8336	0.073922	0.0209067	10.1816
regulation of endothelial cell proliferation	GO:0001936	8.33593e-10	17	470	35	8479	0.0349076	0.00411088	2.002
peptidyl-serine phosphorylation	GO:0018105	8.62075e-10	28	459	110	8404	0.0574949	0.0129199	6.29199
regulation of immunoglobulin production	GO:0002637	8.88995e-10	13	474	16	8498	0.026694	0.00187926	0.915198
neutrophil chemotaxis	GO:0030593	8.88995e-10	13	474	16	8498	0.026694	0.00187926	0.915198
positive regulation of JAK-STAT cascade	GO:0046427	8.88995e-10	13	474	16	8498	0.026694	0.00187926	0.915198
positive regulation of homeostatic process	GO:0032846	9.09561e-10	22	465	66	8448	0.0451745	0.00775194	3.77519
toll-like receptor 9 signaling pathway	GO:0034162	9.27599e-10	16	471	30	8484	0.0328542	0.00352361	1.716
cytosolic calcium ion transport	GO:0060401	9.47304e-10	18	469	41	8473	0.036961	0.0048156	2.3452
anion binding	GO:0043168	1.07713e-09	134	353	1380	7134	0.275154	0.162086	78.9359
metal ion transport	GO:0030001	1.10825e-09	57	430	392	8122	0.117043	0.0460418	22.4224
response to exogenous dsRNA	GO:0043330	1.12155e-09	11	476	9	8505	0.0225873	0.00105708	0.514799
blood coagulation, fibrin clot formation	GO:0072378	1.17215e-09	10	477	6	8508	0.0205339	0.000704722	0.343199
response to fibroblast growth factor	GO:0071774	1.20317e-09	27	460	104	8410	0.0554415	0.0122152	5.94879
negative regulation of cell differentiation	GO:0045596	1.23509e-09	44	443	258	8256	0.0903491	0.030303	14.7576
regulation of cell development	GO:0060284	1.25596e-09	56	431	380	8134	0.11499	0.0446324	21.736
adherens junction	GO:0005912	1.33188e-09	41	446	229	8285	0.0841889	0.0268969	13.0988
myeloid cell homeostasis	GO:0002262	1.36771e-09	21	466	61	8453	0.0431211	0.00716467	3.48919
regulation of cellular component size	GO:0032535	1.39954e-09	33	454	155	8359	0.0677618	0.0182053	8.86599
female pregnancy	GO:0007565	1.4447e-09	22	465	68	8446	0.0451745	0.00798685	3.88959
peptide transport	GO:0015833	1.47077e-09	31	456	138	8376	0.063655	0.0162086	7.89359
negative regulation of blood coagulation	GO:0030195	1.4922e-09	13	474	17	8497	0.026694	0.00199671	0.972398
negative regulation of hemostasis	GO:1900047	1.4922e-09	13	474	17	8497	0.026694	0.00199671	0.972398
plasma membrane region	GO:0098590	1.49489e-09	63	424	460	8054	0.129363	0.0540287	26.312
tyrosine phosphorylation of STAT protein	GO:0007260	1.50238e-09	12	475	13	8501	0.0246407	0.0015269	0.743599
chemokine-mediated signaling pathway	GO:0070098	1.50238e-09	12	475	13	8501	0.0246407	0.0015269	0.743599
regulation of epithelial cell apoptotic process	GO:1904035	1.50238e-09	12	475	13	8501	0.0246407	0.0015269	0.743599
response to carbohydrate	GO:0009743	1.55285e-09	25	462	90	8424	0.0513347	0.0105708	5.14799
positive regulation of endopeptidase activity	GO:0010950	1.56523e-09	20	467	55	8459	0.0410678	0.00645995	3.14599
ERBB signaling pathway	GO:0038127	1.66315e-09	29	458	122	8392	0.0595483	0.0143293	6.97839
negative regulation of growth	GO:0045926	1.66324e-09	26	461	98	8416	0.0533881	0.0115105	5.60559
negative regulation of endopeptidase activity	GO:0010951	1.69528e-09	24	463	83	8431	0.0492813	0.00974865	4.74759
axon development	GO:0061564	1.80414e-09	46	441	282	8232	0.0944559	0.0331219	16.1304
cellular response to hormone stimulus	GO:0032870	1.85141e-09	45	442	272	8242	0.0924025	0.0319474	15.5584
negative regulation of homotypic cell-cell adhesion	GO:0034111	1.90707e-09	16	471	32	8482	0.0328542	0.00375852	1.8304
phagocytic vesicle	GO:0045335	1.90707e-09	16	471	32	8482	0.0328542	0.00375852	1.8304
positive regulation of lymphocyte differentiation	GO:0045621	1.93473e-09	14	473	22	8492	0.0287474	0.00258398	1.2584
interferon-gamma-mediated signaling pathway	GO:0060333	1.93473e-09	14	473	22	8492	0.0287474	0.00258398	1.2584
positive regulation of cytoplasmic transport	GO:1903651	1.95342e-09	29	458	123	8391	0.0595483	0.0144468	7.03559
leukocyte homeostasis	GO:0001776	2.05113e-09	15	472	27	8487	0.0308008	0.00317125	1.5444
negative regulation of homeostatic process	GO:0032845	2.23399e-09	19	468	50	8464	0.0390144	0.00587268	2.86
regulation of nucleocytoplasmic transport	GO:0046822	2.39029e-09	26	461	100	8414	0.0533881	0.0117454	5.71999
negative regulation of hydrolase activity	GO:0051346	2.44453e-09	34	453	168	8346	0.0698152	0.0197322	9.60958
cytoplasm	GO:0005737	2.57443e-09	372	115	5398	3116	0.76386	0.634015	308.765
anatomical structure homeostasis	GO:0060249	2.66467e-09	31	456	142	8372	0.063655	0.0166784	8.12239
acute-phase response	GO:0006953	2.70963e-09	10	477	7	8507	0.0205339	0.000822175	0.400399
positive regulation of vascular endothelial growth factor production	GO:0010575	2.70963e-09	10	477	7	8507	0.0205339	0.000822175	0.400399
fibroblast growth factor receptor signaling pathway	GO:0008543	2.74238e-09	25	462	93	8421	0.0513347	0.0109232	5.31959
regulation of stress-activated MAPK cascade	GO:0032872	2.74238e-09	25	462	93	8421	0.0513347	0.0109232	5.31959
peptidyl-serine modification	GO:0018209	2.81103e-09	28	459	117	8397	0.0574949	0.0137421	6.69239
nitric oxide biosynthetic process	GO:0006809	2.95998e-09	14	473	23	8491	0.0287474	0.00270143	1.3156
bone remodeling	GO:0046849	2.99532e-09	15	472	28	8486	0.0308008	0.0032887	1.6016
negative regulation of leukocyte proliferation	GO:0070664	3.91597e-09	13	474	19	8495	0.026694	0.00223162	1.0868
intracellular transport	GO:0046907	4.03077e-09	101	386	949	7565	0.207392	0.111463	54.2827
positive regulation of sequence-specific DNA binding transcription factor activity	GO:0051091	4.05574e-09	26	461	103	8411	0.0533881	0.0120977	5.89159
protein homodimerization activity	GO:0042803	4.08305e-09	53	434	360	8154	0.10883	0.0422833	20.592
glycoprotein binding	GO:0001948	4.09131e-09	18	469	46	8468	0.036961	0.00540287	2.6312
cytosolic transport	GO:0016482	4.25039e-09	73	414	597	7917	0.149897	0.0701198	34.1483
positive regulation of tumor necrosis factor production	GO:0032760	4.26545e-09	11	476	11	8503	0.0225873	0.00129199	0.629199
regulation of epithelial cell proliferation	GO:0050678	4.26846e-09	29	458	128	8386	0.0595483	0.0150341	7.32159
reproductive process	GO:0022414	4.2881e-09	70	417	560	7954	0.143737	0.065774	32.0319
cytokine binding	GO:0019955	4.45718e-09	14	473	24	8490	0.0287474	0.00281889	1.3728
negative regulation of peptidase activity	GO:0010466	4.50291e-09	24	463	88	8426	0.0492813	0.0103359	5.03359
negative regulation of neuron death	GO:1901215	5.33121e-09	22	465	74	8440	0.0451745	0.00869157	4.23279
regulation of protein serine/threonine kinase activity	GO:0071900	5.34866e-09	38	449	212	8302	0.0780287	0.0249002	12.1264
negative regulation of protein transport	GO:0051224	5.43396e-09	24	463	89	8425	0.0492813	0.0104534	5.09079
interaction with host	GO:0051701	5.47784e-09	21	466	67	8447	0.0431211	0.00786939	3.83239
anchoring junction	GO:0070161	5.53515e-09	41	446	242	8272	0.0841889	0.0284238	13.8424
positive regulation of protein import into nucleus	GO:0042307	5.54133e-09	17	470	41	8473	0.0349076	0.0048156	2.3452
positive regulation of angiogenesis	GO:0045766	5.54133e-09	17	470	41	8473	0.0349076	0.0048156	2.3452
calcium ion transport into cytosol	GO:0060402	5.54133e-09	17	470	41	8473	0.0349076	0.0048156	2.3452
regulation of symbiosis, encompassing mutualism through parasitism	GO:0043903	5.67311e-09	25	462	97	8417	0.0513347	0.011393	5.54839
regulation of interleukin-10 production	GO:0032653	5.80346e-09	9	478	5	8509	0.0184805	0.000587268	0.286
cellular component organization	GO:0016043	5.86898e-09	242	245	3092	5422	0.49692	0.363167	176.862
positive regulation of vasculature development	GO:1904018	7.0314e-09	18	469	48	8466	0.036961	0.00563777	2.7456
positive regulation of protein import	GO:1904591	7.40082e-09	17	470	42	8472	0.0349076	0.00493305	2.4024
cellular component morphogenesis	GO:0032989	7.49565e-09	81	406	705	7809	0.166324	0.0828048	40.3259
superoxide metabolic process	GO:0006801	7.56803e-09	12	475	16	8498	0.0246407	0.00187926	0.915198
positive regulation of wound healing	GO:0090303	7.56803e-09	12	475	16	8498	0.0246407	0.00187926	0.915198
regulation of tyrosine phosphorylation of STAT protein	GO:0042509	7.77981e-09	11	476	12	8502	0.0225873	0.00140944	0.686399
positive regulation of phagocytosis	GO:0050766	7.77981e-09	11	476	12	8502	0.0225873	0.00140944	0.686399
purine-containing compound metabolic process	GO:0072521	8.40293e-09	41	446	246	8268	0.0841889	0.0288936	14.0712
receptor metabolic process	GO:0043112	8.44927e-09	21	466	69	8445	0.0431211	0.0081043	3.94679
vascular process in circulatory system	GO:0003018	8.48499e-09	20	467	62	8452	0.0410678	0.00728212	3.54639
extrinsic apoptotic signaling pathway via death domain receptors	GO:0008625	8.69804e-09	15	472	31	8483	0.0308008	0.00364106	1.7732
axonogenesis	GO:0007409	8.83179e-09	43	444	267	8247	0.0882957	0.0313601	15.2724
lipid storage	GO:0019915	9.46511e-09	13	474	21	8493	0.026694	0.00246653	1.2012
regulation of plasma lipoprotein particle levels	GO:0097006	9.46511e-09	13	474	21	8493	0.026694	0.00246653	1.2012
hemoglobin metabolic process	GO:0020027	9.91933e-09	8	479	3	8511	0.0164271	0.000352361	0.1716
regulation of interleukin-2 biosynthetic process	GO:0045076	9.91933e-09	8	479	3	8511	0.0164271	0.000352361	0.1716
positive regulation of interleukin-17 production	GO:0032740	9.93551e-09	7	480	1	8513	0.0143737	0.000117454	0.0571999
receptor-mediated endocytosis	GO:0006898	1.05607e-08	27	460	117	8397	0.0554415	0.0137421	6.69239
transmembrane signaling receptor activity	GO:0004888	1.0561e-08	51	436	351	8163	0.104723	0.0412262	20.0772
macromolecule metabolic process	GO:0043170	1.09933e-08	312	175	4321	4193	0.640657	0.507517	247.161
endosome	GO:0005768	1.10363e-08	55	432	397	8117	0.112936	0.0466291	22.7084
carbohydrate derivative metabolic process	GO:1901135	1.10837e-08	73	414	612	7902	0.149897	0.0718816	35.0063
cell morphogenesis involved in differentiation	GO:0000904	1.13115e-08	58	429	430	8084	0.119097	0.0505051	24.596
regulation of vascular endothelial growth factor production	GO:0010574	1.16621e-08	10	477	9	8505	0.0205339	0.00105708	0.514799
regulation of system process	GO:0044057	1.19579e-08	35	452	190	8324	0.0718686	0.0223162	10.868
small molecule binding	GO:0036094	1.22635e-08	131	356	1393	7121	0.268994	0.163613	79.6795
regulation of NF-kappaB import into nucleus	GO:0042345	1.22826e-08	12	475	17	8497	0.0246407	0.00199671	0.972398
NF-kappaB import into nucleus	GO:0042348	1.22826e-08	12	475	17	8497	0.0246407	0.00199671	0.972398
necrotic cell death	GO:0070265	1.22826e-08	12	475	17	8497	0.0246407	0.00199671	0.972398
regulation of transcription factor import into nucleus	GO:0042990	1.29411e-08	17	470	44	8470	0.0349076	0.00516796	2.5168
transcription factor import into nucleus	GO:0042991	1.29411e-08	17	470	44	8470	0.0349076	0.00516796	2.5168
plasma membrane raft	GO:0044853	1.29411e-08	17	470	44	8470	0.0349076	0.00516796	2.5168
response to ethanol	GO:0045471	1.29588e-08	19	468	57	8457	0.0390144	0.00669486	3.26039
negative regulation of lymphocyte activation	GO:0051250	1.31833e-08	16	471	38	8476	0.0328542	0.00446324	2.1736
regulation of response to cytokine stimulus	GO:0060759	1.31833e-08	16	471	38	8476	0.0328542	0.00446324	2.1736
axon guidance	GO:0007411	1.34485e-08	35	452	191	8323	0.0718686	0.0224336	10.9252
neuron projection guidance	GO:0097485	1.34485e-08	35	452	191	8323	0.0718686	0.0224336	10.9252
regulation of immunoglobulin mediated immune response	GO:0002889	1.36679e-08	11	476	13	8501	0.0225873	0.0015269	0.743599
tolerance induction	GO:0002507	1.38159e-08	9	478	6	8508	0.0184805	0.000704722	0.343199
positive regulation of NF-kappaB import into nucleus	GO:0042346	1.38159e-08	9	478	6	8508	0.0184805	0.000704722	0.343199
regulation of granulocyte chemotaxis	GO:0071622	1.38159e-08	9	478	6	8508	0.0184805	0.000704722	0.343199
negative regulation of wound healing	GO:0061045	1.43235e-08	13	474	22	8492	0.026694	0.00258398	1.2584
cellular component organization or biogenesis	GO:0071840	1.59636e-08	243	244	3145	5369	0.498973	0.369392	179.894
epithelial cell migration	GO:0010631	1.59956e-08	24	463	95	8419	0.0492813	0.0111581	5.43399
multicellular organism metabolic process	GO:0044236	1.63545e-08	19	468	58	8456	0.0390144	0.00681231	3.31759
immunoglobulin production	GO:0002377	1.68036e-08	15	472	33	8481	0.0308008	0.00387597	1.8876
sequestering of metal ion	GO:0051238	1.68036e-08	15	472	33	8481	0.0308008	0.00387597	1.8876
regulation of lymphocyte differentiation	GO:0045619	1.6952e-08	17	470	45	8469	0.0349076	0.00528541	2.574
response to monosaccharide	GO:0034284	1.76172e-08	22	465	80	8434	0.0451745	0.00939629	4.57599
caveola	GO:0005901	1.76779e-08	16	471	39	8475	0.0328542	0.00458069	2.2308
regulation of cell morphogenesis	GO:0022604	1.78156e-08	39	448	233	8281	0.0800821	0.0273667	13.3276
regulation of blood pressure	GO:0008217	1.93255e-08	21	466	73	8441	0.0431211	0.00857411	4.17559
regulation of cell size	GO:0008361	1.93255e-08	21	466	73	8441	0.0431211	0.00857411	4.17559
positive regulation of nucleocytoplasmic transport	GO:0046824	1.94525e-08	18	469	52	8462	0.036961	0.00610759	2.9744
cell killing	GO:0001906	1.94763e-08	12	475	18	8496	0.0246407	0.00211416	1.0296
release of sequestered calcium ion into cytosol	GO:0051209	1.99348e-08	14	473	28	8486	0.0287474	0.0032887	1.6016
regulation of sequestering of calcium ion	GO:0051282	1.99348e-08	14	473	28	8486	0.0287474	0.0032887	1.6016
negative regulation of sequestering of calcium ion	GO:0051283	1.99348e-08	14	473	28	8486	0.0287474	0.0032887	1.6016
negative regulation of leukocyte cell-cell adhesion	GO:1903038	1.99348e-08	14	473	28	8486	0.0287474	0.0032887	1.6016
response to peptide hormone	GO:0043434	1.99367e-08	38	449	224	8290	0.0780287	0.0263096	12.8128
regulation of osteoclast differentiation	GO:0045670	2.13258e-08	13	474	23	8491	0.026694	0.00270143	1.3156
epithelium migration	GO:0090132	2.2532e-08	24	463	97	8417	0.0492813	0.011393	5.54839
regulation of lipid transport	GO:0032368	2.30292e-08	15	472	34	8480	0.0308008	0.00399342	1.9448
regulation of B cell mediated immunity	GO:0002712	2.32265e-08	11	476	14	8500	0.0225873	0.00164435	0.800799
positive regulation of interferon-gamma production	GO:0032729	2.32265e-08	11	476	14	8500	0.0225873	0.00164435	0.800799
cation transport	GO:0006812	2.38381e-08	63	424	502	8012	0.129363	0.0589617	28.7144
regulation of peptide transport	GO:0090087	2.44304e-08	26	461	114	8400	0.0533881	0.0133897	6.52079
erythrocyte homeostasis	GO:0034101	2.47742e-08	18	469	53	8461	0.036961	0.00622504	3.0316
regulation of cellular catabolic process	GO:0031329	2.59812e-08	47	440	321	8193	0.0965092	0.0377026	18.3612
multi-multicellular organism process	GO:0044706	2.66595e-08	23	464	90	8424	0.0472279	0.0105708	5.14799
nitrogen compound transport	GO:0071705	2.79458e-08	53	434	387	8127	0.10883	0.0454545	22.1364
sequestering of calcium ion	GO:0051208	2.81125e-08	14	473	29	8485	0.0287474	0.00340615	1.6588
negative regulation of cytokine production involved in immune response	GO:0002719	2.83513e-08	8	479	4	8510	0.0164271	0.000469814	0.2288
interleukin-2 biosynthetic process	GO:0042094	2.83513e-08	8	479	4	8510	0.0164271	0.000469814	0.2288
JAK-STAT cascade involved in growth hormone signaling pathway	GO:0060397	2.83513e-08	8	479	4	8510	0.0164271	0.000469814	0.2288
regulation of catabolic process	GO:0009894	2.84957e-08	52	435	372	8142	0.106776	0.0436927	21.2784
intrinsic apoptotic signaling pathway in response to DNA damage	GO:0008630	2.8578e-08	17	470	47	8467	0.0349076	0.00552032	2.6884
regulation of epithelial cell migration	GO:0010632	2.86933e-08	21	466	75	8439	0.0431211	0.00880902	4.28999
response to fungus	GO:0009620	3.00723e-08	9	478	7	8507	0.0184805	0.000822175	0.400399
T cell activation involved in immune response	GO:0002286	3.02332e-08	12	475	19	8495	0.0246407	0.00223162	1.0868
positive regulation of transcription factor import into nucleus	GO:0042993	3.02332e-08	12	475	19	8495	0.0246407	0.00223162	1.0868
positive regulation of lipid biosynthetic process	GO:0046889	3.02332e-08	12	475	19	8495	0.0246407	0.00223162	1.0868
regulation of protein complex assembly	GO:0043254	3.0553e-08	31	456	160	8354	0.063655	0.0187926	9.15198
regulation of reactive oxygen species biosynthetic process	GO:1903426	3.1274e-08	13	474	24	8490	0.026694	0.00281889	1.3728
regulation of cytokine-mediated signaling pathway	GO:0001959	3.12854e-08	15	472	35	8479	0.0308008	0.00411088	2.002
regulation of T cell differentiation	GO:0045580	3.12854e-08	15	472	35	8479	0.0308008	0.00411088	2.002
apoptotic mitochondrial changes	GO:0008637	3.14037e-08	18	469	54	8460	0.036961	0.00634249	3.08879
cell cortex part	GO:0044448	3.14037e-08	18	469	54	8460	0.036961	0.00634249	3.08879
regulation of blood vessel size	GO:0050880	3.14037e-08	18	469	54	8460	0.036961	0.00634249	3.08879
tissue migration	GO:0090130	3.14833e-08	24	463	99	8415	0.0492813	0.0116279	5.66279
catabolic process	GO:0009056	3.55347e-08	116	371	1204	7310	0.238193	0.141414	68.8687
cell-cell signaling	GO:0007267	3.57884e-08	67	420	556	7958	0.137577	0.0653042	31.8031
ameboidal-type cell migration	GO:0001667	3.62517e-08	29	458	143	8371	0.0595483	0.0167959	8.17959
positive regulation of epithelial cell migration	GO:0010634	3.67943e-08	17	470	48	8466	0.0349076	0.00563777	2.7456
regulation of B cell proliferation	GO:0030888	3.83127e-08	11	476	15	8499	0.0225873	0.0017618	0.857999
negative regulation of blood vessel morphogenesis	GO:2000181	3.9215e-08	14	473	30	8484	0.0287474	0.00352361	1.716
regulation of tube size	GO:0035150	3.96264e-08	18	469	55	8459	0.036961	0.00645995	3.14599
growth factor receptor binding	GO:0070851	3.96264e-08	18	469	55	8459	0.036961	0.00645995	3.14599
regulation of humoral immune response	GO:0002920	4.03495e-08	10	477	11	8503	0.0205339	0.00129199	0.629199
vascular endothelial growth factor production	GO:0010573	4.03495e-08	10	477	11	8503	0.0205339	0.00129199	0.629199
regulation of T cell apoptotic process	GO:0070232	4.03495e-08	10	477	11	8503	0.0205339	0.00129199	0.629199
regulation of endothelial cell apoptotic process	GO:2000351	4.03495e-08	10	477	11	8503	0.0205339	0.00129199	0.629199
lymphocyte costimulation	GO:0031294	4.60236e-08	12	475	20	8494	0.0246407	0.00234907	1.144
T cell costimulation	GO:0031295	4.60236e-08	12	475	20	8494	0.0246407	0.00234907	1.144
bone resorption	GO:0045453	4.60236e-08	12	475	20	8494	0.0246407	0.00234907	1.144
positive regulation of smooth muscle cell proliferation	GO:0048661	4.60236e-08	12	475	20	8494	0.0246407	0.00234907	1.144
transcription from RNA polymerase II promoter	GO:0006366	4.64001e-08	101	386	999	7515	0.207392	0.117336	57.1427
nervous system development	GO:0007399	4.74865e-08	108	379	1096	7418	0.221766	0.128729	62.6911
cell morphogenesis involved in neuron differentiation	GO:0048667	4.75283e-08	45	442	306	8208	0.0924025	0.0359408	17.5032
response to estradiol	GO:0032355	4.97823e-08	18	469	56	8458	0.036961	0.0065774	3.20319
regeneration	GO:0031099	5.08093e-08	21	466	78	8436	0.0431211	0.00916138	4.46159
tube development	GO:0035295	5.14795e-08	45	442	307	8207	0.0924025	0.0360583	17.5604
cell morphogenesis	GO:0000902	5.22002e-08	75	412	660	7854	0.154004	0.0775194	37.7519
regulation of biosynthetic process	GO:0009889	5.2236e-08	164	323	1919	6595	0.336756	0.225393	109.767
positive regulation of protein serine/threonine kinase activity	GO:0071902	5.36303e-08	27	460	128	8386	0.0554415	0.0150341	7.32159
lipid metabolic process	GO:0006629	5.37323e-08	77	410	685	7829	0.158111	0.0804557	39.1819
regulation of platelet activation	GO:0010543	6.08552e-08	9	478	8	8506	0.0184805	0.000939629	0.457599
positive regulation of tissue remodeling	GO:0034105	6.08552e-08	9	478	8	8506	0.0184805	0.000939629	0.457599
positive regulation of osteoclast differentiation	GO:0045672	6.08552e-08	9	478	8	8506	0.0184805	0.000939629	0.457599
negative regulation of epithelial cell apoptotic process	GO:1904036	6.08552e-08	9	478	8	8506	0.0184805	0.000939629	0.457599
neuron projection development	GO:0031175	6.20407e-08	57	430	443	8071	0.117043	0.0520319	25.3396
perinuclear region of cytoplasm	GO:0048471	6.51965e-08	47	440	330	8184	0.0965092	0.0387597	18.876
regulation of cell growth	GO:0001558	6.72947e-08	32	455	176	8338	0.0657084	0.0206718	10.0672
positive regulation of myeloid leukocyte differentiation	GO:0002763	6.88108e-08	12	475	21	8493	0.0246407	0.00246653	1.2012
regulation of extrinsic apoptotic signaling pathway via death domain receptors	GO:1902041	6.88108e-08	12	475	21	8493	0.0246407	0.00246653	1.2012
positive regulation of intrinsic apoptotic signaling pathway	GO:2001244	6.88108e-08	12	475	21	8493	0.0246407	0.00246653	1.2012
single-organism biosynthetic process	GO:0044711	6.89064e-08	91	396	876	7638	0.186858	0.102889	50.1071
negative regulation of tumor necrosis factor production	GO:0032720	7.02308e-08	8	479	5	8509	0.0164271	0.000587268	0.286
T-helper 1 type immune response	GO:0042088	7.02308e-08	8	479	5	8509	0.0164271	0.000587268	0.286
response to cadmium ion	GO:0046686	7.04195e-08	10	477	12	8502	0.0205339	0.00140944	0.686399
plasma membrane protein complex	GO:0098797	7.13859e-08	35	452	206	8308	0.0718686	0.0241954	11.7832
G-protein coupled receptor binding	GO:0001664	7.3368e-08	21	466	80	8434	0.0431211	0.00939629	4.57599
nitric oxide metabolic process	GO:0046209	7.40224e-08	14	473	32	8482	0.0287474	0.00375852	1.8304
cytoplasmic side of plasma membrane	GO:0009898	7.46567e-08	19	468	65	8449	0.0390144	0.00763448	3.71799
transition metal ion homeostasis	GO:0055076	7.46567e-08	19	468	65	8449	0.0390144	0.00763448	3.71799
endocytic vesicle membrane	GO:0030666	7.75793e-08	18	469	58	8456	0.036961	0.00681231	3.31759
positive regulation of cell development	GO:0010720	8.80775e-08	35	452	208	8306	0.0718686	0.0244304	11.8976
negative regulation of immune effector process	GO:0002698	9.09291e-08	13	474	27	8487	0.026694	0.00317125	1.5444
negative regulation of T cell activation	GO:0050868	9.09291e-08	13	474	27	8487	0.026694	0.00317125	1.5444
positive regulation of stress-activated protein kinase signaling cascade	GO:0070304	9.14045e-08	19	468	66	8448	0.0390144	0.00775194	3.77519
lipid binding	GO:0008289	9.31843e-08	46	441	323	8191	0.0944559	0.0379375	18.4756
regulation of nitric oxide biosynthetic process	GO:0045428	9.64425e-08	11	476	17	8497	0.0225873	0.00199671	0.972398
positive regulation of T cell differentiation	GO:0045582	9.64425e-08	11	476	17	8497	0.0225873	0.00199671	0.972398
negative regulation of vasculature development	GO:1901343	1.00272e-07	14	473	33	8481	0.0287474	0.00387597	1.8876
reactive nitrogen species metabolic process	GO:2001057	1.00272e-07	14	473	33	8481	0.0287474	0.00387597	1.8876
negative regulation of secretion	GO:0051048	1.00525e-07	20	467	74	8440	0.0410678	0.00869157	4.23279
response to activity	GO:0014823	1.01181e-07	12	475	22	8492	0.0246407	0.00258398	1.2584
JNK cascade	GO:0007254	1.01547e-07	23	464	98	8416	0.0472279	0.0115105	5.60559
regulation of protein targeting	GO:1903533	1.04753e-07	28	459	142	8372	0.0574949	0.0166784	8.12239
regulation of actin cytoskeleton organization	GO:0032956	1.06168e-07	27	460	133	8381	0.0554415	0.0156213	7.60759
organic hydroxy compound metabolic process	GO:1901615	1.10373e-07	43	444	294	8220	0.0882957	0.0345314	16.8168
response to light stimulus	GO:0009416	1.14913e-07	31	456	171	8343	0.063655	0.0200846	9.78118
cellular extravasation	GO:0045123	1.15907e-07	9	478	9	8505	0.0184805	0.00105708	0.514799
multicellular organismal macromolecule metabolic process	GO:0044259	1.20575e-07	17	470	53	8461	0.0349076	0.00622504	3.0316
regulation of transcription from RNA polymerase II promoter	GO:0006357	1.24812e-07	91	396	888	7626	0.186858	0.104299	50.7935
positive regulation of blood circulation	GO:1903524	1.26658e-07	13	474	28	8486	0.026694	0.0032887	1.6016
regulation of phospholipid metabolic process	GO:1903725	1.26658e-07	13	474	28	8486	0.026694	0.0032887	1.6016
protein kinase binding	GO:0019901	1.32857e-07	40	447	260	8254	0.0821355	0.0305379	14.872
response to interleukin-1	GO:0070555	1.34641e-07	14	473	34	8480	0.0287474	0.00399342	1.9448
regulation of inflammatory response to antigenic stimulus	GO:0002861	1.35452e-07	7	480	3	8511	0.0143737	0.000352361	0.1716
glial cell apoptotic process	GO:0034349	1.35452e-07	7	480	3	8511	0.0143737	0.000352361	0.1716
ubiquitin protein ligase binding	GO:0031625	1.35798e-07	25	462	117	8397	0.0513347	0.0137421	6.69239
lytic vacuole	GO:0000323	1.39203e-07	40	447	261	8253	0.0821355	0.0306554	14.9292
lysosome	GO:0005764	1.39203e-07	40	447	261	8253	0.0821355	0.0306554	14.9292
tetrapyrrole binding	GO:0046906	1.45503e-07	16	471	47	8467	0.0328542	0.00552032	2.6884
positive regulation of endothelial cell proliferation	GO:0001938	1.46498e-07	12	475	23	8491	0.0246407	0.00270143	1.3156
cellular lipid metabolic process	GO:0044255	1.46875e-07	63	424	529	7985	0.129363	0.062133	30.2588
neuron development	GO:0048666	1.48264e-07	61	426	506	8008	0.125257	0.0594315	28.9432
nucleocytoplasmic transport	GO:0006913	1.54696e-07	40	447	263	8251	0.0821355	0.0308903	15.0436
positive regulation of B cell mediated immunity	GO:0002714	1.56134e-07	8	479	6	8508	0.0164271	0.000704722	0.343199
positive regulation of immunoglobulin mediated immune response	GO:0002891	1.56134e-07	8	479	6	8508	0.0164271	0.000704722	0.343199
response to prostaglandin	GO:0034694	1.56134e-07	8	479	6	8508	0.0164271	0.000704722	0.343199
regulation of activated T cell proliferation	GO:0046006	1.56134e-07	8	479	6	8508	0.0164271	0.000704722	0.343199
regulation of neutrophil migration	GO:1902622	1.56134e-07	8	479	6	8508	0.0164271	0.000704722	0.343199
organophosphate metabolic process	GO:0019637	1.61932e-07	62	425	514	8000	0.12731	0.0603712	29.4008
antigen processing and presentation	GO:0019882	1.62278e-07	23	464	101	8413	0.0472279	0.0118628	5.77719
positive regulation of macrophage derived foam cell differentiation	GO:0010744	1.62722e-07	6	481	1	8513	0.0123203	0.000117454	0.0571999
regulatory T cell differentiation	GO:0045066	1.62722e-07	6	481	1	8513	0.0123203	0.000117454	0.0571999
type I interferon biosynthetic process	GO:0045351	1.62722e-07	6	481	1	8513	0.0123203	0.000117454	0.0571999
isotype switching to IgG isotypes	GO:0048291	1.62722e-07	6	481	1	8513	0.0123203	0.000117454	0.0571999
nucleoside phosphate metabolic process	GO:0006753	1.67964e-07	42	445	288	8226	0.0862423	0.0338266	16.4736
developmental maturation	GO:0021700	1.73611e-07	24	463	110	8404	0.0492813	0.0129199	6.29199
endothelial cell migration	GO:0043542	1.79699e-07	18	469	62	8452	0.036961	0.00728212	3.54639
response to amino acid	GO:0043200	1.84478e-07	16	471	48	8466	0.0328542	0.00563777	2.7456
second-messenger-mediated signaling	GO:0019932	2.01121e-07	22	465	94	8420	0.0451745	0.0110406	5.37679
cellular macromolecule metabolic process	GO:0044260	2.02957e-07	290	197	4033	4481	0.595483	0.47369	230.687
ubiquitin-like protein ligase binding	GO:0044389	2.06613e-07	25	462	120	8394	0.0513347	0.0140944	6.86399
antioxidant activity	GO:0016209	2.09084e-07	12	475	24	8490	0.0246407	0.00281889	1.3728
tetrapyrrole metabolic process	GO:0033013	2.09084e-07	12	475	24	8490	0.0246407	0.00281889	1.3728
nuclear transport	GO:0051169	2.12867e-07	40	447	268	8246	0.0821355	0.0314776	15.3296
heme binding	GO:0020037	2.15668e-07	15	472	42	8472	0.0308008	0.00493305	2.4024
cellular response to alcohol	GO:0097306	2.15668e-07	15	472	42	8472	0.0308008	0.00493305	2.4024
mammary gland development	GO:0030879	2.1966e-07	18	469	63	8451	0.036961	0.00739958	3.60359
release of cytochrome c from mitochondria	GO:0001836	2.22209e-07	11	476	19	8495	0.0225873	0.00223162	1.0868
somatic recombination of immunoglobulin genes involved in immune response	GO:0002204	2.22209e-07	11	476	19	8495	0.0225873	0.00223162	1.0868
somatic diversification of immunoglobulins involved in immune response	GO:0002208	2.22209e-07	11	476	19	8495	0.0225873	0.00223162	1.0868
immunoglobulin production involved in immunoglobulin mediated immune response	GO:0002381	2.22209e-07	11	476	19	8495	0.0225873	0.00223162	1.0868
phagocytic vesicle membrane	GO:0030670	2.22209e-07	11	476	19	8495	0.0225873	0.00223162	1.0868
interferon-beta production	GO:0032608	2.22209e-07	11	476	19	8495	0.0225873	0.00223162	1.0868
negative regulation of mononuclear cell proliferation	GO:0032945	2.22209e-07	11	476	19	8495	0.0225873	0.00223162	1.0868
response to type I interferon	GO:0034340	2.22209e-07	11	476	19	8495	0.0225873	0.00223162	1.0868
isotype switching	GO:0045190	2.22209e-07	11	476	19	8495	0.0225873	0.00223162	1.0868
negative regulation of lymphocyte proliferation	GO:0050672	2.22209e-07	11	476	19	8495	0.0225873	0.00223162	1.0868
type I interferon signaling pathway	GO:0060337	2.22209e-07	11	476	19	8495	0.0225873	0.00223162	1.0868
cellular response to type I interferon	GO:0071357	2.22209e-07	11	476	19	8495	0.0225873	0.00223162	1.0868
regulation of endothelial cell migration	GO:0010594	2.32701e-07	16	471	49	8465	0.0328542	0.00575523	2.8028
negative regulation of cysteine-type endopeptidase activity involved in apoptotic process	GO:0043154	2.36842e-07	14	473	36	8478	0.0287474	0.00422833	2.0592
negative regulation of angiogenesis	GO:0016525	2.37935e-07	13	474	30	8484	0.026694	0.00352361	1.716
peptidase regulator activity	GO:0061134	2.39584e-07	19	468	71	8443	0.0390144	0.00833921	4.06119
organic acid metabolic process	GO:0006082	2.4995e-07	68	419	597	7917	0.13963	0.0701198	34.1483
negative regulation of proteolysis	GO:0045861	2.50651e-07	28	459	149	8365	0.0574949	0.0175006	8.52279
neuron projection morphogenesis	GO:0048812	2.6946e-07	45	442	327	8187	0.0924025	0.0384073	18.7044
regulation of intracellular protein transport	GO:0033157	2.82551e-07	32	455	189	8325	0.0657084	0.0221987	10.8108
erythrocyte differentiation	GO:0030218	2.92087e-07	16	471	50	8464	0.0328542	0.00587268	2.86
adherens junction organization	GO:0034332	2.92087e-07	16	471	50	8464	0.0328542	0.00587268	2.86
porphyrin-containing compound metabolic process	GO:0006778	3.07112e-07	10	477	15	8499	0.0205339	0.0017618	0.857999
endothelial cell apoptotic process	GO:0072577	3.07112e-07	10	477	15	8499	0.0205339	0.0017618	0.857999
B cell homeostasis	GO:0001782	3.18783e-07	8	479	7	8507	0.0164271	0.000822175	0.400399
growth hormone receptor signaling pathway	GO:0060396	3.18783e-07	8	479	7	8507	0.0164271	0.000822175	0.400399
myeloid leukocyte cytokine production	GO:0061082	3.18783e-07	8	479	7	8507	0.0164271	0.000822175	0.400399
regulation of protein activation cascade	GO:2000257	3.18783e-07	8	479	7	8507	0.0164271	0.000822175	0.400399
myeloid leukocyte mediated immunity	GO:0002444	3.27795e-07	11	476	20	8494	0.0225873	0.00234907	1.144
tumor necrosis factor receptor superfamily binding	GO:0032813	3.27795e-07	11	476	20	8494	0.0225873	0.00234907	1.144
positive regulation of B cell activation	GO:0050871	3.27795e-07	11	476	20	8494	0.0225873	0.00234907	1.144
animal organ morphogenesis	GO:0009887	3.3101e-07	58	429	480	8034	0.119097	0.0563777	27.456
G-protein coupled receptor signaling pathway	GO:0007186	3.33148e-07	49	438	370	8144	0.100616	0.0434578	21.164
cellular response to peptide	GO:1901653	3.44233e-07	30	457	171	8343	0.0616016	0.0200846	9.78118
vascular endothelial growth factor receptor signaling pathway	GO:0048010	3.52936e-07	17	470	58	8456	0.0349076	0.00681231	3.31759
leukocyte tethering or rolling	GO:0050901	3.55135e-07	7	480	4	8510	0.0143737	0.000469814	0.2288
positive regulation of granulocyte chemotaxis	GO:0071624	3.55135e-07	7	480	4	8510	0.0143737	0.000469814	0.2288
positive regulation of neutrophil chemotaxis	GO:0090023	3.55135e-07	7	480	4	8510	0.0143737	0.000469814	0.2288
positive regulation of neutrophil migration	GO:1902624	3.55135e-07	7	480	4	8510	0.0143737	0.000469814	0.2288
T cell mediated immunity	GO:0002456	3.63157e-07	9	478	11	8503	0.0184805	0.00129199	0.629199
response to cold	GO:0009409	3.63157e-07	9	478	11	8503	0.0184805	0.00129199	0.629199
response to vitamin D	GO:0033280	3.63157e-07	9	478	11	8503	0.0184805	0.00129199	0.629199
biosynthetic process	GO:0009058	3.64056e-07	226	261	2963	5551	0.464066	0.348015	169.483
collagen metabolic process	GO:0032963	3.64888e-07	16	471	51	8463	0.0328542	0.00599013	2.9172
protein complex biogenesis	GO:0070271	3.87298e-07	67	420	594	7920	0.137577	0.0697674	33.9767
epithelium development	GO:0060429	3.90062e-07	63	424	546	7968	0.129363	0.0641297	31.2311
purine nucleotide metabolic process	GO:0006163	3.91205e-07	35	452	223	8291	0.0718686	0.0261922	12.7556
positive regulation of stress-activated MAPK cascade	GO:0032874	3.9308e-07	18	469	66	8448	0.036961	0.00775194	3.77519
negative regulation of secretion by cell	GO:1903531	3.9308e-07	18	469	66	8448	0.036961	0.00775194	3.77519
alpha-beta T cell activation	GO:0046631	4.04156e-07	14	473	38	8476	0.0287474	0.00446324	2.1736
negative regulation of cysteine-type endopeptidase activity	GO:2000117	4.04156e-07	14	473	38	8476	0.0287474	0.00446324	2.1736
regulation of cytoskeleton organization	GO:0051493	4.06986e-07	34	453	213	8301	0.0698152	0.0250176	12.1836
regulation of calcium ion transport into cytosol	GO:0010522	4.09456e-07	12	475	26	8488	0.0246407	0.00305379	1.4872
negative regulation of I-kappaB kinase/NF-kappaB signaling	GO:0043124	4.09456e-07	12	475	26	8488	0.0246407	0.00305379	1.4872
cytoplasmic side of membrane	GO:0098562	4.12091e-07	19	468	74	8440	0.0390144	0.00869157	4.23279
protein complex assembly	GO:0006461	4.26795e-07	67	420	597	7917	0.137577	0.0701198	34.1483
protein complex localization	GO:0031503	4.29789e-07	13	474	32	8482	0.026694	0.00375852	1.8304
growth factor activity	GO:0008083	4.32276e-07	17	470	59	8455	0.0349076	0.00692976	3.37479
positive regulation of reactive oxygen species biosynthetic process	GO:1903428	4.75112e-07	10	477	16	8498	0.0205339	0.00187926	0.915198
phagosome maturation	GO:0090382	4.7539e-07	11	476	21	8493	0.0225873	0.00246653	1.2012
response to heat	GO:0009408	4.86615e-07	20	467	83	8431	0.0410678	0.00974865	4.74759
single organism reproductive process	GO:0044702	4.98567e-07	60	427	513	8001	0.123203	0.0602537	29.3436
cell-cell junction organization	GO:0045216	5.03054e-07	22	465	100	8414	0.0451745	0.0117454	5.71999
endomembrane system	GO:0012505	5.18717e-07	158	329	1895	6619	0.324435	0.222575	108.394
nucleotide metabolic process	GO:0009117	5.23615e-07	41	446	286	8228	0.0841889	0.0335917	16.3592
negative regulation of intracellular transport	GO:0032387	5.27482e-07	17	470	60	8454	0.0349076	0.00704722	3.43199
B cell activation involved in immune response	GO:0002312	5.6276e-07	12	475	27	8487	0.0246407	0.00317125	1.5444
somatic diversification of immune receptors via germline recombination within a single locus	GO:0002562	5.6276e-07	12	475	27	8487	0.0246407	0.00317125	1.5444
somatic cell DNA recombination	GO:0016444	5.6276e-07	12	475	27	8487	0.0246407	0.00317125	1.5444
cellular component assembly	GO:0022607	5.86719e-07	108	379	1157	7357	0.221766	0.135894	66.1803
T cell selection	GO:0045058	6.05263e-07	9	478	12	8502	0.0184805	0.00140944	0.686399
defense response to Gram-positive bacterium	GO:0050830	6.05263e-07	9	478	12	8502	0.0184805	0.00140944	0.686399
scaffold protein binding	GO:0097110	6.05263e-07	9	478	12	8502	0.0184805	0.00140944	0.686399
negative regulation of production of molecular mediator of immune response	GO:0002701	6.07494e-07	8	479	8	8506	0.0164271	0.000939629	0.457599
regulation of collagen metabolic process	GO:0010712	6.07494e-07	8	479	8	8506	0.0164271	0.000939629	0.457599
cellular response to growth hormone stimulus	GO:0071378	6.07494e-07	8	479	8	8506	0.0164271	0.000939629	0.457599
cytokine secretion involved in immune response	GO:0002374	6.21083e-07	6	481	2	8512	0.0123203	0.000234907	0.1144
regulation of chronic inflammatory response	GO:0002676	6.21083e-07	6	481	2	8512	0.0123203	0.000234907	0.1144
negative regulation of macrophage derived foam cell differentiation	GO:0010745	6.21083e-07	6	481	2	8512	0.0123203	0.000234907	0.1144
negative regulation of interleukin-2 production	GO:0032703	6.21083e-07	6	481	2	8512	0.0123203	0.000234907	0.1144
positive regulation of interleukin-10 production	GO:0032733	6.21083e-07	6	481	2	8512	0.0123203	0.000234907	0.1144
response to lipoprotein particle	GO:0055094	6.21083e-07	6	481	2	8512	0.0123203	0.000234907	0.1144
activation of cysteine-type endopeptidase activity involved in apoptotic signaling pathway	GO:0097296	6.21083e-07	6	481	2	8512	0.0123203	0.000234907	0.1144
detection of external biotic stimulus	GO:0098581	6.21083e-07	6	481	2	8512	0.0123203	0.000234907	0.1144
regulation of cell shape	GO:0008360	6.41329e-07	17	470	61	8453	0.0349076	0.00716467	3.48919
regulation of MAP kinase activity	GO:0043405	6.47773e-07	26	461	138	8376	0.0533881	0.0162086	7.89359
somatic recombination of immunoglobulin gene segments	GO:0016447	6.7868e-07	11	476	22	8492	0.0225873	0.00258398	1.2584
positive regulation of extrinsic apoptotic signaling pathway	GO:2001238	6.7868e-07	11	476	22	8492	0.0225873	0.00258398	1.2584
cell junction organization	GO:0034330	6.90886e-07	24	463	120	8394	0.0492813	0.0140944	6.86399
positive regulation of binding	GO:0051099	6.92453e-07	16	471	54	8460	0.0328542	0.00634249	3.08879
response to fluid shear stress	GO:0034405	7.18397e-07	10	477	17	8497	0.0205339	0.00199671	0.972398
leukocyte degranulation	GO:0043299	7.18397e-07	10	477	17	8497	0.0205339	0.00199671	0.972398
programmed necrotic cell death	GO:0097300	7.18397e-07	10	477	17	8497	0.0205339	0.00199671	0.972398
organic substance biosynthetic process	GO:1901576	7.22938e-07	221	266	2911	5603	0.453799	0.341907	166.509
regulation of blood circulation	GO:1903522	7.37096e-07	21	466	94	8420	0.0431211	0.0110406	5.37679
negative regulation of neuron apoptotic process	GO:0043524	7.77013e-07	17	470	62	8452	0.0349076	0.00728212	3.54639
regulation of cysteine-type endopeptidase activity involved in apoptotic signaling pathway	GO:2001267	8.12632e-07	7	480	5	8509	0.0143737	0.000587268	0.286
tyrosine phosphorylation of Stat5 protein	GO:0042506	8.12632e-07	7	480	5	8509	0.0143737	0.000587268	0.286
response to hexose	GO:0009746	8.17712e-07	19	468	78	8436	0.0390144	0.00916138	4.46159
cytoplasmic pattern recognition receptor signaling pathway	GO:0002753	9.54875e-07	11	476	23	8491	0.0225873	0.00270143	1.3156
regulation of JNK cascade	GO:0046328	9.64379e-07	19	468	79	8435	0.0390144	0.00927883	4.51879
immunological synapse	GO:0001772	9.75539e-07	9	478	13	8501	0.0184805	0.0015269	0.743599
interleukin-1 production	GO:0032612	9.75539e-07	9	478	13	8501	0.0184805	0.0015269	0.743599
positive regulation of nitric oxide biosynthetic process	GO:0045429	9.75539e-07	9	478	13	8501	0.0184805	0.0015269	0.743599
response to growth hormone	GO:0060416	9.75539e-07	9	478	13	8501	0.0184805	0.0015269	0.743599
positive regulation of nitric oxide metabolic process	GO:1904407	9.75539e-07	9	478	13	8501	0.0184805	0.0015269	0.743599
basolateral plasma membrane	GO:0016323	9.91228e-07	21	466	96	8418	0.0431211	0.0112755	5.49119
positive regulation of endothelial cell migration	GO:0010595	1.0291e-06	12	475	29	8485	0.0246407	0.00340615	1.6588
response to UV	GO:0009411	1.03931e-06	16	471	56	8458	0.0328542	0.0065774	3.20319
ion binding	GO:0043167	1.04321e-06	217	270	2854	5660	0.445585	0.335213	163.249
negative regulation of type I interferon production	GO:0032480	1.06393e-06	10	477	18	8496	0.0205339	0.00211416	1.0296
regulation of release of sequestered calcium ion into cytosol	GO:0051279	1.06393e-06	10	477	18	8496	0.0205339	0.00211416	1.0296
positive regulation of phospholipid metabolic process	GO:1903727	1.06393e-06	10	477	18	8496	0.0205339	0.00211416	1.0296
protein kinase activity	GO:0004672	1.08484e-06	44	443	333	8181	0.0903491	0.0391121	19.0476
activation of protein kinase activity	GO:0032147	1.08518e-06	27	460	152	8362	0.0554415	0.0178529	8.69439
negative regulation of intrinsic apoptotic signaling pathway	GO:2001243	1.08559e-06	14	473	42	8472	0.0287474	0.00493305	2.4024
developmental process involved in reproduction	GO:0003006	1.08652e-06	43	444	319	8195	0.0882957	0.0374677	18.2468
receptor biosynthetic process	GO:0032800	1.09339e-06	8	479	9	8505	0.0164271	0.00105708	0.514799
regulation of multicellular organismal metabolic process	GO:0044246	1.09339e-06	8	479	9	8505	0.0164271	0.00105708	0.514799
regulation of blood vessel diameter	GO:0097746	1.09339e-06	8	479	9	8505	0.0164271	0.00105708	0.514799
integrin binding	GO:0005178	1.09755e-06	15	472	49	8465	0.0308008	0.00575523	2.8028
gland morphogenesis	GO:0022612	1.12905e-06	17	470	64	8450	0.0349076	0.00751703	3.66079
cellular response to extracellular stimulus	GO:0031668	1.17707e-06	35	452	232	8282	0.0718686	0.0272492	13.2704
oxoacid metabolic process	GO:0043436	1.17788e-06	66	421	602	7912	0.135524	0.0707071	34.4343
positive regulation of cellular catabolic process	GO:0031331	1.23487e-06	29	458	173	8341	0.0595483	0.0203195	9.89558
positive regulation of JNK cascade	GO:0046330	1.26577e-06	16	471	57	8457	0.0328542	0.00669486	3.26039
regulation of gliogenesis	GO:0014013	1.26629e-06	13	474	36	8478	0.026694	0.00422833	2.0592
positive regulation of protein binding	GO:0032092	1.26629e-06	13	474	36	8478	0.026694	0.00422833	2.0592
regulation of DNA metabolic process	GO:0051052	1.31412e-06	26	461	144	8370	0.0533881	0.0169133	8.23679
positive regulation of protein complex assembly	GO:0031334	1.33171e-06	19	468	81	8433	0.0390144	0.00951374	4.63319
gliogenesis	GO:0042063	1.35215e-06	22	465	107	8407	0.0451745	0.0125675	6.12039
positive regulation of epithelial cell proliferation	GO:0050679	1.35436e-06	17	470	65	8449	0.0349076	0.00763448	3.71799
regulation of actin filament-based process	GO:0032970	1.35549e-06	27	460	154	8360	0.0554415	0.0180879	8.80879
regulation of oxidoreductase activity	GO:0051341	1.37094e-06	12	475	30	8484	0.0246407	0.00352361	1.716
cellular response to peptide hormone stimulus	GO:0071375	1.373e-06	28	459	164	8350	0.0574949	0.0192624	9.38078
RNA processing	GO:0006396	1.5032e-06	6	481	481	8033	0.0123203	0.0564952	27.5132
intrinsic component of membrane	GO:0031224	1.52623e-06	173	314	2158	6356	0.355236	0.253465	123.437
antigen binding	GO:0003823	1.52643e-06	9	478	14	8500	0.0184805	0.00164435	0.800799
response to progesterone	GO:0032570	1.52643e-06	9	478	14	8500	0.0184805	0.00164435	0.800799
regulation of interferon-beta production	GO:0032648	1.54606e-06	10	477	19	8495	0.0205339	0.00223162	1.0868
cellular response to interleukin-1	GO:0071347	1.54606e-06	10	477	19	8495	0.0205339	0.00223162	1.0868
protein targeting	GO:0006605	1.57516e-06	45	442	346	8168	0.0924025	0.0406389	19.7912
regulation of neurogenesis	GO:0050767	1.59107e-06	40	447	293	8221	0.0821355	0.0344139	16.7596
microvillus	GO:0005902	1.62799e-06	13	474	37	8477	0.026694	0.00434578	2.1164
negative regulation of protein secretion	GO:0050709	1.62799e-06	13	474	37	8477	0.026694	0.00434578	2.1164
regulation of interferon-alpha production	GO:0032647	1.67877e-06	7	480	6	8508	0.0143737	0.000704722	0.343199
macrophage chemotaxis	GO:0048246	1.67877e-06	7	480	6	8508	0.0143737	0.000704722	0.343199
regulation of neutrophil chemotaxis	GO:0090022	1.67877e-06	7	480	6	8508	0.0143737	0.000704722	0.343199
negative regulation of protein phosphorylation	GO:0001933	1.67941e-06	29	458	176	8338	0.0595483	0.0206718	10.0672
carbohydrate homeostasis	GO:0033500	1.68646e-06	20	467	91	8423	0.0410678	0.0106883	5.20519
glucose homeostasis	GO:0042593	1.68646e-06	20	467	91	8423	0.0410678	0.0106883	5.20519
sensory perception of pain	GO:0019233	1.71632e-06	14	473	44	8470	0.0287474	0.00516796	2.5168
cell cortex	GO:0005938	1.76752e-06	22	465	109	8405	0.0451745	0.0128024	6.23479
regulation of cholesterol storage	GO:0010885	1.778e-06	6	481	3	8511	0.0123203	0.000352361	0.1716
macrophage cytokine production	GO:0010934	1.778e-06	6	481	3	8511	0.0123203	0.000352361	0.1716
regulation of macrophage cytokine production	GO:0010935	1.778e-06	6	481	3	8511	0.0123203	0.000352361	0.1716
superoxide anion generation	GO:0042554	1.778e-06	6	481	3	8511	0.0123203	0.000352361	0.1716
regulation of fibrinolysis	GO:0051917	1.778e-06	6	481	3	8511	0.0123203	0.000352361	0.1716
cellular response to prostaglandin stimulus	GO:0071379	1.778e-06	6	481	3	8511	0.0123203	0.000352361	0.1716
positive regulation of cysteine-type endopeptidase activity involved in apoptotic signaling pathway	GO:2001269	1.778e-06	6	481	3	8511	0.0123203	0.000352361	0.1716
positive regulation of tyrosine phosphorylation of Stat5 protein	GO:0042523	1.778e-06	6	481	3	8511	0.0123203	0.000352361	0.1716
somatic diversification of immune receptors	GO:0002200	1.80953e-06	12	475	31	8483	0.0246407	0.00364106	1.7732
mammary gland epithelium development	GO:0061180	1.80953e-06	12	475	31	8483	0.0246407	0.00364106	1.7732
positive regulation of cellular component biogenesis	GO:0044089	1.81148e-06	30	457	187	8327	0.0616016	0.0219638	10.6964
somatic diversification of immunoglobulins	GO:0016445	1.81655e-06	11	476	25	8489	0.0225873	0.00293634	1.43
response to dsRNA	GO:0043331	1.81655e-06	11	476	25	8489	0.0225873	0.00293634	1.43
regulation of protein processing	GO:0070613	1.81655e-06	11	476	25	8489	0.0225873	0.00293634	1.43
regulation of protein maturation	GO:1903317	1.81655e-06	11	476	25	8489	0.0225873	0.00293634	1.43
vacuole	GO:0005773	1.84921e-06	42	445	316	8198	0.0862423	0.0371153	18.0752
negative regulation of binding	GO:0051100	1.85652e-06	16	471	59	8455	0.0328542	0.00692976	3.37479
complement activation	GO:0006956	1.87538e-06	8	479	10	8504	0.0164271	0.00117454	0.571999
fibrinolysis	GO:0042730	1.87538e-06	8	479	10	8504	0.0164271	0.00117454	0.571999
ossification	GO:0001503	1.9964e-06	30	457	188	8326	0.0616016	0.0220813	10.7536
cellular response to reactive oxygen species	GO:0034614	2.04676e-06	15	472	52	8462	0.0308008	0.00610759	2.9744
cellular response to inorganic substance	GO:0071241	2.04676e-06	15	472	52	8462	0.0308008	0.00610759	2.9744
regulation of cell-matrix adhesion	GO:0001952	2.07871e-06	13	474	38	8476	0.026694	0.00446324	2.1736
integrin-mediated signaling pathway	GO:0007229	2.07871e-06	13	474	38	8476	0.026694	0.00446324	2.1736
apical part of cell	GO:0045177	2.08641e-06	28	459	168	8346	0.0574949	0.0197322	9.60958
muscle system process	GO:0003012	2.09082e-06	27	460	158	8356	0.0554415	0.0185577	9.03759
monosaccharide biosynthetic process	GO:0046364	2.14053e-06	14	473	45	8469	0.0287474	0.00528541	2.574
cellular transition metal ion homeostasis	GO:0046916	2.14053e-06	14	473	45	8469	0.0287474	0.00528541	2.574
regulation of monooxygenase activity	GO:0032768	2.20799e-06	10	477	20	8494	0.0205339	0.00234907	1.144
CD4-positive, alpha-beta T cell activation	GO:0035710	2.20799e-06	10	477	20	8494	0.0205339	0.00234907	1.144
regulation of alpha-beta T cell activation	GO:0046634	2.20799e-06	10	477	20	8494	0.0205339	0.00234907	1.144
cellular response to ketone	GO:1901655	2.20799e-06	10	477	20	8494	0.0205339	0.00234907	1.144
regulation of extrinsic apoptotic signaling pathway in absence of ligand	GO:2001239	2.20799e-06	10	477	20	8494	0.0205339	0.00234907	1.144
regulation of response to extracellular stimulus	GO:0032104	2.23632e-06	16	471	60	8454	0.0328542	0.00704722	3.43199
regulation of response to nutrient levels	GO:0032107	2.23632e-06	16	471	60	8454	0.0328542	0.00704722	3.43199
response to glucose	GO:0009749	2.24763e-06	18	469	76	8438	0.036961	0.00892647	4.34719
ribose phosphate metabolic process	GO:0019693	2.26973e-06	34	453	230	8284	0.0698152	0.0270143	13.156
organic anion transport	GO:0015711	2.31616e-06	31	456	200	8314	0.063655	0.0234907	11.44
positive chemotaxis	GO:0050918	2.32615e-06	9	478	15	8499	0.0184805	0.0017618	0.857999
protein domain specific binding	GO:0019904	2.55363e-06	39	448	288	8226	0.0800821	0.0338266	16.4736
peptidyl-glutamic acid carboxylation	GO:0017187	2.60641e-06	5	482	1	8513	0.0102669	0.000117454	0.0571999
protein carboxylation	GO:0018214	2.60641e-06	5	482	1	8513	0.0102669	0.000117454	0.0571999
chemokine biosynthetic process	GO:0042033	2.60641e-06	5	482	1	8513	0.0102669	0.000117454	0.0571999
regulation of chemokine biosynthetic process	GO:0045073	2.60641e-06	5	482	1	8513	0.0102669	0.000117454	0.0571999
positive regulation of chemokine biosynthetic process	GO:0045080	2.60641e-06	5	482	1	8513	0.0102669	0.000117454	0.0571999
positive regulation of interleukin-6 biosynthetic process	GO:0045410	2.60641e-06	5	482	1	8513	0.0102669	0.000117454	0.0571999
regulation of isotype switching to IgG isotypes	GO:0048302	2.60641e-06	5	482	1	8513	0.0102669	0.000117454	0.0571999
chemokine metabolic process	GO:0050755	2.60641e-06	5	482	1	8513	0.0102669	0.000117454	0.0571999
response to low-density lipoprotein particle	GO:0055098	2.60641e-06	5	482	1	8513	0.0102669	0.000117454	0.0571999
response to purine-containing compound	GO:0014074	2.71983e-06	17	470	69	8445	0.0349076	0.0081043	3.94679
cell junction	GO:0030054	2.72745e-06	63	424	576	7938	0.129363	0.0676533	32.9471
regulation of cellular biosynthetic process	GO:0031326	2.85404e-06	155	332	1901	6613	0.318275	0.223279	108.737
negative regulation of protein modification process	GO:0031400	2.89287e-06	41	446	311	8203	0.0841889	0.0365281	17.7892
