# Supplementary material for: High rate of adaptation of mammalian proteins that interact with Plasmodium and related parasites
Source: PLoS Genet. 2017 Sep 28;13(9):e1007023. doi: 10.1371/journal.pgen.1007023 (PMC5634635; doi:10.1371/journal.pgen.1007023)
Supplement: S4 Table — See Methods, VIPs and BIPs for data sources. (XLSX) [file pgen.1007023.s008.xlsx]

## Sheet: VIPs
ENSG00000002016
ENSG00000002330
ENSG00000002726
ENSG00000003056
ENSG00000003402
ENSG00000004478
ENSG00000004487
ENSG00000004897
ENSG00000005022
ENSG00000005075
ENSG00000005339
ENSG00000005379
ENSG00000005381
ENSG00000005844
ENSG00000005882
ENSG00000005884
ENSG00000005893
ENSG00000006712
ENSG00000008441
ENSG00000010017
ENSG00000010278
ENSG00000010671
ENSG00000010810
ENSG00000010818
ENSG00000011275
ENSG00000012223
ENSG00000012504
ENSG00000013364
ENSG00000013573
ENSG00000014216
ENSG00000015133
ENSG00000015479
ENSG00000015520
ENSG00000018189
ENSG00000018408
ENSG00000019169
ENSG00000020426
ENSG00000020922
ENSG00000021355
ENSG00000022267
ENSG00000022840
ENSG00000025434
ENSG00000025800
ENSG00000026025
ENSG00000026508
ENSG00000027075
ENSG00000028116
ENSG00000029363
ENSG00000030582
ENSG00000033800
ENSG00000035403
ENSG00000035928
ENSG00000036257
ENSG00000038945
ENSG00000039068
ENSG00000040341
ENSG00000041357
ENSG00000041982
ENSG00000042286
ENSG00000043462
ENSG00000044090
ENSG00000044446
ENSG00000044574
ENSG00000046604
ENSG00000047249
ENSG00000047932
ENSG00000048052
ENSG00000048649
ENSG00000049245
ENSG00000049449
ENSG00000051180
ENSG00000051382
ENSG00000055130
ENSG00000055208
ENSG00000055332
ENSG00000056558
ENSG00000057593
ENSG00000057663
ENSG00000058262
ENSG00000060069
ENSG00000062650
ENSG00000062725
ENSG00000063046
ENSG00000063978
ENSG00000064012
ENSG00000064300
ENSG00000064313
ENSG00000064393
ENSG00000064419
ENSG00000064703
ENSG00000064995
ENSG00000065243
ENSG00000065427
ENSG00000065559
ENSG00000065675
ENSG00000065883
ENSG00000066044
ENSG00000067225
ENSG00000068024
ENSG00000068079
ENSG00000069275
ENSG00000069329
ENSG00000069702
ENSG00000069869
ENSG00000069966
ENSG00000069974
ENSG00000070159
ENSG00000070785
ENSG00000070831
ENSG00000070950
ENSG00000071794
ENSG00000072201
ENSG00000072274
ENSG00000072364
ENSG00000072415
ENSG00000072958
ENSG00000073050
ENSG00000073060
ENSG00000073111
ENSG00000073282
ENSG00000073584
ENSG00000073756
ENSG00000074181
ENSG00000074266
ENSG00000074319
ENSG00000074660
ENSG00000074695
ENSG00000074696
ENSG00000075142
ENSG00000075391
ENSG00000075624
ENSG00000075785
ENSG00000075856
ENSG00000076201
ENSG00000076242
ENSG00000076248
ENSG00000076554
ENSG00000076984
ENSG00000077092
ENSG00000077150
ENSG00000077232
ENSG00000077264
ENSG00000077312
ENSG00000077942
ENSG00000078043
ENSG00000078081
ENSG00000078098
ENSG00000078142
ENSG00000078668
ENSG00000078747
ENSG00000079246
ENSG00000079387
ENSG00000079616
ENSG00000079785
ENSG00000079999
ENSG00000080298
ENSG00000080503
ENSG00000080839
ENSG00000081026
ENSG00000082258
ENSG00000082512
ENSG00000082516
ENSG00000082701
ENSG00000082781
ENSG00000083312
ENSG00000083799
ENSG00000083845
ENSG00000084072
ENSG00000084093
ENSG00000084207
ENSG00000084652
ENSG00000084674
ENSG00000084676
ENSG00000084764
ENSG00000084774
ENSG00000085224
ENSG00000085840
ENSG00000086015
ENSG00000086061
ENSG00000086102
ENSG00000087074
ENSG00000087086
ENSG00000087088
ENSG00000087191
ENSG00000087258
ENSG00000087302
ENSG00000087365
ENSG00000087510
ENSG00000088247
ENSG00000088305
ENSG00000088827
ENSG00000088832
ENSG00000088888
ENSG00000088986
ENSG00000089009
ENSG00000089220
ENSG00000089248
ENSG00000089737
ENSG00000089902
ENSG00000090382
ENSG00000090520
ENSG00000091583
ENSG00000091831
ENSG00000092051
ENSG00000092199
ENSG00000092208
ENSG00000092445
ENSG00000092820
ENSG00000092853
ENSG00000094631
ENSG00000094804
ENSG00000094916
ENSG00000095002
ENSG00000095015
ENSG00000095794
ENSG00000096060
ENSG00000096384
ENSG00000096717
ENSG00000097007
ENSG00000099139
ENSG00000099250
ENSG00000099381
ENSG00000099783
ENSG00000099804
ENSG00000099940
ENSG00000099942
ENSG00000099956
ENSG00000100023
ENSG00000100030
ENSG00000100097
ENSG00000100105
ENSG00000100129
ENSG00000100280
ENSG00000100297
ENSG00000100324
ENSG00000100353
ENSG00000100387
ENSG00000100393
ENSG00000100453
ENSG00000100462
ENSG00000100519
ENSG00000100567
ENSG00000100591
ENSG00000100603
ENSG00000100614
ENSG00000100644
ENSG00000100650
ENSG00000100652
ENSG00000100697
ENSG00000100764
ENSG00000100804
ENSG00000100865
ENSG00000100906
ENSG00000100983
ENSG00000101057
ENSG00000101096
ENSG00000101146
ENSG00000101182
ENSG00000101266
ENSG00000101347
ENSG00000101361
ENSG00000101412
ENSG00000101421
ENSG00000101439
ENSG00000101473
ENSG00000101558
ENSG00000101695
ENSG00000101773
ENSG00000101811
ENSG00000101945
ENSG00000101981
ENSG00000102007
ENSG00000102010
ENSG00000102024
ENSG00000102225
ENSG00000102241
ENSG00000102317
ENSG00000102468
ENSG00000102699
ENSG00000102753
ENSG00000102871
ENSG00000102882
ENSG00000102893
ENSG00000102908
ENSG00000102974
ENSG00000103043
ENSG00000103194
ENSG00000103197
ENSG00000103275
ENSG00000103423
ENSG00000103479
ENSG00000103490
ENSG00000103507
ENSG00000103653
ENSG00000103769
ENSG00000103966
ENSG00000104064
ENSG00000104067
ENSG00000104312
ENSG00000104320
ENSG00000104365
ENSG00000104368
ENSG00000104408
ENSG00000104419
ENSG00000104517
ENSG00000104722
ENSG00000104738
ENSG00000104765
ENSG00000104825
ENSG00000104852
ENSG00000104884
ENSG00000104973
ENSG00000105011
ENSG00000105085
ENSG00000105173
ENSG00000105193
ENSG00000105202
ENSG00000105204
ENSG00000105281
ENSG00000105323
ENSG00000105372
ENSG00000105397
ENSG00000105401
ENSG00000105404
ENSG00000105568
ENSG00000105613
ENSG00000105640
ENSG00000105695
ENSG00000105698
ENSG00000105707
ENSG00000105723
ENSG00000105810
ENSG00000105855
ENSG00000105939
ENSG00000105971
ENSG00000105993
ENSG00000106052
ENSG00000106105
ENSG00000106144
ENSG00000106305
ENSG00000106459
ENSG00000106462
ENSG00000106546
ENSG00000106799
ENSG00000106927
ENSG00000107186
ENSG00000107201
ENSG00000107338
ENSG00000107485
ENSG00000107566
ENSG00000107581
ENSG00000107854
ENSG00000107862
ENSG00000108094
ENSG00000108306
ENSG00000108312
ENSG00000108424
ENSG00000108465
ENSG00000108561
ENSG00000108582
ENSG00000108753
ENSG00000108840
ENSG00000108947
ENSG00000108953
ENSG00000109111
ENSG00000109184
ENSG00000109458
ENSG00000109606
ENSG00000109670
ENSG00000109819
ENSG00000109854
ENSG00000109971
ENSG00000110048
ENSG00000110075
ENSG00000110104
ENSG00000110367
ENSG00000110395
ENSG00000110429
ENSG00000110660
ENSG00000110700
ENSG00000110711
ENSG00000110713
ENSG00000110768
ENSG00000110777
ENSG00000111057
ENSG00000111087
ENSG00000111206
ENSG00000111276
ENSG00000111321
ENSG00000111358
ENSG00000111424
ENSG00000111530
ENSG00000111602
ENSG00000111605
ENSG00000111640
ENSG00000111642
ENSG00000111653
ENSG00000111679
ENSG00000111727
ENSG00000111732
ENSG00000111786
ENSG00000111859
ENSG00000111875
ENSG00000111880
ENSG00000111912
ENSG00000112079
ENSG00000112081
ENSG00000112118
ENSG00000112208
ENSG00000112242
ENSG00000112282
ENSG00000112486
ENSG00000112559
ENSG00000112576
ENSG00000112592
ENSG00000112658
ENSG00000112739
ENSG00000112855
ENSG00000112984
ENSG00000113013
ENSG00000113263
ENSG00000113318
ENSG00000113360
ENSG00000113368
ENSG00000113387
ENSG00000113456
ENSG00000113494
ENSG00000113558
ENSG00000113575
ENSG00000113580
ENSG00000113595
ENSG00000113600
ENSG00000113648
ENSG00000113649
ENSG00000113712
ENSG00000113721
ENSG00000113916
ENSG00000114013
ENSG00000114030
ENSG00000114062
ENSG00000114126
ENSG00000114127
ENSG00000114302
ENSG00000114331
ENSG00000114391
ENSG00000114698
ENSG00000114738
ENSG00000114742
ENSG00000114867
ENSG00000114978
ENSG00000115085
ENSG00000115216
ENSG00000115221
ENSG00000115232
ENSG00000115234
ENSG00000115267
ENSG00000115339
ENSG00000115380
ENSG00000115414
ENSG00000115415
ENSG00000115540
ENSG00000115641
ENSG00000115758
ENSG00000115808
ENSG00000115816
ENSG00000115866
ENSG00000115875
ENSG00000115884
ENSG00000115902
ENSG00000115942
ENSG00000115947
ENSG00000116001
ENSG00000116030
ENSG00000116031
ENSG00000116062
ENSG00000116106
ENSG00000116273
ENSG00000116350
ENSG00000116478
ENSG00000116604
ENSG00000116670
ENSG00000116679
ENSG00000116809
ENSG00000117090
ENSG00000117395
ENSG00000117399
ENSG00000117450
ENSG00000117479
ENSG00000117569
ENSG00000117601
ENSG00000117632
ENSG00000117676
ENSG00000117707
ENSG00000117748
ENSG00000117906
ENSG00000118260
ENSG00000118495
ENSG00000118503
ENSG00000118513
ENSG00000118689
ENSG00000118900
ENSG00000118971
ENSG00000119138
ENSG00000119139
ENSG00000119203
ENSG00000119335
ENSG00000119414
ENSG00000119686
ENSG00000119772
ENSG00000119912
ENSG00000120053
ENSG00000120265
ENSG00000120656
ENSG00000120705
ENSG00000120738
ENSG00000120756
ENSG00000120798
ENSG00000120837
ENSG00000120885
ENSG00000120910
ENSG00000120913
ENSG00000120948
ENSG00000121022
ENSG00000121053
ENSG00000121060
ENSG00000121068
ENSG00000121552
ENSG00000121653
ENSG00000121766
ENSG00000121774
ENSG00000121864
ENSG00000122068
ENSG00000122194
ENSG00000122218
ENSG00000122512
ENSG00000122566
ENSG00000122692
ENSG00000122786
ENSG00000123064
ENSG00000123124
ENSG00000123240
ENSG00000123297
ENSG00000123349
ENSG00000123374
ENSG00000123415
ENSG00000123444
ENSG00000123560
ENSG00000123609
ENSG00000124145
ENSG00000124151
ENSG00000124164
ENSG00000124177
ENSG00000124181
ENSG00000124193
ENSG00000124214
ENSG00000124571
ENSG00000124614
ENSG00000124664
ENSG00000124762
ENSG00000124789
ENSG00000124795
ENSG00000124882
ENSG00000125266
ENSG00000125347
ENSG00000125458
ENSG00000125538
ENSG00000125651
ENSG00000125730
ENSG00000125875
ENSG00000125931
ENSG00000125952
ENSG00000125968
ENSG00000126067
ENSG00000126218
ENSG00000126353
ENSG00000126456
ENSG00000126457
ENSG00000126581
ENSG00000126756
ENSG00000126759
ENSG00000126767
ENSG00000126773
ENSG00000126883
ENSG00000127022
ENSG00000127124
ENSG00000127152
ENSG00000127445
ENSG00000127511
ENSG00000127616
ENSG00000127884
ENSG00000127914
ENSG00000128052
ENSG00000128272
ENSG00000128294
ENSG00000128604
ENSG00000128829
ENSG00000128951
ENSG00000129315
ENSG00000129351
ENSG00000129675
ENSG00000130159
ENSG00000130164
ENSG00000130204
ENSG00000130234
ENSG00000130340
ENSG00000130695
ENSG00000130816
ENSG00000130957
ENSG00000131023
ENSG00000131095
ENSG00000131100
ENSG00000131196
ENSG00000131242
ENSG00000131323
ENSG00000131435
ENSG00000131437
ENSG00000131467
ENSG00000131759
ENSG00000131981
ENSG00000132005
ENSG00000132155
ENSG00000132170
ENSG00000132383
ENSG00000132386
ENSG00000132466
ENSG00000132470
ENSG00000132507
ENSG00000132522
ENSG00000132646
ENSG00000132906
ENSG00000132963
ENSG00000133216
ENSG00000133265
ENSG00000133606
ENSG00000133661
ENSG00000133740
ENSG00000133794
ENSG00000134057
ENSG00000134070
ENSG00000134109
ENSG00000134138
ENSG00000134308
ENSG00000134323
ENSG00000134480
ENSG00000134516
ENSG00000134574
ENSG00000134852
ENSG00000134853
ENSG00000134954
ENSG00000134970
ENSG00000134982
ENSG00000135018
ENSG00000135046
ENSG00000135077
ENSG00000135090
ENSG00000135100
ENSG00000135111
ENSG00000135218
ENSG00000135250
ENSG00000135316
ENSG00000135333
ENSG00000135387
ENSG00000135392
ENSG00000135404
ENSG00000135446
ENSG00000135486
ENSG00000135519
ENSG00000135655
ENSG00000135679
ENSG00000135723
ENSG00000135821
ENSG00000136021
ENSG00000136040
ENSG00000136167
ENSG00000136169
ENSG00000136243
ENSG00000136271
ENSG00000136279
ENSG00000136305
ENSG00000136448
ENSG00000136450
ENSG00000136560
ENSG00000136628
ENSG00000136754
ENSG00000136824
ENSG00000136868
ENSG00000136869
ENSG00000136872
ENSG00000136875
ENSG00000136878
ENSG00000136888
ENSG00000136935
ENSG00000136937
ENSG00000136938
ENSG00000136986
ENSG00000137076
ENSG00000137100
ENSG00000137154
ENSG00000137171
ENSG00000137177
ENSG00000137203
ENSG00000137275
ENSG00000137462
ENSG00000137497
ENSG00000137574
ENSG00000137575
ENSG00000137709
ENSG00000137710
ENSG00000137747
ENSG00000137801
ENSG00000137824
ENSG00000137845
ENSG00000137947
ENSG00000138095
ENSG00000138180
ENSG00000138207
ENSG00000138376
ENSG00000138385
ENSG00000138398
ENSG00000138433
ENSG00000138448
ENSG00000138600
ENSG00000138663
ENSG00000138750
ENSG00000138757
ENSG00000138760
ENSG00000138795
ENSG00000139132
ENSG00000139168
ENSG00000139318
ENSG00000139343
ENSG00000139372
ENSG00000139546
ENSG00000139687
ENSG00000139842
ENSG00000139970
ENSG00000140044
ENSG00000140350
ENSG00000140382
ENSG00000140396
ENSG00000140464
ENSG00000140525
ENSG00000140545
ENSG00000140575
ENSG00000140577
ENSG00000140682
ENSG00000140694
ENSG00000140853
ENSG00000140943
ENSG00000140992
ENSG00000141013
ENSG00000141030
ENSG00000141429
ENSG00000141458
ENSG00000141510
ENSG00000141646
ENSG00000141736
ENSG00000141867
ENSG00000141968
ENSG00000142230
ENSG00000142453
ENSG00000142507
ENSG00000142627
ENSG00000142765
ENSG00000142798
ENSG00000142937
ENSG00000142945
ENSG00000143153
ENSG00000143190
ENSG00000143207
ENSG00000143226
ENSG00000143256
ENSG00000143324
ENSG00000143379
ENSG00000143384
ENSG00000143514
ENSG00000143546
ENSG00000143553
ENSG00000143575
ENSG00000143612
ENSG00000143761
ENSG00000143799
ENSG00000143933
ENSG00000144028
ENSG00000144136
ENSG00000144381
ENSG00000144554
ENSG00000144566
ENSG00000144747
ENSG00000144848
ENSG00000144852
ENSG00000144895
ENSG00000145242
ENSG00000145386
ENSG00000145391
ENSG00000145425
ENSG00000145604
ENSG00000145675
ENSG00000145715
ENSG00000145901
ENSG00000145907
ENSG00000146109
ENSG00000146425
ENSG00000146859
ENSG00000147044
ENSG00000147065
ENSG00000147140
ENSG00000147459
ENSG00000147601
ENSG00000147649
ENSG00000147677
ENSG00000147852
ENSG00000147862
ENSG00000147883
ENSG00000148200
ENSG00000148498
ENSG00000148516
ENSG00000148737
ENSG00000148798
ENSG00000149100
ENSG00000149131
ENSG00000149136
ENSG00000149273
ENSG00000149311
ENSG00000149418
ENSG00000149480
ENSG00000149554
ENSG00000149557
ENSG00000150093
ENSG00000150455
ENSG00000150459
ENSG00000150593
ENSG00000150753
ENSG00000150907
ENSG00000150977
ENSG00000151247
ENSG00000151276
ENSG00000151458
ENSG00000151491
ENSG00000151615
ENSG00000151746
ENSG00000151929
ENSG00000152457
ENSG00000152465
ENSG00000152944
ENSG00000153066
ENSG00000153071
ENSG00000153187
ENSG00000153201
ENSG00000153558
ENSG00000153560
ENSG00000153767
ENSG00000153879
ENSG00000153922
ENSG00000154165
ENSG00000154229
ENSG00000154310
ENSG00000154473
ENSG00000154556
ENSG00000154582
ENSG00000154639
ENSG00000154727
ENSG00000154928
ENSG00000155090
ENSG00000155363
ENSG00000155561
ENSG00000155660
ENSG00000155827
ENSG00000155903
ENSG00000155959
ENSG00000156453
ENSG00000156508
ENSG00000156587
ENSG00000156709
ENSG00000156970
ENSG00000156976
ENSG00000157020
ENSG00000157514
ENSG00000157540
ENSG00000157557
ENSG00000157601
ENSG00000157625
ENSG00000157837
ENSG00000158092
ENSG00000158417
ENSG00000158473
ENSG00000158769
ENSG00000158773
ENSG00000158874
ENSG00000159140
ENSG00000159210
ENSG00000159216
ENSG00000159217
ENSG00000159251
ENSG00000159256
ENSG00000159352
ENSG00000159377
ENSG00000159403
ENSG00000159479
ENSG00000159720
ENSG00000160007
ENSG00000160213
ENSG00000160255
ENSG00000160445
ENSG00000160691
ENSG00000160703
ENSG00000160710
ENSG00000160741
ENSG00000160752
ENSG00000160789
ENSG00000160803
ENSG00000160917
ENSG00000161011
ENSG00000161021
ENSG00000161203
ENSG00000161800
ENSG00000161956
ENSG00000161960
ENSG00000162231
ENSG00000162367
ENSG00000162512
ENSG00000162599
ENSG00000162613
ENSG00000162711
ENSG00000162769
ENSG00000162772
ENSG00000162924
ENSG00000163131
ENSG00000163161
ENSG00000163347
ENSG00000163348
ENSG00000163399
ENSG00000163468
ENSG00000163606
ENSG00000163629
ENSG00000163631
ENSG00000163661
ENSG00000163684
ENSG00000163743
ENSG00000163781
ENSG00000163848
ENSG00000163902
ENSG00000163904
ENSG00000164022
ENSG00000164045
ENSG00000164053
ENSG00000164056
ENSG00000164104
ENSG00000164105
ENSG00000164111
ENSG00000164163
ENSG00000164171
ENSG00000164252
ENSG00000164305
ENSG00000164307
ENSG00000164342
ENSG00000164587
ENSG00000164683
ENSG00000164754
ENSG00000164885
ENSG00000164916
ENSG00000164924
ENSG00000164985
ENSG00000165029
ENSG00000165030
ENSG00000165119
ENSG00000165140
ENSG00000165169
ENSG00000165280
ENSG00000165392
ENSG00000165417
ENSG00000165699
ENSG00000165732
ENSG00000165795
ENSG00000165821
ENSG00000165914
ENSG00000165916
ENSG00000166025
ENSG00000166167
ENSG00000166197
ENSG00000166200
ENSG00000166266
ENSG00000166311
ENSG00000166452
ENSG00000166483
ENSG00000166710
ENSG00000166794
ENSG00000166825
ENSG00000166848
ENSG00000166851
ENSG00000166887
ENSG00000166888
ENSG00000166913
ENSG00000167004
ENSG00000167085
ENSG00000167088
ENSG00000167110
ENSG00000167136
ENSG00000167325
ENSG00000167419
ENSG00000167601
ENSG00000167642
ENSG00000167657
ENSG00000167658
ENSG00000167967
ENSG00000167978
ENSG00000167986
ENSG00000168003
ENSG00000168028
ENSG00000168036
ENSG00000168214
ENSG00000168216
ENSG00000168283
ENSG00000168310
ENSG00000168329
ENSG00000168374
ENSG00000168438
ENSG00000168439
ENSG00000168496
ENSG00000168575
ENSG00000168610
ENSG00000168710
ENSG00000168938
ENSG00000169016
ENSG00000169045
ENSG00000169047
ENSG00000169057
ENSG00000169155
ENSG00000169217
ENSG00000169429
ENSG00000169439
ENSG00000169554
ENSG00000169714
ENSG00000169908
ENSG00000169925
ENSG00000170004
ENSG00000170017
ENSG00000170027
ENSG00000170142
ENSG00000170248
ENSG00000170265
ENSG00000170312
ENSG00000170345
ENSG00000170365
ENSG00000170385
ENSG00000170473
ENSG00000170515
ENSG00000170581
ENSG00000170606
ENSG00000170653
ENSG00000170759
ENSG00000170835
ENSG00000170836
ENSG00000171132
ENSG00000171148
ENSG00000171303
ENSG00000171552
ENSG00000171557
ENSG00000171564
ENSG00000171617
ENSG00000171720
ENSG00000171960
ENSG00000172071
ENSG00000172273
ENSG00000172354
ENSG00000172530
ENSG00000172531
ENSG00000172534
ENSG00000172724
ENSG00000172936
ENSG00000172977
ENSG00000173221
ENSG00000173273
ENSG00000173327
ENSG00000173402
ENSG00000173473
ENSG00000173599
ENSG00000173812
ENSG00000174720
ENSG00000174780
ENSG00000174842
ENSG00000174953
ENSG00000175029
ENSG00000175073
ENSG00000175084
ENSG00000175104
ENSG00000175115
ENSG00000175166
ENSG00000175197
ENSG00000175305
ENSG00000175334
ENSG00000175354
ENSG00000175387
ENSG00000175832
ENSG00000175899
ENSG00000176170
ENSG00000176171
ENSG00000176406
ENSG00000176986
ENSG00000177189
ENSG00000177463
ENSG00000177565
ENSG00000177606
ENSG00000177885
ENSG00000177889
ENSG00000177954
ENSG00000178562
ENSG00000178691
ENSG00000178952
ENSG00000178999
ENSG00000179151
ENSG00000179262
ENSG00000179271
ENSG00000179295
ENSG00000179388
ENSG00000179583
ENSG00000179934
ENSG00000180198
ENSG00000180228
ENSG00000180353
ENSG00000180370
ENSG00000180871
ENSG00000181222
ENSG00000181610
ENSG00000182004
ENSG00000182197
ENSG00000182568
ENSG00000182578
ENSG00000182718
ENSG00000182827
ENSG00000182866
ENSG00000182944
ENSG00000183207
ENSG00000183386
ENSG00000183495
ENSG00000183625
ENSG00000183735
ENSG00000183808
ENSG00000184012
ENSG00000184371
ENSG00000184432
ENSG00000184451
ENSG00000184584
ENSG00000184708
ENSG00000184900
ENSG00000185068
ENSG00000185745
ENSG00000185811
ENSG00000185825
ENSG00000185883
ENSG00000185896
ENSG00000186416
ENSG00000186432
ENSG00000186468
ENSG00000186635
ENSG00000186834
ENSG00000186918
ENSG00000187109
ENSG00000187266
ENSG00000187391
ENSG00000187555
ENSG00000187726
ENSG00000187778
ENSG00000188130
ENSG00000188313
ENSG00000188342
ENSG00000188554
ENSG00000188612
ENSG00000188827
ENSG00000189403
ENSG00000196083
ENSG00000196092
ENSG00000196235
ENSG00000196262
ENSG00000196305
ENSG00000196411
ENSG00000196419
ENSG00000196470
ENSG00000196497
ENSG00000196591
ENSG00000196611
ENSG00000196628
ENSG00000196839
ENSG00000196878
ENSG00000196961
ENSG00000197043
ENSG00000197122
ENSG00000197157
ENSG00000197265
ENSG00000197323
ENSG00000197381
ENSG00000197442
ENSG00000197451
ENSG00000197555
ENSG00000197747
ENSG00000197822
ENSG00000197943
ENSG00000197958
ENSG00000198176
ENSG00000198231
ENSG00000198373
ENSG00000198399
ENSG00000198431
ENSG00000198625
ENSG00000198646
ENSG00000198668
ENSG00000198821
ENSG00000198890
ENSG00000198900
ENSG00000198919
ENSG00000198959
ENSG00000204628
ENSG00000205220
ENSG00000205250
ENSG00000205339
ENSG00000205726
ENSG00000211460
ENSG00000213024
ENSG00000213341
ENSG00000213585
ENSG00000213782
ENSG00000213928
ENSG00000213937
ENSG00000213977
ENSG00000214575
ENSG00000215021
ENSG00000215041
ENSG00000215301
ENSG00000221914
ENSG00000232367
ENSG00000232960
ENSG00000233813
ENSG00000234651
ENSG00000236342
ENSG00000236443
ENSG00000241973
ENSG00000243678
ENSG00000254087
ENSG00000254772
ENSG00000258643
ENSG00000259207
ENSG00000260150
ENSG00000260178
ENSG00000260283
ENSG00000260623
ENSG00000261132
ENSG00000261180
ENSG00000261698
ENSG00000261921
ENSG00000262088
ENSG00000262472
ENSG00000262909
ENSG00000263344
ENSG00000265681
ENSG00000266332
ENSG00000266641

## Sheet: BIPs
ENSG00000111647
ENSG00000164675
ENSG00000139697
ENSG00000106034
ENSG00000113597
ENSG00000214655
ENSG00000198089
ENSG00000018510
ENSG00000107438
ENSG00000097021
ENSG00000143575
ENSG00000110696
ENSG00000197170
ENSG00000110801
ENSG00000160049
ENSG00000230685
ENSG00000186642
ENSG00000082512
ENSG00000001631
ENSG00000137575
ENSG00000215301
ENSG00000142871
ENSG00000004776
ENSG00000175215
ENSG00000124222
ENSG00000105185
ENSG00000134138
ENSG00000166340
ENSG00000113649
ENSG00000148606
ENSG00000101182
ENSG00000113319
ENSG00000213977
ENSG00000147044
ENSG00000152795
ENSG00000095564
ENSG00000119682
ENSG00000132694
ENSG00000213341
ENSG00000175324
ENSG00000082074
ENSG00000140497
ENSG00000198625
ENSG00000188313
ENSG00000103126
ENSG00000157916
ENSG00000115241
ENSG00000165458
ENSG00000171720
ENSG00000133704
ENSG00000108846
ENSG00000136243
ENSG00000134852
ENSG00000126262
ENSG00000109606
ENSG00000198961
ENSG00000225553
ENSG00000135720
ENSG00000108344
ENSG00000106400
ENSG00000086827
ENSG00000140682
ENSG00000125944
ENSG00000091164
ENSG00000075151
ENSG00000078699
ENSG00000115317
ENSG00000079819
ENSG00000115935
ENSG00000104980
ENSG00000010244
ENSG00000118526
ENSG00000198356
ENSG00000154473
ENSG00000166747
ENSG00000115808
ENSG00000168710
ENSG00000129250
ENSG00000011600
ENSG00000115947
ENSG00000164754
ENSG00000130755
ENSG00000104765
ENSG00000188994
ENSG00000161270
ENSG00000135316
ENSG00000158850
ENSG00000135930
ENSG00000137462
ENSG00000140391
ENSG00000073417
ENSG00000162894
ENSG00000110031
ENSG00000198561
ENSG00000205302
ENSG00000115165
ENSG00000138768
ENSG00000102001
ENSG00000226492
ENSG00000138101
ENSG00000198837
ENSG00000159658
ENSG00000071127
ENSG00000134569
ENSG00000175224
ENSG00000132361
ENSG00000132466
ENSG00000162337
ENSG00000166589
ENSG00000146729
ENSG00000249915
ENSG00000113648
ENSG00000146830
ENSG00000077454
ENSG00000198721
ENSG00000115524
ENSG00000144028
ENSG00000115661
ENSG00000182220
ENSG00000151465
ENSG00000087074
ENSG00000130811
ENSG00000213983
ENSG00000144746
ENSG00000137100
ENSG00000107186
ENSG00000122122
ENSG00000166855
ENSG00000064205
ENSG00000081320
ENSG00000145147
ENSG00000154174
ENSG00000171680
ENSG00000092203
ENSG00000137478
ENSG00000014123
ENSG00000172765
ENSG00000147471
ENSG00000165494
ENSG00000075539
ENSG00000173210
ENSG00000138674
ENSG00000108509
ENSG00000103995
ENSG00000186834
ENSG00000156304
ENSG00000173273
ENSG00000143553
ENSG00000142733
ENSG00000164609
ENSG00000099940
ENSG00000128534
ENSG00000124214
ENSG00000122882
ENSG00000163508
ENSG00000122707
ENSG00000136518
ENSG00000134333
ENSG00000228716
ENSG00000171759
ENSG00000180210
ENSG00000126218
ENSG00000122194
ENSG00000130707
ENSG00000197249
ENSG00000175899
ENSG00000125730
ENSG00000106804
ENSG00000101439
ENSG00000170345
ENSG00000100311
ENSG00000042832
ENSG00000168542
ENSG00000160789
ENSG00000115414
ENSG00000012223
ENSG00000121691
ENSG00000160213
ENSG00000113580
ENSG00000110799
ENSG00000141510
ENSG00000164889
ENSG00000136872
ENSG00000259207
ENSG00000143546
ENSG00000188488
ENSG00000149131
ENSG00000175198
ENSG00000162551
ENSG00000113578
ENSG00000177606
ENSG00000126088
ENSG00000171105
ENSG00000182866
ENSG00000010810
ENSG00000139687
ENSG00000111716
ENSG00000182578
ENSG00000182718
ENSG00000197746
ENSG00000092199
ENSG00000254087
ENSG00000129538
ENSG00000164692
ENSG00000197043
ENSG00000134871
ENSG00000104852
ENSG00000026025
ENSG00000164111
ENSG00000135404
ENSG00000084207
ENSG00000165140
ENSG00000113140
ENSG00000122705
ENSG00000100292
ENSG00000184371
ENSG00000135486
ENSG00000000938
ENSG00000143799
ENSG00000106571
ENSG00000064601
ENSG00000144381
ENSG00000120885
ENSG00000159023
ENSG00000070182
ENSG00000185896
ENSG00000112658
ENSG00000163359
ENSG00000124299
ENSG00000196419
ENSG00000079246
ENSG00000120798
ENSG00000038427
ENSG00000167658
ENSG00000133112
ENSG00000136167
ENSG00000114302
ENSG00000188342
ENSG00000168310
ENSG00000180353
ENSG00000160752
ENSG00000116962
ENSG00000117448
ENSG00000067225
ENSG00000166598
ENSG00000143190
ENSG00000104824
ENSG00000115866
ENSG00000134954
ENSG00000157557
ENSG00000166825
ENSG00000132470
ENSG00000118260
ENSG00000134853
ENSG00000135218
ENSG00000117632
ENSG00000172466
ENSG00000106991
ENSG00000131981
ENSG00000165916
ENSG00000196396
ENSG00000082781
ENSG00000159140
ENSG00000089692
ENSG00000115884
ENSG00000102978
ENSG00000163161
ENSG00000112561
ENSG00000068323
ENSG00000138279
ENSG00000144566
ENSG00000157601
ENSG00000113368
ENSG00000092529
ENSG00000105894
ENSG00000122729
ENSG00000110048
ENSG00000062038
ENSG00000116171
ENSG00000122566
ENSG00000141753
ENSG00000077942
ENSG00000166794
ENSG00000178445
ENSG00000127329
ENSG00000172757
ENSG00000063046
ENSG00000065357
ENSG00000114942
ENSG00000027075
ENSG00000101335
ENSG00000112237
ENSG00000180871
ENSG00000070019
ENSG00000144476
ENSG00000181104
ENSG00000163131
ENSG00000100567
ENSG00000041357
ENSG00000135363
ENSG00000100906
ENSG00000147065
ENSG00000130816
ENSG00000254772
ENSG00000173486
ENSG00000134308
ENSG00000132383
ENSG00000127022
ENSG00000115590
ENSG00000145675
ENSG00000236443
ENSG00000143106
ENSG00000030582
ENSG00000197265
ENSG00000118523
ENSG00000111679
ENSG00000163931
ENSG00000117592
ENSG00000090013
ENSG00000165672
ENSG00000127884
ENSG00000167004
ENSG00000004897
ENSG00000169908
ENSG00000114857
ENSG00000035687
ENSG00000021355
ENSG00000073578
ENSG00000102879
ENSG00000168906
ENSG00000107807
ENSG00000116001
ENSG00000010818
ENSG00000147168
ENSG00000138363
ENSG00000096746
ENSG00000169045
ENSG00000175793
ENSG00000120690
ENSG00000170759
ENSG00000128951
ENSG00000169439
ENSG00000182199
ENSG00000170606
ENSG00000188822
ENSG00000168036
ENSG00000100345
ENSG00000184432
ENSG00000087274
ENSG00000100077
ENSG00000126883
ENSG00000100614
ENSG00000161057
ENSG00000113595
ENSG00000131100
ENSG00000079739
ENSG00000119689
ENSG00000140319
ENSG00000084652
ENSG00000236353
ENSG00000076242
ENSG00000168610
ENSG00000084754
ENSG00000162063
ENSG00000113916
ENSG00000139083
ENSG00000107968
ENSG00000173812
ENSG00000115415
ENSG00000166888
ENSG00000198793
ENSG00000198265
ENSG00000138095
ENSG00000137509
ENSG00000117298
ENSG00000095321
ENSG00000143387
ENSG00000163479
ENSG00000115085
ENSG00000099901
ENSG00000165637
ENSG00000094916
ENSG00000085760
ENSG00000234651
ENSG00000185515
ENSG00000152818
ENSG00000140575
ENSG00000134910
ENSG00000077549
ENSG00000180530
ENSG00000141551
ENSG00000123146
ENSG00000144935
ENSG00000074695
ENSG00000132780
ENSG00000137486
ENSG00000161217
ENSG00000102974
ENSG00000119707
ENSG00000013441
ENSG00000169567
ENSG00000138835
ENSG00000103197
ENSG00000076685
ENSG00000163655
ENSG00000005102
ENSG00000057608
ENSG00000110090
ENSG00000171766
ENSG00000100380
ENSG00000139197
ENSG00000079805
ENSG00000156261
ENSG00000122359
ENSG00000090060
ENSG00000114416
ENSG00000075785
ENSG00000136573
ENSG00000172534
ENSG00000109572
ENSG00000172493
ENSG00000188783
ENSG00000134480
ENSG00000099783
ENSG00000163882
ENSG00000111348
ENSG00000003989
ENSG00000169813
ENSG00000170581
ENSG00000116062
ENSG00000100075
ENSG00000132254
ENSG00000129083
ENSG00000109861
ENSG00000182541
ENSG00000176986
ENSG00000074201
ENSG00000066427
ENSG00000124788
ENSG00000159352
ENSG00000131408
ENSG00000124207
ENSG00000139644
ENSG00000130396
ENSG00000156983
ENSG00000187109
ENSG00000132906
ENSG00000156110
ENSG00000160710
ENSG00000141279
ENSG00000175567
ENSG00000068024
ENSG00000136874
ENSG00000163297
ENSG00000241553
ENSG00000161960
ENSG00000100902
ENSG00000070831
ENSG00000100883
ENSG00000078140
ENSG00000127314
ENSG00000115963
ENSG00000104490
ENSG00000166710
ENSG00000129562
ENSG00000119655
ENSG00000213639
ENSG00000198668
ENSG00000087191
ENSG00000108953
ENSG00000165527
ENSG00000138069
ENSG00000177885
ENSG00000164924
ENSG00000116030
ENSG00000146425
ENSG00000113558
ENSG00000204628
ENSG00000103275
ENSG00000232960
ENSG00000063978
ENSG00000089289
ENSG00000004534
ENSG00000111752
ENSG00000101384
ENSG00000166444
ENSG00000151694
ENSG00000131724
ENSG00000144747
ENSG00000143761
ENSG00000112081
ENSG00000163041
ENSG00000132475
ENSG00000153071
ENSG00000142798
ENSG00000089820
ENSG00000137947
ENSG00000213928
ENSG00000112149
ENSG00000117151
ENSG00000131236
ENSG00000151702
ENSG00000112972
ENSG00000117505
ENSG00000164164
ENSG00000182944
ENSG00000172845
ENSG00000117318
ENSG00000196092
ENSG00000120156
ENSG00000004478
ENSG00000108528
ENSG00000152804
ENSG00000069702
ENSG00000160801
ENSG00000232367
ENSG00000140332
ENSG00000102007
ENSG00000003147
ENSG00000109906
ENSG00000084234
ENSG00000117450
ENSG00000138792
ENSG00000121774
ENSG00000115904
ENSG00000136450
ENSG00000175220
ENSG00000165995
ENSG00000103043
ENSG00000037474
ENSG00000100393
ENSG00000157107
ENSG00000162614
ENSG00000164961
ENSG00000198911
ENSG00000077235
ENSG00000061936
ENSG00000151491
ENSG00000176102
ENSG00000130177
ENSG00000146070
ENSG00000131323
ENSG00000155090
ENSG00000120948
ENSG00000123131
ENSG00000166484
ENSG00000121068
ENSG00000132522
ENSG00000124193
ENSG00000166900
ENSG00000123609
ENSG00000112655
ENSG00000149311
ENSG00000166333
ENSG00000185811
ENSG00000138398
ENSG00000087365
ENSG00000106244
ENSG00000096060
ENSG00000101096
ENSG00000110330
ENSG00000073921
ENSG00000161011
ENSG00000112739
ENSG00000175054
ENSG00000116478
ENSG00000149091
ENSG00000145703
ENSG00000164548
ENSG00000087053
ENSG00000055130
ENSG00000108094
ENSG00000127837
ENSG00000020633
ENSG00000205268
ENSG00000066136
ENSG00000138760
ENSG00000107581
ENSG00000081791
ENSG00000139436
ENSG00000115641
ENSG00000149308
ENSG00000111361
ENSG00000156976
ENSG00000085733
ENSG00000132589
ENSG00000121060
ENSG00000120899
ENSG00000117308
ENSG00000135387
ENSG00000126581
ENSG00000065485
ENSG00000096433
ENSG00000113282
ENSG00000198646
ENSG00000140943
ENSG00000013364
ENSG00000138378
ENSG00000116604
ENSG00000135740
ENSG00000108424
ENSG00000163681
ENSG00000111300
ENSG00000068697
ENSG00000168385
ENSG00000075856
ENSG00000145901
ENSG00000108883
ENSG00000183283
ENSG00000143379
ENSG00000068971
ENSG00000029725
ENSG00000133740
ENSG00000173726
ENSG00000117519
ENSG00000064995
ENSG00000166974
ENSG00000168066
ENSG00000125733
ENSG00000100815
ENSG00000103671
ENSG00000101367
ENSG00000066044
ENSG00000109381
ENSG00000089693
ENSG00000205726
ENSG00000132874
ENSG00000105698
ENSG00000205250
ENSG00000108924
ENSG00000112062
ENSG00000105401
ENSG00000143369
ENSG00000111605
ENSG00000106459
ENSG00000138061
ENSG00000104325
ENSG00000115828
ENSG00000139970
ENSG00000169764
ENSG00000198920
ENSG00000136051
ENSG00000164403
ENSG00000198218
ENSG00000107938
ENSG00000166415
ENSG00000122507
ENSG00000154144
ENSG00000186335
ENSG00000107036
ENSG00000174720
ENSG00000138078
ENSG00000177119
ENSG00000135473
ENSG00000137962
ENSG00000150593
ENSG00000075420
ENSG00000119242
ENSG00000129518
ENSG00000162664
ENSG00000204131
ENSG00000147251
ENSG00000137221
ENSG00000141580
ENSG00000152061
ENSG00000157181
ENSG00000151773
ENSG00000158062
ENSG00000146282
ENSG00000121931
ENSG00000135315
ENSG00000112214
ENSG00000168994
ENSG00000048707
ENSG00000187147
ENSG00000134186
ENSG00000155827
ENSG00000136848
ENSG00000165181
ENSG00000146463
ENSG00000214367
ENSG00000164944
ENSG00000112624
ENSG00000151718
ENSG00000181690
ENSG00000106537
ENSG00000005194
ENSG00000100418
ENSG00000144228
ENSG00000198146
ENSG00000101544
ENSG00000111271
ENSG00000164190
ENSG00000135249
ENSG00000152683
ENSG00000134371
ENSG00000130695
ENSG00000179889
ENSG00000164329
ENSG00000141569
ENSG00000103091
ENSG00000153066
ENSG00000014824
ENSG00000101745
ENSG00000102837
ENSG00000156171
ENSG00000135392
ENSG00000115970
ENSG00000187720
ENSG00000166359
ENSG00000180815
ENSG00000105732
ENSG00000160796
ENSG00000178904
ENSG00000144426
ENSG00000168826
ENSG00000151690
ENSG00000104880
ENSG00000172932
ENSG00000157212
ENSG00000166263
ENSG00000166348
ENSG00000132613
ENSG00000198000
ENSG00000067840
ENSG00000143970
ENSG00000109111
ENSG00000197157
ENSG00000146083
ENSG00000149100
ENSG00000003509
ENSG00000092140
ENSG00000068831
ENSG00000165813
ENSG00000143442
ENSG00000174485
ENSG00000215193
ENSG00000055070
ENSG00000197324
ENSG00000178202
ENSG00000106948
ENSG00000062650
ENSG00000077420
ENSG00000186517
ENSG00000188647
ENSG00000189007
ENSG00000119397
ENSG00000180628
ENSG00000144824
ENSG00000054282
ENSG00000177485
ENSG00000168890
ENSG00000162298
ENSG00000198728
ENSG00000185246
ENSG00000169641
ENSG00000158863
ENSG00000106052
ENSG00000149600
ENSG00000197948
ENSG00000131873
ENSG00000138433
ENSG00000138081
ENSG00000166037
ENSG00000113269
ENSG00000139117
ENSG00000160593
ENSG00000186908
ENSG00000106624
ENSG00000175309
ENSG00000105223
ENSG00000152689
ENSG00000152527
ENSG00000090530
ENSG00000116786
ENSG00000135968
ENSG00000112659
ENSG00000060339
ENSG00000163444
ENSG00000015153
ENSG00000156502
ENSG00000120262
ENSG00000179387
ENSG00000005483
ENSG00000114127
ENSG00000136754
ENSG00000133104
ENSG00000163611
ENSG00000158941
ENSG00000138380
ENSG00000228425
ENSG00000143373
ENSG00000172673
ENSG00000165383
ENSG00000204178
ENSG00000143409
ENSG00000120279
ENSG00000161609
ENSG00000006712
ENSG00000178175
ENSG00000154380
ENSG00000160392
ENSG00000135052
ENSG00000145882
ENSG00000115652
ENSG00000163162
ENSG00000142864
ENSG00000084092
ENSG00000171208
ENSG00000166387
ENSG00000168175
ENSG00000136144
ENSG00000173889
ENSG00000151304
ENSG00000102710
ENSG00000136044
ENSG00000155975
ENSG00000055609
ENSG00000107099
ENSG00000129467
ENSG00000172915
ENSG00000111726
ENSG00000127311
ENSG00000130150
ENSG00000143207
ENSG00000111912
ENSG00000180398
ENSG00000163050
ENSG00000163877
ENSG00000100599
ENSG00000072042
ENSG00000185963
ENSG00000124177
ENSG00000163312
ENSG00000151208
ENSG00000100991
ENSG00000132182
ENSG00000082516
ENSG00000196497
ENSG00000154845
ENSG00000137960
ENSG00000171475
ENSG00000011198
ENSG00000173065
ENSG00000158201
ENSG00000084070
ENSG00000146063
ENSG00000198715
ENSG00000168488
ENSG00000146247
ENSG00000266094
ENSG00000110514
ENSG00000129657
ENSG00000196937
ENSG00000100647
ENSG00000107185
ENSG00000163781
ENSG00000165699
ENSG00000144224
ENSG00000104419
ENSG00000120694
ENSG00000166716
ENSG00000134109
ENSG00000196535
ENSG00000140829
ENSG00000136938
ENSG00000124782
ENSG00000005339
ENSG00000091129
ENSG00000106789
ENSG00000168918
ENSG00000136560
ENSG00000075945
ENSG00000070010
ENSG00000141448
ENSG00000104814
ENSG00000173473
ENSG00000083312
ENSG00000116584
ENSG00000161202
ENSG00000166266
ENSG00000157110
ENSG00000184634
ENSG00000073584
ENSG00000170035
ENSG00000196588
ENSG00000150977
ENSG00000159346
ENSG00000162613
ENSG00000163346
ENSG00000172794
ENSG00000113369
ENSG00000135365
ENSG00000104205
ENSG00000066583
ENSG00000179562
ENSG00000089351
ENSG00000126216
ENSG00000163517
ENSG00000134463
ENSG00000166295
ENSG00000060688
ENSG00000141452
ENSG00000172167
ENSG00000101695
ENSG00000184863
ENSG00000163866
ENSG00000187778
ENSG00000154370
ENSG00000167770
ENSG00000153551
ENSG00000163001
ENSG00000062716
ENSG00000149089
ENSG00000154814
ENSG00000237190
ENSG00000134453
ENSG00000198746
ENSG00000051596
ENSG00000078747
ENSG00000144749
ENSG00000108465
ENSG00000175073
ENSG00000104133
ENSG00000092051
ENSG00000139405
ENSG00000088808
ENSG00000056097
ENSG00000165671
ENSG00000132481
ENSG00000104894
ENSG00000156671
ENSG00000159588
ENSG00000164244
ENSG00000182923
ENSG00000213380
ENSG00000133393
ENSG00000151466
ENSG00000136710
ENSG00000141425
ENSG00000109790
ENSG00000157106
ENSG00000138182
ENSG00000164741
ENSG00000069329
ENSG00000109118
ENSG00000076382
ENSG00000137574
ENSG00000112851
ENSG00000048028
ENSG00000187239
ENSG00000160991
ENSG00000136861
ENSG00000121289
ENSG00000117859
ENSG00000113851
ENSG00000048649
ENSG00000155229
ENSG00000105254
ENSG00000136930
ENSG00000096401
ENSG00000173692
ENSG00000121481
ENSG00000234846
ENSG00000051825
ENSG00000135124
ENSG00000116918
ENSG00000102034
ENSG00000145623
ENSG00000187446
ENSG00000074416
ENSG00000143669
ENSG00000204842
ENSG00000111799
ENSG00000074319
ENSG00000185043
ENSG00000135624
ENSG00000109805
ENSG00000103005
ENSG00000105700
ENSG00000163820
ENSG00000131475
ENSG00000122557
ENSG00000095787
ENSG00000166847
ENSG00000101938
ENSG00000135070
ENSG00000174243
ENSG00000067365
ENSG00000127774
ENSG00000100865
ENSG00000146066
ENSG00000130733
ENSG00000099968
ENSG00000125877
ENSG00000033170
ENSG00000181555
ENSG00000091622
ENSG00000091039
ENSG00000109113
ENSG00000013306
ENSG00000125503
ENSG00000171206
ENSG00000162961
ENSG00000156599
ENSG00000110497
ENSG00000149289
ENSG00000166579
ENSG00000137500
ENSG00000172239
ENSG00000065809
ENSG00000064726
ENSG00000123124
ENSG00000130348
ENSG00000213782
ENSG00000152348
ENSG00000120725
ENSG00000197006
ENSG00000100325
ENSG00000169062
ENSG00000132635
ENSG00000166510
ENSG00000065613
ENSG00000135090
ENSG00000101126
ENSG00000064393
ENSG00000119632
ENSG00000089486
ENSG00000109762
ENSG00000106066
ENSG00000139921
ENSG00000182827
ENSG00000076201
ENSG00000110422
ENSG00000060237
ENSG00000122482
ENSG00000197136
ENSG00000149016
ENSG00000163512
ENSG00000005175
ENSG00000031823
ENSG00000148334
ENSG00000153561
ENSG00000149474
ENSG00000152229
ENSG00000133874
ENSG00000164253
ENSG00000124571
ENSG00000074527
ENSG00000125863
ENSG00000116954
ENSG00000153406
ENSG00000124160
ENSG00000070610
ENSG00000174579
ENSG00000100888
ENSG00000175482
ENSG00000047932
ENSG00000077147
ENSG00000178252
ENSG00000140382
ENSG00000099260
ENSG00000125971
ENSG00000100814
ENSG00000172399
ENSG00000172086
ENSG00000177963
ENSG00000163818
ENSG00000148737
ENSG00000043143
ENSG00000115310
ENSG00000083799
ENSG00000177707
ENSG00000197892
ENSG00000132467
ENSG00000176907
ENSG00000196923
ENSG00000131069
ENSG00000184047
ENSG00000184708
ENSG00000198839
ENSG00000056736
ENSG00000114698
ENSG00000111897
ENSG00000187838
ENSG00000119969
ENSG00000151332
ENSG00000070526
ENSG00000185658
ENSG00000155307
ENSG00000131943
ENSG00000113810
ENSG00000244462
ENSG00000112159
ENSG00000182810
ENSG00000036054
ENSG00000146859
ENSG00000090989
ENSG00000112697
ENSG00000086589
ENSG00000160058
ENSG00000114446
ENSG00000011275
ENSG00000137776
ENSG00000115998
ENSG00000091317
ENSG00000166912
ENSG00000010327
ENSG00000029363
ENSG00000108651
ENSG00000055208
ENSG00000167258
ENSG00000145632
ENSG00000048828
ENSG00000006007
ENSG00000198399
ENSG00000196914
ENSG00000103429
ENSG00000133773
ENSG00000164951
ENSG00000039560
ENSG00000101558
ENSG00000079387
ENSG00000012822
ENSG00000015133
ENSG00000134444
ENSG00000108798
ENSG00000117245
ENSG00000124201
ENSG00000165934
ENSG00000133706
ENSG00000132405
ENSG00000151474
ENSG00000185722
ENSG00000154059
ENSG00000100109
ENSG00000127527
ENSG00000142230
ENSG00000126756
ENSG00000129691
ENSG00000021574
ENSG00000185787
ENSG00000162231
ENSG00000121741
ENSG00000148700
ENSG00000019995
ENSG00000135269
ENSG00000144791
ENSG00000101079
ENSG00000050405
ENSG00000133606
ENSG00000135048
ENSG00000141562
ENSG00000006453
ENSG00000143256
ENSG00000140199
ENSG00000115216
ENSG00000171055
ENSG00000116670
ENSG00000130770
ENSG00000153130
ENSG00000136147
ENSG00000124357
ENSG00000066923
ENSG00000075391
ENSG00000183580
ENSG00000163660
ENSG00000138231
ENSG00000169018
ENSG00000112146
ENSG00000118564
ENSG00000163171
ENSG00000198586
ENSG00000005812
ENSG00000161405
ENSG00000158435
ENSG00000100911
ENSG00000197142
ENSG00000129422
ENSG00000260916
ENSG00000134313
ENSG00000122417
ENSG00000108175
ENSG00000112282
ENSG00000120278
ENSG00000141101
ENSG00000155465
ENSG00000074181
ENSG00000100266
ENSG00000102316
ENSG00000111653
ENSG00000185627
ENSG00000104979
ENSG00000064042
ENSG00000100354
ENSG00000182473
ENSG00000167978
ENSG00000170515
ENSG00000135164
ENSG00000087302
ENSG00000197217
ENSG00000009790
ENSG00000106100
ENSG00000136156
ENSG00000061676
ENSG00000102531
ENSG00000126804
ENSG00000173120
ENSG00000083520
ENSG00000196652
ENSG00000136141
ENSG00000125046
ENSG00000076321
ENSG00000165516
ENSG00000054118
ENSG00000084463
ENSG00000108262
ENSG00000165416
ENSG00000139131
ENSG00000162066
ENSG00000171311
ENSG00000120860
ENSG00000123091
ENSG00000166595
ENSG00000100211
ENSG00000011454
ENSG00000188976
ENSG00000160679
ENSG00000157617
ENSG00000112339
ENSG00000111913
ENSG00000134769
ENSG00000157954
ENSG00000100347
ENSG00000092201
ENSG00000131831
ENSG00000119041
ENSG00000130340
ENSG00000089006
ENSG00000111727
ENSG00000120942
ENSG00000205336
ENSG00000130714
ENSG00000066777
ENSG00000096092
ENSG00000064692
ENSG00000109046
ENSG00000119772
ENSG00000073792
ENSG00000124151
