# Supplementary material for: High rate of adaptation of mammalian proteins that interact with Plasmodium and related parasites
Source: PLoS Genet. 2017 Sep 28;13(9):e1007023. doi: 10.1371/journal.pgen.1007023 (PMC5634635; doi:10.1371/journal.pgen.1007023)
Supplement: S7 Table — (FA) [file pgen.1007023.s011.fa]

>Monodelphis_domestica
---------------------------ATGGAGAGCACTGGAATTAAAGTGCTGGAAACAGCAGAAGAAATC
CAGGGAAGACGACGAGAAGTGTTGAGTCGGTACCAGCGTTTCAAACAGCTTGTTACTGAACGTGGTCAAAAG
CTTGAAGATTCCTATCACTATCAGGTTTTCAGGCGAGATGCAGATGACCTGGAGAAATGGATCTTGGAGAAA
CTCAAGATTGCTTCTGATGAAAATTACAAAGACCCAACTAACATACAGGGGAAATATCAGAAACATCAATCC
TTTGAAGCTGAAGTACAAGCAAAATCTAGAGTGATTCCAGAGCTGGAAGAAATCAGACGAGTTCGATTTGCT
GAAGGACATTTTGCTCATGAAGACACCAAGGAGCATCTGGAAGAACTGAAGAAACTGTGGGATTTGCTTTTA
GAGCTGACTAAGGAGAAGGGCACTCGGTTGTTGCAGGTCCTGAAGCTGCAGCAGTACTTGCAGGAGTGCGCT
GACATCCTTGAGTGGATCAGTGACAAAGAAACCATTGTGACATCAGTAGAACTGGGTGAAGACTGGGAGAGA
GCTGAAGTTCTGCACAAGAAATTTGAGGAGTTCCAGGTGGATCTGGCAGCTCGTGAGGGGCGAGTGGCTGCA
GTGAATGAGTTTGCCAACCAGTGTGCCCAGGAAGATCATTCGCAACTGGAACTAATCAAGACAAAGCAGGAT
GAAGTAAATACCAATTGGCAGCGTCTCCAGGGCTTAGCTCTCCAGAGACGAGAAACTTTGTCTGATGCTGCT
GACTTGCAACGCTTCAACAGGGATGTAGCTGAAGCTATTCAGTGGATCAAGGAGAAGGAGCCTCTTCTTACC
TCGGAAGACTTTGGCAAAGATCTGGTTAGCTCTGAAGCCCTGTTCCACAGTCACAAAGGGCTGGAAAGGAGC
CTAGCTGTCATGGAAGACAAGGTAAGAGAGCTGTGTGCTAAGGCAGATAAGCTACAGGTCTCCCATCCCTCA
GATGCACGTGAGATCCAGGAGAAGAAAGAAGACCTCTCCTCTAACTGGGCACTAATCCGGGCTCTAGCCACC
AAAAGATATAAGAAGCTTCAGGCTTCATACTGGTACCAACGCTTCCTCTCCGACTTTGATGAACTCACAGGC
TGGATGGGAGAGAAAACAGCCCTTATCAATGCTGATGAGCTGCCAACAGATGTGGCAGGTGGGGAAGCCCTG
TTAGACAGGCACCAACAGCATAAGCATGAAATTGATTCCTATGAAGACCGATTTCAGTCAGCTGCAGAAACT
GGCCAGTATCTGTTGGATGCTGACCATGAGGCATCTGAAGAAGTTTGTGAAAAGATGACTGCTCTTGACAAC
GATCACGCTGCACTGCTGGAATTATGGGAGAGACGTCGTCATCAATACGAGCAGTGCCTGGACCTACACCTC
TTCTATCGAGATAGTGAGCAAGTGGACAGCTGGATGAGCAGACAGGAGGCATTCTTAGAGAATGAGGACTTG
GGGAACTCTCTGGGCACTGTTGAAGCCCTTCTTCAGAAGCATGAGGACTTTGAGGAGGCCTTTGGTGCCCAG
GAAGAGAAAATTACAACACTGGACAAGACAGCAACCAAACTGATCGACAATGACCATTATGATTCAGAGAAC
ATCGCTGGGATCAGGGATGGGCTTTTGGCAAGGCGAGATGCCCTCCGTGACCGTGCTGCTTCCAGGCGAGGG
AAGCTGAAAGATGCCCTGCTTCTGCAGCAGCTCTACCAAGACTCAGATGACCTAAAGAACTGGATCAATAAG
AAGAAAAAATTAGCAGATGATGAGGATTACAAGGACTCACAGAACCTAAAGAGCCGAGTTCAAAAGCAACAA
GTATTTCAAGAGGAGCTGATGGCTAATGAGGTTCGCCTCAACAACCTGAAAAAAACTGGCCAGGAGATGATT
GATGGCAACCACTATGCCTCTGTTAATGTGACTGCCCGAATTAATGAGGTCACTGCCCTCTGGAAGGAGCTC
CTAGAAACAACAGAGCAGAAAGGATCCCAGCTGCATGAAGCCAATCAGAAGCTACTATTTGAACAGAATGTG
GAGGATTTAGCCCGCTGGCTGGAGGAAGTGGAGGGTCAGGTTGCCTCTGAAGATTATGGGAAAGGCCTGGCT
GATGTCCAGAATCTCCTTCGGAAACATGGACTCTTAGAGACCAGTGTGAATGCTCATCAGGACCAAGTAGAC
ACAATTACAGACCTAGCTGCCTATTTTGAGGAGGTGGGACATCCTGATGCTGAAGAAATGAAATTAAGGCAG
GAATCTCTGGTGTCAAGTTATGAGTCCCTGAAGGAACCAATGGACAAAAGGAAGAGGAAGCTCATTGACCTT
CTGCTACTGCAACAGATCTGCCGGGACACAGAAGATGAGGAGGCTTGGATTCAAGAGACAGAACCTTCTGCT
GCCTCCACTTACCTTGGAAAGGACCTGATTGCTGCTCAGAACCTGCTGAATAGGCACCAGGTCATTTTGGCT
GATATTGACAGCCATGAACCCCGAATTCATGCCATCACAGAGAGAGGCAACAAATTGGTAGATGAAGGGCAC
TTTGCTGCAGAGGATGTAGCCTCTAGAGTAAAGAGCATGAATGAGAACATGGAGTCCCTTCAGGCTCGGGCT
GCCCAGCGACAGTGTGACCTGGAGGACAATGTCCATTTCCAGCAGTACCTTGCAGATCTACATGAAGCAGAA
ACCTGGATTCAGGAGAAGGAGCCCATTGTGGACAACACAAACTATGGGGATGATGAGGAAGCTGCTGGGGCT
CTTCTGAAGAAGCACGAAGCTTTCCTAGTGGACCTTAATGCCTTTGGAACCAGCATGAAGGCTCTGAGGAAG
CAGGCAGATGCATGCCGGCAACAA---GCTGCACCTATGGAAGGGGCTGCGCAGGAAGAACGGGTCATAGCT
TTATATGACTTCGAGGCCAGGAGCCCCAGAGAAGTCACCATGAAGAAAGATGATGTCTTAACCCTGCTCAGC
TCTATCAACAAGGACTGGTGGAAGGTAGAAGCTGATGATCATCAGGGCTTTGTCCCAGCTGTGTATGTCAGG
AGATTGGCCAGGGATGAGCTCCCCAGGCCTGAGAGGCGGCGTCGAGAAGAGCCAAGTGACATTGCCCAACGC
CAGGAGCAAATTGATAATCAGTACCACTCTCTTCTGGAGAGGGCAGAAGACCGTCGGCGTCGCCTTTTACAG
CGATACAAGGAGTTCCTGCTAGCTTATGAGGCTGGAGACATGCTGGATTGGATCAGAGAGAAGAAGGAAGAA
AACACTGGAGTAGAACTAGAAGATGTCCATGAGCTGCAAAAAAAGTTTGATGACTTCCAGACGGATCTGAAG
ACCAATGAACCTCGACTTCAGGACATTAACAAAGTGGCTGATGATCTTCGTTTAGAAGACCTTTTAACTCCA
GAAGGTGCTGAAATCCAGCAGGAGTTAAATAGCCGCTGGGATTCCCTCCAGAGACTTGCAGAGGAGCAGCGC
CTGCTGCTGGGCAGTGCTCATGCTGTCCAAATGTTCCACAGAGATGCAGAGGACACCAAGGAACGCATTGAG
AAGAAGCATCAGGCCTTGAGTGCTGCAGACCCTGGCTCAGATCTGTTCAGTGTTCAGGCGCTTCAGCGTCGC
CATGATGCTTTTGAGAGGGATTTGGAACCTCTTGGAGAAAAGGTGACTACTTTGGGAGAGACAGCAGAGAGG
CTCATTGAGACTCACCCAGATGCCACTGAGGACCTGCGCAGGCAACAGGTTGAGCTTGACGGGGCCTGGGAT
AATTTGCTTCGGCGCACAGAAGAAAGAAAGGATGACCTGAGCGAGGCGCAGAAGCTCTATTTGTTCCTCAAT
CAGGCCAGGGAAATATTGTCGTGGATCAATAGCATTCGTGGCCCTGTGTCATCAGTGGAATTGGCTGAGGAC
CTCACAGGAACTGAAATCTTACTTGAAAGACATCAGGAACACCATGATGAGATGAAGGCTGAAGCTCCTACA
TTCCAGGCCCTAGAAGACTTTGGTATCGACCTTCTAAGCAGTGGCCACCGGGCTGGCCCTGAGATAGAAGGG
AAGTTGCAATTGGTGAGACTTGAAAGAGATGATTTGGAGAAATCTTGGGAGCGGCGAAAGAAGATGCTTGAT
CAATGTCTGGATTTCCAGCTGTTCCAAGGAGATTGTGAGCAAGCAGAGAGCTGGATGGTGGCCCGAGAGAGT
TCTCTGAGGACAGATGACAAAAGCTCACTGAGTAGTCTGGAGGCCTTGATGAAGAAGCGTGATGATTTAGAT
AAGGCAATCAATGCCCAGGAAGAAAAGATAAATTCACTGAAAAGTTTTGCAGAGCGGCTCATAGATGATGAC
CACTATGCCAAGAAAGAAATTGCTGACCGGCTTCAGAGAGTGTTGGACAGGTGGAATGCTCTCAAAGGACAG
ATGATTGCAGAAAGAGAACAGCTTAGTGATTATGCAGACCTGAAACAATTCTACCGTGACATTGAAGATTTG
TCAGATTGGATCAATGAGATGATGCCAACAGCCTGTGATGAGTCCTACAAAGATCCCACTAATATCCAGAGA
AAATACTTGAAGCATCAGACATTTGAAAATGAAGTCTTCGGCCGGAATGATGAAGTCGAAAATGTCATCAAA
CTGGGGAACTCCCTTATTGATCGCAGAGCATGTGATGGCCAGGAGGAAGATGTGAAGGAACGAGTGTCTAGA
CTTAGTGAACACTGGAACCAGCTCCTGGAGAAAACCAAAGACAAAGGGCAGAAATTGAACGAGGCAAGCCGG
CAACAGAGGTTCAACACAGGCATCCGTGACTTTGAATTCTGGCTCTCTGAGGCAGAGACACTACTGGCGATG
AAAGATCAAGCCAGGGACTTGGCTTCAGCAGCCAACTTACTTAAGAAGCATCAACTGTTGGAAACAGAAATG
TCAGCTCGTGAGGACTTTCTCAAAGATCTGAATGAACTGGCTACTCACTTAATCGACAGTGGGGCTTTCAAT
GCTGATGAGATCAAGGAGAAACGGGATAATATCAATAACCGATTCCGGAATGTCCAGGACCTGGCTGCTGCG
CATCACAAAAAGCTCAAGGAGGCCCATGCTCTTTTCCAGTTTTTCCAGGATCTGGATGATGAGGAATCCTGG
ATTAAGGCAAAGCTTCTACGAGTGAGCTCCAAGGACTATGGACGGGATCTTCCTGGTGTTCAGAACCTACAA
AGGAAACATAAACGCCTGGAAGGGGAGCTGGATGCCCATGAACCAGCTATCCAGGGAGTGTTGGAGACTGCA
GAAAAACTGAAAGACAGTGATGCTGTGGGGCGAGAGGAGATCCAAGAGAGGCTGGCTCAGCTGGTGCAGCAT
TGGAATGAGCTGAAGGAGTTGACCAAGATTCGTGGGCTCCGACTAGATGAGTCCCAACAGTATCTTCAGTTC
ATTGAGAATGTTGAGGAAGAAGAGGCCTGGATCAATGAGAAGACAGCTCTTGTTGCCCGAGGGGATACAGGA
GACATATTACCTGCCACACAGAGCTTACTTAAGAAGCATGAAGCTTTGGAGAATGATTTTGCAAACCATGAG
ATTAAAGTTCAGGAAATATGCATTGAAGGAGAAGACCTTCTGGGCAAG---------GAGGACACACAGCAC
AAAGACAAAATCACAGCCAAGATCAATGGTCTGAAGTCAAAGATCCCTGCTTTAGCCAAAGCAATGGCAGCC
TGGAAGGCCCAGTTGGACGAGGATGCTGCTTTCCAATTGTTTAACTGGAAGGCTGATACAGTAGAGTCCTGG
ATAGCTGAAAAAGAATCTTCCCTGAAGACCAATGGTAATGGAGGAGACCTTGCTGCTTACCGTATGCTACTC
ACTAAGCAGGATACACTGGATGATGGCCTGAAAAGCTTTGAGCACAAACGGCTGTCAGAAATAACAGACTTA
AAAGACCAACTGGTGGCAGGGGAACACAGCAGGGCAAGTACCATCGAGGACCGGCATGCCGCCCTTCTCGAA
CGCTGGGACCAGCTACTGGCTGCTGCTGCAGCCCGAAGGGCAAAGCTGCTGGAGGAGCAGCTCCCCCTTCAG
AAGGCTGAAGAGTTATTCTTGGAGTTTGCCCAGAAGGCTTCAGCCTTCAACAACTGGTGTGAGAATGCAGAA
GAGGACCTCTCTGAACCTGTACACTGTGTCTCCTTAGAAGAAATCCAACAACTTCAGAAGGACCATGAGGCC
TTTCTGGTCTCCCTCCAGGGAGCTCGAGCTGACTTTGACCACTTGGTAGAGCTGGATCAGCAAATTAAGGCT
TTGAACATGCCCTCCAGTCCCTATACCTGGTTAACCGTGGAAGTTCTAGAAGGCATCTGGTTGAATCTGCCC
AATATCATCAAGGAAAGAGAGCAGGAATTGCAAAAAGAGGAAGAGAGACAAATGAAGAATCGTGAGCTCTGC
CAAGAGTTTGAACAAGAGGCCAGTGCATTCTCCCAGTGGATCCAGGAAACCAGAGCTTATTTCCTAGATGGA
TCATTGCTCAAGGAAACTGGAACCCTAGAATCCCAGCTGGAAGCTAATAAACGGAAGCAGAAAGAAATTCAA
GTGATGAAGCGTCAGTTGAACAAGATTGAGGACCTGGGAGATATCATGGAGGATGCTCTGATCTTGGACATC
AAATACAGCACCATTGGATTAGCCCAGCAGTGGGATCAGCTCCACCAGCTAGGAATAAGAATGCAACACAAT
CTAGAGCAACAGATCCAGGCCAAGGACATGATTGGTGTGAGTGAAGAGACGCTAAAGGAATTTAGCACAACC
TATCAACATTTTGATGAGACCTTGTCTGGAAGGCTGAGTCACAAGGAATTCCGGTCCTGTCTCAGAGGCCTC
AATTACTATTTGCCCATGGTGGAGGAAGGGGAACCCGAACCCAAGTTTGAGAAATTCCTAGATGATGTGGAT
CCAGGAAGGAAGGGCTACATCTCACTGGAGGAATATACCTCATTTCTGATTGACAAGGAGTCCGAGAACATA
AAGTCCAGTGAAGAAATTGAAAATGGCTTCCAGGCCCTGGCTGAGGGAAAGCCTTACATCACAAAGGATGAC
CTGAAACAGGCCCTCACTCCAGAGCAGGTACAATTCTGTGCCTCTCGAATGCAGCCCTACACAGATCCTCGT
GGTCGT---------GCTGGCTATGACTATGTTGGATTCACAAATTCATACTTTGGTAAC------
>Sarcophilus_harrisii
---------------------------ATGGAGAGTACTGGAACAAAAGTGCTGGAAACAGCTGAAGAGATC
CAGAAAAGGCGAGAAGAGGTGTTGAGAAGGTACCGACGTTTCAAAGAGCTTGTTGCTGAACGTGGTCAGAAG
CTTGAAGATTCCTATCACTATCAGGTTTTCAGGCGAGATGCAGATGACTTGGAGAAATGGATCTGCGAGAAA
ATTGACATTGCTTCTGATAAGAGCTACAGAGACCCAACTAATATACAGGGGAAATATCAGAAACATCAGTCC
TTTGAAAATGAGGTGAAAGCAAAATCTCAGGCTATTCCTGAGTTGGAAGAAATCAGGGAAGTTCGATTTCCT
GAAGGACATTTAGCTCATGAAGACACTAAGGAACATCTGGAGGAGCTGAAGAGACTGTGGAATTTACTCCTG
GAGTTGATAGCAGAGAAAGGTGCCTGGCTGTTGCAGGTCCTGAAGCTGCAACAGTACTTGCAAGAGTGTGCT
GACATCCTGGAATGGATCAGTGACAAGGAAGCCATTGTGACATCAGTAGAACTGGGTGAAGATTGGGAGCGG
GCCGAGATCCTGCACAAGAAATTTGAGGAGTTCCAGGTCGACTTGGCAGCTCGTGAAGGAAGAGTGACTGCA
GTGAATGAGTTTGCCAACCAGTGTGCTCAGGAAGCTCACCCAGAGCTAGACCTAATCAAGTCAAAGCAAGAT
GAAGTAAATACCAACTGGCAACGTCTCCATGGGTTAGCTCTCCAGAGGCGGGGCACTCTGTCTGATGCTGCT
GACTTACAACGCTTCAACAGGGATGTGGCTGAAGCCATTCACTGGATCAAGGAGAAGGAGCCTCTTCTCATC
TCAGAAGACCTTGGCAAAGATCTGGTTAGCTCTGAAGCTCTATTCCACAGTCACAAAGGGCTGGAAAGGAAC
TTAGCTGTTATGGAAGACAAGGTGAAAGAGTTGTGTGCTAAGGCAGATAAGCTACAGGTTTCCCATCCTTCA
GACGCACCTCAGATCCAGGAGAAGAGAGAAGATCTAGAATCCAATTGGGCACGTATCCGGGCTCTAGCCACC
AAAAGATATGCCAAACTTCAGGCTTCATACTGGTACCAGCGATTCTTGTCTGACTTTGATGAACTCACAGGC
TGGATGAAAGAGAAAACAGAACTTATCAATGCAGATGAACTGCCAACAGATGTGGCAGGTGGGGAAGCCCTG
CTAGACAGGCACCAACAGCATAAGCATGAAATTGATTCCTATGAAGACCGATTTCAGTCTGCAGCAGAGACT
GGCCAGGATCTGTTGGATGCTGACCATGAGGCCTCTGAAGAAGTTCGGGAAAAGATGACTTCTCTTAAAAAT
GCTCATGCTGAACTCTTGGAATTATGGGAGAGACGTCGTCACCAGTATGAGCAATGCCTGGACCTGCACCTC
TTCTATCGAGATAGTGAACAAGTAGACAGTTGGATGAGCAGACAAGAGGCCTTCTTGGAGAATGAGGACTTG
GGCAATTCCCTGGGCAGTGTGGAAGCCCTTCTTCAGAAGCACAATGACTTTGAAGAGGCCTTTCATGCCCAA
GAAGAGAAGATCACAACGATGGACAAGACAGCAACCAAACTGATCGACAATGACCATTATGATTCAAAGAAC
ATCGCTGAGATCAGGGATAGGCTTCTAGCACGGCAAGATGCCCTACGTGCTCGGGCTGCT------CGATGG
AAGCTGAAAGATGCCCTACTTCTACAGCAGCTCTATCAAGACTCAGATGACCTGAAGAACTGGATCAATAAG
AAGAAAAAAATAGCAGATGATGAGGATTACAGGGACTCACAGAACCTAAAGAGCCGAGTTCAAAAGCAGAAA
GTGTTTTCAGAAGAGCTGATGAATAATGAGATTCGTCTCAATGACCTGAAGAAAACTGGTCAGGAGATGATT
GATAACAACCATTATGCTTCTGACAATGTGGCTGCCCGTATTAGTGAGATCACTGCCCTCTGGAAGGAGCTT
CTGGAGGCCACGAAGCAAAAAGGAGCCCAGCTTCATGAAGCCAACAAGCAGCTACAGTTTGAACAGAGTGTA
GAAGATTTGGCACGCTGGCTAGAGGAAGCAGAAGGTCAGGTTACCTCTGAGGATTATGGGAAAGGCCTGGCC
GATGTCCAGAATCTCCTTAGGAAACATGGAGTCCTAGAGACCAGTGTGGATGCTCATCAGGACCAAGTAGAC
ACAATCACAGACCTGGCTACCTATTTTGAGGAGGTGGAGCATCCTGATGCTGGAGAAATGAAACTAAGGCAG
GAGTCACTGGTAACACGTTATGATGCCCTGAAGGAACCACTGACCAACAGGAAGAGGAAGCTCATTGACCTT
TTGCTACTGCAACAGATCTGTCGGGACACAGAGGATGAGGAGGCTTGGATCCAAGAGACTGAGCCTTCTGCA
GCCTCCACTCATCTTGGAAAGGACCTAATTGCTTCTCAGAACCTGCTGAATAGGCACCAGGTCATCCTGGCT
GACATTGCCAGTCATGAACCCCGAATTCGTGTCATCACAGAAAGAGGAAACAAAATGATAGAAGAAGGGCAC
TTTGCTGCAGATGATGTAGCCTCTAGGGTAAAGAGTCTGAATGAAAACATGAAGTCCCTTCAGGCTCGGGCT
GCCCAGCGACAGCGTGGCCTGGAGGACAACGTGCAATTCCAGCAGTACCTTGCAGATTTACATGAAGCAGAG
GCCTGGATCCGTGAGAAGGAGCCCATTGTGGACAACACAAACTATGGAGCTGATGAGGAAACTGCTGGGGCT
CTTCTGAAGAAGCATGAAGCCTTCCTGGTAGATCTTAATGCCTTTGGAACCAGCATGCAGGCTCTGAGGGAG
CAGGCAGAGGCATGCCAGCAACAA---GTTGCACCTTTGGAAGGGGCTGCTCTGGAAGAACGGGTCATAGCT
TTATATGATTTCCAGGCCAGGAGCCCCAGAGAAGTCACCATGAAGAAAGATGATGTATTAACTCTCCTCAGC
TCTATCAACAAGGACTGGTGGAAGGTAGAAGCTGATGATCACCAAGGCTTTGTACCAGCTGTGTATGTCAGG
AGATTGGCCTGGGATGAGCTTCCCAGGCCAGAGCGGCGGCGACGAGAACAGCCAAGTGACATTGTCCAGCGC
CAGGAGCAAATTGAGAACCAGTATCATTCTCTCCTGGAGCGGGCAGAGGAACGTAGACGCCGTCTATTACAG
CGATACAAGGAGTTTCTGCTAGCTTATGAGGCTGGAGACATGTTGGACTGGATCCGAGAGAAGAAGGCAGAG
AATACTGGGGTAGAATTGGAAGATGTCCATGAGCTGCAGAAAAAGTTTGATGACTTCCAGACGGATCTGAAG
TCCAATGAACCTCGACTAAGGGACATTAACAAAGTAGCTGATGATCTTCGATTGGAAGACCTTTTGACTCCA
CAAGGAGCTGAAGTCCAGCAGGAGTTAAATACCCGTTGGGATTCTCTGCAGAGACTCGCAGAGGAACAGCGC
CTGCTGTTGGGCAGTGCCCATGCTGTCCAAATGTTCCACAGAGATGCAGAGGACACCAAGGAACGTATTGAA
AAGAAGAGTCAGGCCTTGAAAGCTGCAGATTCTGGTTCAGATCTGTTCAGTGTTCAGGCACTTCAGCGTCGC
CATGATGCTTTTGAGAGGGATCTAGAACCTCTTGGAGAAAAGGTGACTACTTTGAAAGAAACGGCAGAGAGG
CTCATTGAGTCCCACCCAGATGCCAAAGATGACTTGTGGCAACAGCGGACAGAACTTGAAGGGGCCTGGGAT
GATTTGCTTCAGCTCACAGAAGAAAGAAAGGATGACCTAAATGAGGCACAGAAACTCTATTTGTTCCTCAAT
CAGGCCAGGGAAATACTGTCATGGATCAATGGCATACGTGGCCCTGTCTCATCAGCAGAAATGGCTGAAGAC
CTTACAGGGACTGAGATCTTACTAGAGAGACATCAGGAACACTATGATGAGATGAAGGCTGAGGCTCCTGCT
TTCCAAGCCTTAGAAGACTTTGGTATAGACCTTCTGAGCAGTGGGCACCAGGCTGGCCCTGAGATAGAAGGG
AAGTTGCAATTTGTGAAAGCTGAGAGAGATGATCTGGAGAGATCTTGGGAGAGGCGAAAGAAGATGCTTGAT
CAATGTCTGGATTTCCAGCTATTCCAGGGAGACTGTGATCAAGCAGAGAGCTGGATGATGGCCCGGGAAAGT
TCCCTGAGAACAGATGATAAAAGCTCCCTGGATAGTCTGGATGCCTTGATGAAGAAGCGTGATGATTTGGAT
AAGGCAATCAGTGCCCAGGAAGAAAAAATCAATTCACTGAAAAGTTTTGCAGAGCGGCTCATAGATGGTGAC
CATTATGCCAAAGAAGAGATTGCTGATCGCCTTCAGAGAGTGCTGGACAGGTGGAATGCTCTCAAAGGACAG
ATGATGGCAGAGCGAGCCAAGCTGGGTGATTATGCAGACCTAAAACAGTTCTACCGTGACATTGAAGATCTT
GAAGACTGGATCAGTGAGATGCTGCCCACAGCTTGTGATGAATCCTACAAAGATCCCACTAATATCCAGAGA
AAATACTTGAAGCATCAGACATTTGAAAATGAAGTCTATGGCCGGACTGACGAAGTTGAAGTTGTCATCAGG
CTGGGGAACTCCCTTATTGATCGGGAAGCATGTGATGGACAGGAAGAAGATGTGAAGGAACGACTGTCGGGG
TTGAATGAACACTGGAACTATCTCTTGGAGAAAACCAAAGACAAAGGACAAAAGTTGAACGAGGCAAGCCGG
CAACAGAGATTCAACACCGGCATCCGTGACTTTGAGTTCTGGCTGTCTGAGGCAGAGACCTTGCTGGCAATG
AAAGACCAAGCCAGGGACTTGGCTTCAGCAGCCAACTTACTTAAGAAGCATCAACTGCTGGAAACAGAGATG
TCAGCTCGTGAGGACTTTCTTAAGGACTTGAATGAGTTGGCTACTCACCTGATTGACAGTGGAGCTTTCAAT
GCTGATGAAATCAAGGAGAAACTGGAGAGTGTTAATAATCGATTCCTGAATGTTCAAAATCTGGCTGCTGCA
CATCACAAAAAGCTCAAGGAGGCCCATGCCCTTTTCCAGTTCTTCCAGGACTTGGATGATGAAGAATCCTGG
ATCAAGGAAAAGCTACTACGAGTGAGCTCCAAGGACTATGGAAGGGACCTTCCCGGTGTGCAGAACCTACAA
AGAAAACATAAACGTCTGGAGGGGGAGTTGGATGCCCATGAACCAGCCATTCAGGGAGTGCTGGAGACTGCA
GAAAAACTGGGCGACAGTGATGCTGTGGGCCGAGAAGAGATCCAGGAGAGGCTGGCTCAGCTGGTACAACAC
TGGAATGAGCTGAAGGAGTTGGCCAACACTCGAGGCCTCCGATTAGATGAGTCCCAGAACTATCTGCAGTTC
ATGGAGTATGCTGAAGAAGAAGAAGCATGGATCAATGAGAAGATGGCTCTTGTTGCCCAAGGGGACACAGGA
GACATATTACCTGCTACACAGAGCTTACTAAAGAAGCATGAGGCTTTGAAGAATGACTTTGTAAACCATGAG
ACTCGAGTGCAGGAAGTTTGCACTGAAGGAGAAGATCTTCTGAGCAAG---------GAAGAAACACAACAC
AAAGAGAAAATTAAAGCCAAGATCAATAGCCTGAATTCAAAGATCCCTGCTCTATCCAAAGCAATTGAAGCC
TGGAAGGCCCAATTGGAAGAGGATGCTGCTTTCCAATTGTTTAACTGGAAGGCTGACACAGTGGAGTCATGG
ATAACTGAAAAAGAATCCACTCTGAAAATAAATGGAAATGGAGGAGACCTTGCTACTTACCGTATGCTACTT
GCTAAACAGGATACACTGGATGATGGACTGAAAAGCTTTGAGCAGGAACGACTATACGAAATAACAGACTTA
AAAGATCAGCTGGTAGCATCAGAGCACAGCAGAGCAAGCATCATCAAGGACCGGCATGCTGCACTTCTCAAA
CGCTGGGACGAACTACTGGCTGCTGCTGCAGCCCGAAGGGCAAAGCTGCTGGAGGAACAGCTACCCCTGAAG
AAGGCTGAGGAGTTGTTCTTAGAGTTTGCTCAGAAGGCTTCAGCTTTCAACAACTGGTGTGAGAATGCAGAA
GAGGATCTCTCTGAACCTGTACACTGTTTCTCCTTAGAAGAGATCCAGCAGCTTCAGAAGGACCACGAGGTC
TTTCTGGCCTCCCTCACAGGAGCTCGAGCTGACTTTGATCATTTGGTAGAATTGGATCAGCAAATTAAAGCC
TTGAACATGCCCTCCAGCCTATATACTTGGTTGACAATGGAGGCTCTAGAAAGCATCTGGTTGAACCTGCCC
AACATCATCAAGGAACGAGAAGAGGAACTACAAAAAGAGGAAGAAAGACAACTGAAGAATCATGAATTGTGC
CAAGAGTTTGAACAAGATGCCAGTGTATTTTCCCAATGGATCCAGGAAACCAGAACTTATTTCCTAGATGGA
TCATTGCTCAAAGAAACTGGAACCCTGGAATCCCAGCTGGAAGCTAATAAACGAAAGCAGAAGGAAATTCAA
GTAATGAAGCGTCAGTTGAACAAGATTGAGGACCTGGGGGATACCATGGAGGATGCTCTGATCCTGGATATC
AAATACAGCACTATTGGCTTAGCCCAGCAGTGGGACCAGCTCCACCAGCTAGGAATGAGGAGACAGCACAAT
CTTGAGCAGCAGATCCAGGTCAGGGACATGATTGGTGTGAGTGAAGAGACACTAAAGGAATTTAATACAACC
TATCAACACTTTGATGAGACTTTCACTAGACGGCTGAGCCACAAAGAATTTAGGTCCTGCCTCAGAGGCCTC
AATTACTATTTGCCCATGGTGGAGGAAGGGGAACCTGAGCCCAAGTTTGAAAAGTTCCTGGATGCTGTGGAT
CCTGAAAGGAAGGGCTATATCTCACTGGATGAATATACCTCATTCTTGATTGACAAGGAGTCAGAGAACATT
AAGTCTAAAGAGGAAATTGAGTATGGCTTCCAGGCCCTGGGTGAGGGCAAACCTTACATCACAAAGGATGAT
TTGAAACAGGCCCTCACTCCAGAGCAGGTACAATTCTGTGCCTCACGGATGCAACCCTATACAGATTCTCGT
GGTCGT---------GCTGGCTATGACTATGTTGAATTCACAAATTCATACTTTGGTAAC------
>Oryctolagus_cuniculus
ATGGAGCACTTTCCAAAGGAAACTGTTATAGAGAGCAGTGGGCCAAAGGTTTTGGAGACAGCTGAAGAAATC
CAGGGCAGGCGCCAGGAAGTGTTGAGTAGATACCAGAAGTTCAAGGAACTGGTAGCTGAGAGGGGTCAGAAG
CTTGAAGAGTCCTATCACTACCAAGTTTTCAGGCGAGATGCAGACGACTTGGAGAAGTGGATGTTGGAGAAA
CTCAAGATTGCAGAGGATAAAAGCTATGAAGACCCAACTAATATACAGGGGAAATATCAGAAACATGAATCC
TTTGTAGCAGAGGTACAAGCAAAATCAAGGGTCATTCCTGATCTTGAAGAAATCAGGGAAGCCCGATTTGCT
GAAGGTCACTTTGCCCATGAGACCATCAAGTCCCATCTGGAGCACCTGCGGATGCTGTGGGATCTACTGTTG
GAGCTGACCCAGGAGAAGGGTTTCTTCTTGCTGCGGGAACTGAAGCTCCAGAAGTACTTACAGGAGTGTGCT
GACATCTTGGAGTGGATCATAGACAAGGAAGCTATAGTGACATCAGTGGAGCTGGGTGAGGACTGGGAGCGC
ACAGAAGTTCTGCATAAGAAGTTTGAAGAGTTCCAAGTGGATCTGGCAGTTCGAAAGGGGAGAGTAGATGGA
GTCAACCAATATGCCAATGAATGTGCTGAGGAGAACCATCCTAAGCTACCCTTGATTAAGTCAAAGCAGGAT
GAGGTGAACGCTGCCTGGGAGCGACTCCATGACCTGGCTCTCCAGAGACAGAAAACCTTGTCCAGTGCTGCA
GACCTCCAACGATTCAAAAGGGATGTGACTGAAGCTGTGCAGTGGATCAAGGAGAAAGAGCCTCTACTCACA
TCTGAGGACTATGGCAAAGATCTCATCACTTCTGAGGCACTGTTTCATAGTCACAAGGGACTTGAGAGGAAC
CTTGCAGTCATGGAGGACAAGGTGAAGGAGTTATGTGCCAAAGCAGACAAACTGAAGATTTCCCACCCTTCA
GATGCACCTCAGATACAGCAGATGAAAGAGGATCTGGTCTCCAACTGGGAGCATATCCGGGCCTTGGCTACT
AACAGATATGCAAAGCTGCAGGCTTCTTTCTGGTACCAGCGGTTCTTATCTGACTATGATGAGCTCTCAGGC
TGGATAGAGGAGAAGACCACACTGATCAATGCTGATGAGCTGCCAACAGATGTGGCTGGTGGGGAAGCCCTA
CTGGACAGGCATGAGCAACACAAGCATGAGATTGATTCTTACCATGAGCGATTCCAATCTGCCGCTGAGACG
GGTAAAGCTCTCCTGGATGCCAGTCACGAAGCCTCCGTTGAAGTTCAGGAAAAGATGGAAACACTTGACAAC
AACTGGGCTGCCCTGCGGGAACTATGGGAACAGCGACAGCATCAGTATGAGCAGTGCTTGAACTTGCACCTC
TTCTACCGGGACAGTGAGCAAGTGGACAGTTGGATGAGCAGACAAGAGGCCTTCCTGGAAAATGAGGACCTG
GGAAACTCTCTAGGCAGTGTAGAAGCCCTTCTTCAGAAGCACGATGACTTTGAGGAAGCCTTTATTGCTCAG
GAAGAGAAGATCACAACCTTAGACAAGACTGCAACCAAACTGATTGACGATAGTCATTATGATTCGAAGAAC
ATCGCTGCTATCCGTGATGGGCTGTTGGCCCGGCAGGATGCTCTTCGTGACAGGGCTGCCACTCGACGCAGA
TTGCTGAAGGATTCTTTGCTGCTGCAACAACTGTATCAAGATTCAGATGACCTGAAGAATTGGATCAACAAG
AAAAAGAAGTTAACAGATGACGAAGATTACAAGGATGTGCAGAACTTGAAGAGCCGGGTTCAAAAGCAGCAA
GTCTTTGAAGAGGAATTGGCCGCTAATGAGATCATGCTCAATAACATACAGAAAACTGGCCAGGAGATGATT
GAGAACCAGCACTATGCCTCTGACAATGTGGCTACTCGTTTGAGTGAGGTTACCAGCCTCTGGAAGGAGCTG
CTGGATGCTACAGCACTGAAAGGGACACAGTTGCACGAAGCTAACAAGCAGCTGCAATTTGAAAATAATGCA
GAAGATTTGACCCGCTGGCTGGAGGATGTGGAGGCACAAGCTACCTCTGAGGATTATGGGAAAGCCTTGACA
GATGTACAGAATCTCCTCAGGAAACATGGCCTCCTGGAGTCAGCAGTGGCTGCTCGTCAGGATCAAGTGGAC
ACCCTGACAGATCTGGCTGCATACTTTGAAGAAATAGGCCATCCTGATTCTGGGGACATACGGGCAAGGCAA
GAATCCTTGGTGTCTCGGTTTGAAGGTCTGAAAGAGCCACTGGCCACCCGCAAGAAGAAGCTCATTGACCTG
CTCCGTCTGCAGCAGATCTACAGAGACACAGAGGATGAAGAGGCCTGGATCCAAGAGACTGAGCCCTCAGCA
GCTTCCACCTACCTAGGCAAGGACCTGATTTCCACCAAGAACCTTCTAAACAGGCACCAAGTCATCCTGGCA
GACATCGAAAGCCACCAGCCACGCATTCAATTGATAACAGAGAGGGGAAACAAAATGATTGAGGAAGACCAT
TTTGCTGCAGAAGATGTGGCTTCTAGGGTGGAGAGTTTGAACAGGAATATGGAGTCACTCTGTGCTCGAGCT
GCCAGGCGGCAGAATGATCTTGAGGCCAATGTCCAGTTCCAGCAGTACTTGGCTGACCTGCATGAGGCTGAA
GCATGGATTAGTGAGAAGGAGCCCATTGTAGACAACACCAACTATGGGGCTGATGAAGAAGCAGCCGGGGCT
CTTCTGAAGAGACATGAGGCCTTTCTAGTGGATCTCAATGCATTTGGAAACAGCATGCAAGCTCTACGGGAT
CAGGCAGAAGCATGCCAGCAACAACAAGCTGCACCAGTAGAGGGAGCTGCTCGAGAAGAGAGGGTTGTGGCT
TTGTATGACTTCCAGGCCCGAAGCACCAGAGAAGTTACCATGAAGAAAGATGATGTCTTAACTCTGCTCAGC
TCCATCAACAAGGACTGGTGGAAGGTTGAAGCTGATGACCACCAGGGCTTTGTCCCAGCTGTCTATGTCAGG
AAACTGGCCCATGATGAGTTCCCAACACTTCCACAGCGACGAAGAGAAGAACCAGTCAACATCGCTCAACGC
CAGAAGCAGATTGAGGATCAATACCACTCCCTTCTGGATCGGGCAGAAGAACGCAGGCGTCGTCTGTTACAA
CGGTACAATGAGTATTTGCTGGCCTATGAGGCAGGAGACATGTTGGACTGGATCCGAGAGAAAAAGGCAGAG
AACACCGGTGTGGAACTAGACGATGTGTGGGAGCTGCAGAAAAAGTTTGATGAGTTCCAAACGGATTTGAAG
ACCAATGAGCCTCGCCTTAGGAATATCAACAGGGTTGCTGATGATCTGTTATTTGAAGACCTACTAACACCA
GAAGGAGCTCAAATCCGGCAGGAATTGAATGCTCGCTGGCGTTCCTTGCAGAAGCTTGCAGATGAACAGCGG
CAACTGCTGGGCAGTGCACATGCTGTCCAGATGTTTCACAGAGATGCAGCTGACACAAAGGAGCAGATCGAG
AAGAAGTGTCAGACCCTCACTGCTGCTGAGCCTGGCACAGACCTGTTCAGTGTTCAAGCCCTTCAGCGGCAG
CATGAGGGCTTTGAGAGAGACATCATACCCCTGGGGGAGAAGGTAGTCATCCTGGGGGAGACAGCACAGCGG
CTCTGCGAATCCCACCCTGATGCCACTGAGGATTTGCAGAGACAGCGGACAGAGCTGAATGAGGCCTGGGAC
AACCTGCAGGGGCTAACAGAGGACCGCAAGGAGAGCCTGAACGAGGCCCAGAAATTCTACATGTTCCTCAAC
AAGGCCAGGGACCTTCAGAATTGGATCTTGGGCATTAGTGCCATGGTCTCATCACAGGAACTGGCCGAGGAC
TTAACTGGCACAGAGTTTTTGCTTGAGCGACACGAGGAGCATCATGCTGAAATGGAGGCAGAGGCCCCCACA
TTCCAGGCTTTAGAAGATTTTGGTGCAGAACTTATAGACAGTGGGCATCGTGCTAGCCCTGAGATAGAAGAA
AAACTTAAAGCTGTCCGACTGGAGAGAGATGATTTAGAGAAGGCCTGGGAACAACGTAAGAAGATCCTAGAC
CAATGCCTGGAGTTGCAGTTGTTCCATGGGGACTGTGATAAGGTTGAGAGCTGGATGGTGGCACGTGAGAAT
ATTCTGAAATCAGAAGACTTGAGTTCCTTAGAGAGTCTGGAGGCGTTGATGAAGAAGCGTGATGATTTGGAC
AAAACAATTGCTGCCCAGGAAGAAAAGATCACTCAGCTAGAACATTTTGCTGGGAGACTCATAGCTGATGAT
CACTATGCCAAGGAGGAGATTGCTGCACGGCTGCAACAATTGCTAGACAGATGGAAGGCTCTCAAAGATCAG
CTGATTGCTGAACGGACAAAACTTGGAGACTATGCTGATCTAAAACAATTCTATCATGATCTTGAAGAGCTG
AAAGAATGGATCAGTGAGATGCTGCCCATTGCCTGTGATGAATCCTACAAAGACCCCACCAACATTCAGAGG
AAATACCTAAAACACCAGACCTTTGAAAACGAGGTCAACGGACGAGCCGAGCAAGTAGAAGGAGTCATTAAC
CTGGGAAACTCCCTGATTGAACGGAGGGCATGTGATGGCAATGAAGAGACAGTGAAGGAACAACTGGATGAC
CTGGAGAAGCAATGGGACCTCTTGCTCGAGAGGACGTTGGACAAAGGGCAGAAGCTGGATGAGGCTAGTCGC
CAACAGAGGTTCAACACAGGCATCCGGGACTTTGAGTTCTGGCTCTCAGAGGCAGAGACATTGCTTGCCATG
AAAGATCAAGCCAGGGACCTGGCTTCAGCTGGAAATCTTCTCAAGAAGCATCAGCTACTGGAAACAGAGATG
TTGGCTCGAGAGGATGCACTCAAGGACCTGAATAATTTGGCTCAAGATCTGCTGTCCAGTGGGACTTTCAAT
GTTGAACAGATTGTGGAGAAAATGAAAGATGTCAATGAGCGCTTTGGTGATGTCCAGATCTTGGCAGCTGCA
CACCATGAGAAACTGAAAGAAACATATGCCTTGTTCCAGTTCTTCCAGGACTTAGATGATGAGGAATCTTGG
ATAGAAGAGAAGTTAGTACGAGTGAGCTCCCAGGACTATGGAAGAGATCTACAAGGCGTTCAGAACTTACTG
AAGAGGCACAAACGCTTAGAAGGGGAGCTGGTGGCACATGAACCTGCCATCCAGAATGTGCTGGATATGGCA
GAAGAACTGGAAGATAAGGCTGCTGTGGGGCAAGAGGAGATCCAGGAGCGGCTGACTCAGTTTGTTCAACAC
TGGGAGGAGCTCCAAGAATTGGCCAAGGCTCGAGGACTTCGTTTGAAGGAGTCACTAGAATACTTGCAATTC
ATGGAGAATGCTGAAGAAGAGGAAGCTTGGATCAGTGAAAAGGAAGCTATGGTTGCCCGAGGGGATTCTGGA
GACACATTGGCTGCTACTCAGAGCTTGTTAAAGAAACATGAAACTTTGGATAACGACTTTGCTGTCCATGAG
ACACGAGTGCAAAATGTGTGTGCACAAGGAGAAGACATCCTGAGTAAG---------GAGGAAAGTCAGAAT
AAGGAGAAGATTTCTGCCAAGATAGTGGCTCTGAAAGAAAAGACCCCTTCTCTGGCCAAGGCGATAGCTACT
TGGAAGCTGCAACTGGAAGATGATTATGCCTTTCAACAGTTTAACTGGAAAGCTGATGTGGTAGAATCTTGG
ATAGCTGAGAAGGAAACAAGCCTGAAGACCAATGGCAATGGTACAGACCTCTCTGCCTTCCTCACTCTCCTT
GCAAAGCAGGACACACTGGATGCCAGTCTACAGAGCTTTCAGCAAGAGAGACTTTCTGAGATCACTGACCTG
AAGGACCAACTGGTGTCTGCTGAACACAGCCAGAGCAAAGCCATTGAGGAGCGCCATGCTGCTCTGCTGAGG
CGCTGGGAACAATTGCTGGAAGCGTCTGCTGCCCACAGGCAAAGATTACTAGAGAAGCAGCTGCCTCTACAG
AAGGCTGAAGAGCTATTTATGGAATTTGCACACAAGGCTTCAGCTTTTAACAACTGGTGTGAGAATGCTGAG
GAGGATCTGTCAGAACCTGTGCACTGTGTCTCTTTGAATGAAATTCGACAGCTGAAGAAGGATCATGAGGAT
TTCTTGGCCTCTTTAGCTGGAGCTCAAGCAGAATTCAATCATCTGGTGGAACTGGACCAGCAAATTAAGGCT
TTAAATGTGCCTACTAGCCCTTATACCTGGCTTACAGTGGAGGTGCTGGAAAAGATCTGGAAGCACCTTCCT
GACATCATCAAGGAACGGGAGCAGGAGCTGCAAAAGGAAGAAGAAAGACAGGTCAAGAATTTTGAGATGTGC
CAAGAGTTTGAACAGAATGCCAGTGCCTTTCTTCAGTGGATCCTGGAGACCAGAGCTTATTTTCTGGATGGA
TCTTTGCTAAAAGACACAGGAACTCTGGAATCCCAGTTGGAAGCAAATAAGAGGAAACAGAAAGAGATCCAG
GCAATGAAGCGCCAGCTGACAAAGATTGAGGATCTAGGGGACAATTTGGAAGAGGCGCTAATCCTTGACATC
AAATATAGCACCATTGGACTGGCACAACAGTGGGACCAACTGCACCAGCTTGGGATGCGGATGCAACACAAC
CTAGAACAACAGATACAAGCCAAAGACACCATAGGTGTGAGTGAGGAGACACTGAAGGAGTTTAGTACAACC
TATAAACACTTTGATGAGAATTTGACTGGGCGATTAACTCACAAAGAATTCCGGTCCTGCCTGAGAGGACTC
AATTACTACTTACCCATGGTGGAAGAGGATGAACCTGAGCCCAAGTTTGAGAAGTTCCTGGATGCTGTGGAT
CCAGGGAGGAAGGGATACGTCTCGCTGGAAGACTATACATCATTCCTGATTGACAAGGAATCAGAGAACATA
AAGTCCAGTGATGAAATAGAGAACGCTTTCCATGCCCTGGCAGAAGGCAAAGCCTATATTACCAAAGATGAC
ATGAAGCAGGCCCTAACTCCAGAACAAGTGTCATTTTGTACCATACATATGCAGCAATATATGGACCCG---
GGTCGAAGCCATCCTGCTGGTTATGACTATGTTGGCTTCACCAATTCCTACTTTGGCAACTCA---
>Ochotona_princeps
ATGGAGCACTTTCCAAAGGATACTGTTCTAGAAAGCAGTGGGCCAAAGCTTTTGGAAACAGCTGAAGAAATC
CAGGAGAGGCGCCAGGAAGTATTGAGTAGATACCAGAAATTCAAAGACCTGGTTGTTAAGAGGGGTCAGAAG
CTTGAAGAGTCTTATTACTATCAAGTTTTCAGACAAGAAGCAGAGGACTTTGAGAAGTGGATCATGGAGAAA
CTCACCATTGCAAATGATAAGAGCTATGAAGACCCAACTAATATCCAGGGGAAATATCAGAAGCACCAATCC
TTCAAAGCAGAGGTCGAAGCAAAATCAGGGGTCATTTCTGATCTTGAGAAACGGAGAGAAACCCGATTTGCC
GAAGGTCATTTTGCCCATGAGACTATCAAGGCCCATCTGGAACAACTGCGCCATCTTTGGGATCTGCTATGG
GAGCTGACCCAGGAGAAGGACTTCTTGTTGCTGCGGGCCTTGAAGCTCCAGAATTACTTACAGGAGTGTGCT
GACATCTTGGAGTGGATCAGAGACAAGGAAGCTATAGTGACCTCAGTGGAGCTGGGTGAGGACTGGGAGCGC
ACAGAAGTTCTGCATAAGAAGTTTGAAGAATTCCAAGTGGATCTGGCAGTTCGAAAGGGGAGAGTGGATGAA
GTCAACCAATATGCCAATCAATGTGCAGAGGAGAATCATCCTGAGCTCCCACTGATTAAGTCAAAGCAGGAT
GAGGTAAACGCTGCATGGGAGCGACTGCACGGCCTGGCTCTCCAGAGAAAGGAAATCCTGTCTGATGCTGCG
GACCTCCAGCGATTCAAAAGGGATGTGACCGAAGCCATCCAGTGGATCAAGGAGAAAGAGCCTCAACTCACT
TCCGAGGACTATGGCAAAGACCTCATCACCTCCGAGTCTCTGTTTCATAGTCACAAGGGCCTAGAGAGGAAC
CTTGCCGTCATGGAGGACAAGGTGAAGGAGTTGTATGCCAAAGCAGACAAGCTGATGATTTCTCATCCTTCA
GATGCCCCTGTGATACAGCGGATGAAAGAGGAACTGGCCTCCAACTGGAAGCACATCCGTGCCTTGGCTACC
ATCCGATATGCCAAGCTCCAGGCTTCCTTTTGGTATCAGCGATTCTTATCTGACTATGATGAGCTCTCAGAG
TGGATAGAAGAGAAGACAGCCTTGATCAACGCTGATGAGCTGCCAACAGACGTGGCAGGTGGGGAAGCCCTG
CTGGACAGGCATCAGCAACACAAGCATGAAATTGACTCTTATCATGACCGATTTCAAACTGCTGCTGAGACT
GGGAACGCCCTATTGGATGCCAATCATGAAGCGTCAGATGAAGTTCAGCAAAAGATGGCAACGCTTGATAAC
AACTGGGCCTCCCTGCGGAAATTGTGGGAACAGCGAGAGCATCAGTATGCGCAGTGCTTGGACTTGCACCTC
TTCTACCGAAACAGTGAGCAAGTGGACAGCTGGATGAGCAGGCAAGAGGCTTTTCTGGAAAATGAGGACCTG
GGAAACTCTCTAGGCAGTGTGGAAGCCCTTCTCCAGAAACACGACGACTTTGAGGAAGCATTTACTGCCCAG
GAAGAGAAAATCACAACGTTAGACAACACTGCAACAAAACTGATTGATGATAATCATTATGATTCAGAGAAC
ATCGCTGCTATCCGTGATGGGCTGTTAGCCCGGAGGGATGCTCTTCGGGACAGGGCCGCCACTCGAAGAAGA
ATGCTGGAGGATTCTTTGATTCTACAACAACTGTTCCAAGATTCAGATGACTTGAAAAACTGGATCAACAAG
AAAAAGAAGTTGACAGACGATGAAGATTACAAGGATGTGCAGAACTTGAAGAGCCGGGTTGAAAAGCAGCAA
GTCTTTGAAGAGGAACTGGCAGCTAATGAGATCATGCTCAATAACATACAAAAAACTGGTCAGGAAATGATT
GAGAACAATCACTATGCCTCTGACAGTGTGGCTGCTCGTTTGAGTGAAGTTGTCAATCTGTGGAAGGAGCTG
CTGGATGCTACAGAACAGAAAGGGACCCAGTTACAAGAAGCTAACAAGAAACTGCAATTTGAAAATAATGCA
GAAGACCTGACACGTTGGCTGGAGGAGGTGGAGGTGCAAGCTACCTCTGAGGATTATGGGAAAGCCCTGACA
GATGCACAGAATCTACTCAGGAAACATGGCCTCCTGGAATCAGCCATGGCTGCTCGTCAGGATCAAGTGGAC
ACCCTGACAGATCTGGCTGCCTATTTTGAAGAAATAGGCCATCCTGATTCTGGGGACGTACGAGCAAGGCAG
GAATCTCTGGTGTCTCGCTTTGAAGCTCTGAAGGAGCCACTGGCCACCCGCAAGAAGAAACTTGTCGACCTG
CTCCGTCTGCAACAGATCTACAGAGACACAGAGGATGAGGAGGCCTGGATCCAAGAGACTGAACCCTCAGCA
GCCTCCACCAACCTAGGCAAGGACCTGATTTCCACCAAGAATCTTCTAAATAGGCACCAGGTCATCTTGGCA
GACATTACCAGCCATCAGCCACGCATTCAAGCAATAACAGAAAAAGGAAACAAAATGGTCGAGGAAGAACAC
TTTGCTGCAGAAGATGTGGCTTCTAGGGTGGAGAATTTGAACAAGAATATGGAGTCTCTCTGTGCTCGAGCT
GCTAGGCGGCAGAATGACCTTGAGGCCAATGTCCAGTTCCAGCAGTACATGGCAAACCTGCAAGATGCAGAT
GCATGGATTAGTGAGAAGGAGCCTATAGCAGACAGCACCAACTACGGGGCAGATGAAGAAGCAGCAGGGGTT
CTTCTAAAGAGACATGAGGCCTTCCTGGTGGATCTCAAGGCATTCGGAAAAACCATTCAGGCTCTCCAAGAT
CAGGCGGAGGCATGCCAGCAACAACAAGCTGCACCAGCAGAGGGAGCTGCTCGCGAGGAGAGGGTTCTGGCT
TTGTATGACTTCCAGGCCCGAAGTGACAGAGAAGTTACCATGAAGAAAGATGATGTCTTAATTCTGCTCAGC
TCCATCAACAAGGACTGGTGGAAGGTTGAAGCTGATGACCATCAGGGCTTTGTTCCAGCTGTGTATGTCAGG
AAACTGACTCATGATGAGTTCCCTACTCTTCCACGTCGACGGAGGGAAGAGCCAGTCAACATCGCTCAACAC
CAGAAGCAGATTGAGGATAGATACCGCTCCCTCTTGGATCGAGCAGATGAACGCAGACGTCGTCTGGCACAA
CGGTACAATGAGTATTTTCTGGCCTATGAGGCAAGAGACATGCTGGATTGGATCCAAGAGAAAAAGGCCGAA
AACACTGGTGTGGAATTAGATGATGTTTGGGAACTGCAGAAAAAGTTTGATGAATTTCAAACGGATTTGAAG
ACCAATGAGCCCCGGCTAAGGAATATCAACCAGTTAGCTGATGATCTGCTGTTTGAAGACCTACTAACCCCC
GAAGGAGCTCAAATCCGGCAGGAATTGAATGCTCGCTGGGGTTCCTTGCAGAGGCTTGCAGAGGAACAGCGG
CAGCTGCTGGGCAGTGCCCATGCTGTACAGATGTTTCACAGAGATGCAGATGACACGAAGGAGCAGATTGAG
AAGAAGTGCCAGGCCCTCGGTGCTGCAGAGCCTGGCTCAGACCTGTTCAGTGTTCAGGCCCTTCAGCGGCAG
CATGAGGGTTTTGAAAGAGATATTGTACCCCTGGGAGAGAAGGTGACCATTCTGGGGGAAACAGCAGAGCGG
CTCTGTGAATCCCATCCTGACGCCACTGAGGATTTGCAGAGACAGCGGACGGAGCTGAACGAGGCTTGGGAC
AAGCTGCAAGGCCTAGCAGAGGACCGTAAAGACAGCCTGAATGAGGCTCAGAAATTGTACATGTTCCTCAAC
AAGGCCAGGGACCTACAGAACTGGATCTTGGGCCTTGGAGCCATGGTATCATCACCAGAACTGGCTGAAGAC
TTAACCGGCACAGAGTTCTTGCTTGAGCGACACCAGGAACATCGTGCTGAAATGGAGGCAGAGTCCCCAACA
TTCCAGGCCTTGGAGGACTATGGTGCAGAACTTATTGCCAGTGGACACCGTGATAGCCCTGACATTGAAGAA
AAGATTTTAGAGGTCCGACTGCAGAGAGATAATTTGGAAAAGGCTTGGGAACAACGCAAAAAGAGCCTAGAC
CAATGCCTGGAGTTGCAGATGTTCCGAGGGGACTGTGATAAGGCTGAGAGCTGGATGGCAGCACGTGAGAAT
ATCCTGAAGTCAGAAGACGCGAGTTCCTTGGACAGTCTGGAGGCTTTGATGAAGAAACGTGACGGTTTGGAC
AAAACCATCGCTGCTCAGGAAGAAAAGATCACTCAGCTAGAACATTTTGCTGAGCGACTCATAGCTGACGAC
CACTATGCCAAGGATGAGATTGCTGCCCGGATCCGACAATTGTTAGACAGATGGAAATCTCTCAAACAACAG
TTGATGGTTGAGCGGACAAAACTTGGAGACTATGCTGACCTAAAACAATTCTACCACAATCTCGAGGAGCTT
AAAGAATGGATCAGTGAGATGCTGCCCATTGCATGTGATGAATCCTACAAAGACCCCACGAACATTCAGAGG
AAATACCTAAAACATCAAACCTTTGAGAATGAGGTCAATGGGCGAGCTGAGCAAGTGGAAGGAGTCATTAAC
CTGGGGAACTCCCTGATCGAACGAGGGGCATGTGATGGCTTTGAGGACGCTGTGAAAGAGCAACTGGAGGAG
CTGGAGAAACAATGGGATCTCTTGCTCGAGAGAACGCTGGACAAAGGGCAGAAGCTTGACGAAGCTAGTCGT
CAGCAGAGGTTCAACACAGGCATTCGGGATTTTGAGTTCTGGCTGTCAGAGGCAGAGACGTTGCTAGCCATG
AAAGATCAAGCCAGGGACTTGGCTTCAGCTGGAAATCTGCTCAAGAAGCATCAGCTATTAGAAACAGAGATG
TTGGCTCGAGAGGCCGCACTCAAGGACCTGAATAATTTGGCTCAAGAGCTGCTGTCCAGTGGGACTTTCAAT
GTGGAACAGATTGTTGAGAAGATGGAAAGCGTCAATGAGCGCTTCAATAATGTCCAGAGCTTGGCAACGGCA
CACCACGAGAAGCTGAAAGAAACCTTCGCCTTGTTCCAGTTCTTCCAGGATCTTGACGATGAGGAATCCTGG
ATACAGGAGAAGTTAGTACGAGTGAGCTCCCAGGACTATGGGAGAGATCTGCAAGGTGTTCAGAACTTACTG
AAGAAGCATAAACGCCTAGAGGGAGAGCTAGTGGCACATGAACCTGCCATACAGAATGTACTGACTATGGCA
GAAGAACTGGGAGATAAGGCTGCTGTGGGACAAGAGGAGATCCAGGAGCGGTTGGCACAGTTTGTTCAACAT
TGGGAGGAGCTTCAAGAGTTGGCCAAGGCTCGTGGGATTCAGTTGGAGGAGTCCCTAAAATATTTGCAATTC
ATGGAGAATGCTGAAGAAGAAGAAGCTTGGATTAGTGAAAAGGAAGCTATGGTGGCCCGAGGAGATTCTGGA
GACACACTGGCTGCTACTCAGAGCTTGCTAAAGAAACATGACACTTTGGATAGCGACTTTGCCATCCATGAG
ACACGAGTGCAAGAAGTGTGTGCACAAGGAGAAGACATCCTGAGTAAG---------GAAGAAAGTCGAAAT
AAAGAGAAGATTTCTGCCAAGATAGTGGCTCTGGAGGAAAAGACTCCTTCTCTGGCCAAAGCCATAGCTACT
TGGAAGTCACAATTGGAGGATGATTATGCCTTTCAGCATTTTAACTGGAAAGCTGATGTAGCAGAATCCTGG
ATAGCTGACAAGGAAGCCATCTTGAGGATCGAAGGCAATGGTACGGACCTCTCTGCCCTCTTCACTCTCCTT
GCCAAGCAGGACACACTGGATGCCACTCTACAGAGCTTTCAGCAAGAGAGACTTTCTGAGATCACAGAGCTG
AAGGACCAGCTGGTTTCTGCTGGACACAGCCAGAGTGAAGCCATTGAGGAACGCCACGCTGCCCTGCTGAAG
CGCTGGGAGCAATTGTTGGAAGCCGCTGCTGCCCACAGGCAGAGACTGCTGGAGAAGCAGCTACCTCTAAAG
AAGGCTGAAGATCTGTTTATGGAATTTGCACAAAGGGCTTCAGCTTTTAATAACTGGTGTGAAAATGCAGAG
GAGAATCTGTCAGAACCAGTGCACTGCATCTCTCTGAATGAAATTCGACAACTGAAAAAGGATCACGAAGAG
TTCTTGGCTTCTTTGGTTGGAGCTCAAGCTGACTTCAACCATTTGGTGGAACTGGACCAACAAATCAAGGCT
TTAAATGTGCCTACTAGTCCTTACACCTGGCTAACAGTGGAGGTGCTGGAAAGGATTTGGAAGCATCTTCCT
GATGTCATCAAAGAACGGGAACAGGAGCTGCAAAAGGAAGAGGAAAGGCAGATGAAGAACTTTGAGATGTGC
CAGGAGTTTGAACAGAGTGCCAGTGCTTTCCTTCAGTGGATCCTGGATACCAGAGCTTATTTTCTGGATGGA
TCTTTGCTAAAAGAAAAAGGAACTCTGGAGTCCCAGTTGGAAGCAAATAAAAGGAAACAGAAAGAAATTCAA
GCAATGAAACGTCAGCTGACCAAGATTGAGGACCTAGGAGACAACCTAGAAGAGGCTCTGATCCTTGACATC
AAATATAGCACCATTGGCCTCGCCCAGCAGTGGGACCAACTCCACCAGCTTGGGATGCGGATGCAGCACAAC
CTGGAACAACAGATTCAAGCCAAGGACACCATAGGTGTGAGTGAGGAGACATTGAAAGAATTTAGCACAACT
TATAAACACTTTGATGAGAATCTGACAGGCCGATTAACTCACAAAGACTTCCGATCCTGCCTGAGAGGGCTC
AATTACTACTTGCCCATGGTGGAAGAGGATGAACATGAGCCCAAGTTTGAGAAGTTCCTGGATGCCGTGGAT
CCAAGCAGGAAGGGTTATATCTCACTGGAGGACTATACATCTTTCCTGATTGATAAGGAGTCAGAGAACATC
AAGTCCAGCGGTGAAATAGAGAATGCTTTCCAAGCCCTGGCAGAAGGCAAAGCCTACATTACCAAAGATGAC
CTGAAGCAGGCACTAACTCCAGAACAAGTGTCATTTTGCACTGTACATATGCAGCAATATATGGATCCACAA
GGTCGAAGCCATCCCGCTGGTTATGACTACGTTGGTTTTACCAATTCCTACTTTGGAAAT------
>Galeopterus_variegatus
ATGGAGAACTTTCCAAAGGAAACTGTTATGGAGAGCAGTGGGCCAAAGGTTTTGGAAACAGCTGAAGAGATC
CAGGAGAGGCGTCAGGAGGTGTTGAGTCGGTACCGGAGGTTCAAGGAGCTGGTTGCTGAGAGGGGTCAGAAG
CTTGAAGAGTCCTATCACTACCAGGTTTTCAGGCGAGATGCAGATGATCTGGAGAAGTGGATCTTGGAGAAA
CTCAAGATTGCAGATGATAAGAGCTATGAAGACCCAACTAATATACAGGGGAAATATCAGAAGCATGAATCC
TTCGCAGCAGAAGTGCAAGCAAAATCAAGGGTCATTCCTGAACTGGAGGAAATCAGGAAAGTCCGATTTCCT
GAGGGGCATTTTGCCCATGAGGACACCAAGGTCCACCTGGAGGAACTGCACCGCCTGTGGGACCTGCTGCTG
GAGCTGACCCAGGAGAAGGGCACCCTGCTGTTGCGGGCCTTGAAACTCCAGCAGTACTTGCAGGAGTGTGCT
GATATCTTGGAGTGGATTGGAGACAAGGAAGCTATAGTGACATCAGTGGAGCTGGGTGATGACTGGGAGCGC
ACAGAAGTTCTACATAAGAAGTTTGAAGAGTTTCAAGTGGACCTGGAAGCTCGGAAGGGTAGAGTGGATGGA
GTAAACCACTATGCCGATGAGTGTGCT---------------------------------------------
------------------------------------------------------------------------
------------------------------------------------------------------------
------------------------------------------------------------------------
------------------AAGGTGAAGGAGTTATGTGCCAAAGCAGACAAGCTGAAGCTTTCTCATCCTTCA
GATGCACCTCAAATCCAGCAGATGAAAGAGGATCTGGTGTCCAACTGGGAGCACATCCGTGCCCTGGCTACT
AGCAGATATGCAAAACTGCAGGCTTCTTACGGGTACCAGCGCTTCTTATCTGACTACGATGAGCTCTCAGGC
TGGATGAAGGAGAAGACCGCTCTGATCAATGCTGATGAGCTGCCCACAGATGTGGCTGGAGGGGAAGCCCTG
CTGGACAGGCATCAGCAGCATAAGCATGAGATTGATTCTTATGATGACCGATTTCAATCTGCTGATGAGACT
GGTCAAGCCCTACTGGATGCCAATCATGAAGCTTCTGATGAAGTTCAGGGAAAG------------------
------------------------------------------------------------------------
------------------------------------------------GCCTTTCTGGAAAATGAGGATCTG
GGAAACTCACTGGGCAGTGTAGAAGCCCTTCTTCAGAAGCATGATGACTTTGAGGAAGCCTTTACTGCCCAG
GAAGAGAAGATCACGACCTTAGATAAGACCGCAACAAAACTGATTGACAATGACCATTATGATTCAGAGAAC
ATCGCTGCTATCCGTGACGGGCTGTTGGCCCGGCGGGACGCCCTACGTGATAAGGCTGCCATTCGACGTAGA
TTGCTGGAGGATTCATTAATTCTGCAACAACTGTATCAGGACTCAGATGACCTAAAGAACTGGATCAACAAG
AAGAAAAAGATGGCAGATGATGAAGATTACAAAGATGCACAGAACTTGAAAAGCCAGGTTCAAAAGCAGCAA
GTCTTTGAACAGGAATTGGCAGCTAATGAGATCCTGCTTAATAAACTGGAGAAAACTGGCCAGGAGATGATT
GAGGGAAATCACTATGCCTCTGACAATGTGGCTGCTCGTGTGAGTGAAGTTGCCAGCCTCTGGAAGGAATTG
TTGGAGGCCACAGCCCAGAGAGCA------------------------------------------------
------------------------------------CAG---------CATGGTCAAGGCAATGCCTTTGCA
TTT---------TTTCTG------------------------GTTCTGACATTTGTTTTGGATCAGGTGGAC
ACCCTCACAGACTTGGCTGCGTATTTTGAAGAAAAAGGCCATCCTGAATCTGGGGACATACGGGCAAGGCAG
GAGTCCTTGGTGTCTCAGTTTGAAGCTCTGAAAGGGCCACTAGCCAACCGCAAGAAGAAGCTCATTGACCTA
CTCCATCTGCAGCAAATCTGCAGAGACACAGAGGATGAGGAGGCCTGGATCCAAGAGACTGAACCCTCAGCA
GCTTCTACCTACCTTGGCAAGGACCTGATTGCCTCCACAAATCTTCTGAACAGGCACCAAGTCATCCTGTCA
GACATTGCCAGCCATGAGCCACACATCCAGGTGATAACACAGAGGGGAAACAAAATGGTAGAGGAAGGACAC
TTTGCAGCAGACGATGTGGCCTCTAGGGTTGAGAGTTTGAACAAGAATATGGAGTCTCTCTGTGCTCGAGCT
GCCAGGCGGCAGAATGATCTTGAGGCCAATGTCCAGTTCCAGCAGTACCTGGCTGACCTGCATGAAGCGGAA
GCATGGATTAGAGAGAAGGAGCCTATTGTAGACAACACTAATTATGGGGCTGATGAAGAAGCAGCTGGGGTT
CTTCTGAAGAAACATGAGGCCTTCCTAGTGGATCTTGAGGCATTTGAAAACATTATCCAAGCTCTCCGGGAA
CAGGCAGAAGCCTGCCAGCAACAACAGGCTATACCAGGAGAAGGTGCTGCTCGAGAAGAGAGGGTGGTGGCT
TTATATGACTTCCAGGCCCGCAGCCCTCGAGAAGTCACCATGAAGAAAGATGATGTCCTAACTCTGCTCAGT
TCCATCAATAAGGACTGGTGGAAGGTCGAAGCTGATGATCACCAGGGCTTTGTCCCGGCTGTTTATGTCAGG
AGATTGGCCCATGATGAGTTCCCCATGCTCCCCAGGCGGCAGCGAGAAGAGACA------ATCTCCCAGCGC
CAGGAGCAGGTTGAGAACCAGTACTACTCTCTCCTTGATCGGGCAAGAGAACGTAGACGTCGTCTATTGCAA
CGTTACAATGAATTTTTGCTGGCCTATGAGGCAGGAGACATGCTCGACTGGATCCGAGAGAAAAAGGCAGAA
AACACTGGGGTGGAACTAGATGATGTCTGGGAGCTGCAGAAAAAGTTTGATGAGTTCCAAACGGATTTGAAG
ACCAATGAGCCTCGGCTAAGGGAAATCAACAAGGTAGCTGATGATCTGCTATTTGAAGGACTTCTAACACCA
GAAGGATCTCAAGTCCAGCAGGAATTGAATGCCCGTTGGGGTTCCTTGCAGAGGCTTGCAGATGAACAGCGG
CAGCTGCTGGGCAGTGCCCATGCAGTCCAGATGTTTCACAGAGATGCAGATGACATGAAGGAGCAGATTGAA
AAGAAGTGCCAGGCCCTCAGTGCTGCTGACCCTGGCTCAGACCTGTTCAGCGTCCAAGCCCTTCAGCGACAG
CATGAGGGCTTTGAGAGAGACCTCATACCCCTGGGGGAAAAGGTGATTATATTGGGGGAGACAGCAGAGCGG
CTCAGTGAGTCCCATCCAGATGCCACTGAGGACCTGCAGAGACAGCGAATGGAGCTGAGTCAGGCCTGGGAG
GACCTGCAGGGGCGTACAGAGGACCGTAAGGAAAGCCTAAATGAGGCCCAGAAATTCTACCTGTTTCTCAGC
AAGGCCAGGGACCTACAGAATTGGATCAGTGGCATTGGTGGGATGGTATCATCACAGGAGCTGGCTGAGGAC
TTAACTGGCATAGAGATCTTGCTGGCGCGACATCAGGAGCATCATGCTGACATGCAGGCAGAGGCTCCCACC
TTCCAGGCCTTAGAAGACTTTGGTGCAGAACTGATAGACAGTGGGCACCGTGACAGTCCTGAAATTGAAAAT
AAGCTTCAAGCTGTCCGACTAGAGAGAGATGATTTGCAGAAGGCTTGGGAACGACGCAAGAAGATCCTAGAC
CAATGCTTGGACTTGCAGGTG---------------------------------------------------
------------------------------------------------------------------------
------------------------------------------------------------------------
---------------------------------------------------TGGAAGGCTCTCAAAGCACAA
CTGATTGCTGAGCGGACGAGGCTTGGAGACTACGCTGACCTGAAACAATTCTACCGTGACCTCGAGGAGATG
GAAGAATGGATCAGTGAGATGCTACCCACAGCCTGTGATGAATCCTACAAAGACCCCACCAACATTCAGAGA
AAATACCTGAAACACCAGACCTTTGAAAATGAGGTTTATGGTCGAGCTGAGCAGGTAGAAGGAGTCATCAAC
CTGGGGAACTCCCTGATTGAACGGAGGGCCTGTGAAGGCAAGGAAGAGACCGTGAAGGAGCAATTGGAAGAG
CTGGAGAAACATTGGGACTACCTGCTTGAGAAAACAGTTGACAAAGGACAGAAGCTCAATGAGGCTAGTCGC
CAACAGAGGTTCAACACAGGTGTTCGGGACTTTGAGTTCTGGCTTTCAGAGGCAGAGACTCTGCTGGCAATG
AAAGATCAGGCCAGGGACTTGGCTTCAGCAGGAAACCTGCTTAAGAAGCATCAGCTATTGGAAAAAGAGATG
TTGGCTCGAGAG------------------------------------------------------------
------------------------------------------------------------------------
---------------------------------------TTCTTCCAGGACCTAGACGATGAGGAATCCTGG
ATAGAGGAAAAGTTGGTACGAGTGAGCTCCCAAGACTATGGCAGGGATCTGCAAAGTCTTCAGAACTTAGTG
AAGAAGCACAAACGCCTGGAGGGGGAGCTGGTGGCACATGAACCCGCTATCCAGAATGTGCTGAATATGGCA
GAAATGCTGGAAGACAAGGCTGCTGTGGGGCAGGAGCAGATCCAGGAGCGGTTGGATCTGTTTGTTCAGCAC
TGGGAGAAGCTCAAAGAGTTGGCCGAGGCTCGAGGGATTCGGTTGGAAGAATCCCTAGAATACTTGCAATTC
ATGGAGAATGCTGAGGAAGAGGAAGCTTGGATCAGTGACAAAGAAGCTCTAGTTGCCCGAGGGGATTCTGGA
GACACACTGGCTGCAACTCAGAGCCTGCTAAAGAAGCATGAAGCCTTGGACAATGACTTTACAGTCCATGAG
ACACGAGTGCAAAATGTGTGTGCACGAGGAGAAGACATCCTGAGTAAG---------GAGGAAAGTCAGAAC
AAGGAGAAAATTTCTGCCAAGATAGAGGCTCTAAATGAAAAGACTCCTTCTCTGGCCAAGGCAATAGCTGTT
TGGAAGTTACAACTGGAAGATGATTATGCCTTTCAGGAGTTTAACTGGAAGGCTGATGTGATAGAGGCCTGG
ATAGCTGAGAGGGAAAAAAGCCTGAAGACCAATGGCAATGGTGCAGACTTCGCTGCCTTCCTTACTCTCCTA
GCAAAGCAGGATACACTGGATGCCAGTCTGCAGAGCTTCCAGCAAGAGAGACTTTCTGAGATCACTGATCTG
AAGGACCAACTAGTCACTGCTCAGCACAGCCAGACCAAAGCCATTGAGGAGCGCCATGCTGCCCTACTGAGG
CACTGGGAACAGTTACTGGAAGCCTCTGCAGCCCACAGACAGAAACTGCTGGAAAAGCAGCTTCCTTTACAG
AAGGCTGAGGAGCTATTTATGGAATTTGCAAACAAGGCTTCAGCTTTCAACAACTGGTGTGAGAATGCTGAA
GAGAACCTGTCAGGTCCTGTGCACAGTGTCTCCCTGAATGAGATTCGGCAGCTGCAGAAGGACCACGAGGCC
TTCCTGGCTTCCATGGCTGGGGCTCAAGCAGACTTTAACTATTTGCTGGAGCTAGACCAGAAGATTAAGTCC
TTAAATGTGCCCTCTAGCCCTTATACCTGGTTAACAGTGGAGGTGCTAGAAAGGATCTGGAATCACCTACCT
GACATCATCAAGGAACGAGAGCAGGAGTTGCAAAAGGAAGAGGCAAGACAGGTGGAGAACTTTGAGATGTGC
CAGGAATTTGAACAGAATGCCAGTGACTTCCTTCAGTGGATCCTGGAGACCAGGGCTTATTTTCTGGATGGA
TCTTTGCTCAAAGAAACAGGAACTCTGGAATCCCAGTTGGAAGCAAATAAAAGGAAGCAGAAGGAGATCCAG
GTGAAGAAGCGCCAGCTGACTAAGATTGAGGACCTGGGGGAAAAGTTGGAGGAGGCTCTGATCCTTGACATC
AAATACAGCACCATTGGACTGGCCCAGCAGTGGGACCAGCTCTACCAGCTCGGGCTGAGGATGCAACACAAC
CTGGAGCAACAGATCCAAGCCAAGGACACCATAGGTGTGAGTGAAGAGACGCTAAAGGAGTTTAGCACAACC
TATAAACACTTTGATGAGAATCTGACAGGGCGTTTGACTCATCGAGAGTTCCGTTCCTGCCTGAGAGGACTC
AATTACTACTTGCCAATGGTGGAGGAGGGTGAACCTGAGCCCAAGTTTGAGAAGTTCCTGGATGCTGTGGAT
CCAGGGAGGAAGGGCTATGTCTCACTGGAGGAATATACCTCATTCCTGATTGACAAGGAGTCAGAGAACATC
AAGTCCAGCGATGAGATAGAGAATGCTTTCCAATCCCTGGCAGAAGGCAAAGCCTACATTACCAAAGAGGAT
ATGAAGCAGGCGCTCACCCCAGAACAAGTGTCATTCTGTACCATACATATGCAGCAATATATGGACCCACGG
GGTCGAAGCCATCCTGCTGGCTACGACTACGTTGGCTTCACCAATTCCTTCTTTGGCAAC------
>Tupaia_chinensis
ATGGAGAACTCTCCAAAGGAAACCGTTGTGGAGAGCAGTGGGCCGAAGGTTTTGGAAACAGCTGAAGAGATC
CAGCAGAGACGTCAGGAAGTGTTGACTCGGTACCAGAGGTTCAAGGAACTGGTTGCTGAGAGGGGTCAGAAG
CTTGAAGAGTCCTATCAATACCAGGTTTTCAGGAGAGACGCAGACGACTTGGAAAAGTGGATCTTAGAGAAA
CTCAAGATTGCTGGCGATAAGAGCTATGAAGACCCAACCAATATACAGGGGAAATATCAAAAGCATGAAGCC
TTCAAAGCAGAGGTGGAAGCAAAATCAAGAGCCATCCCTAATCTGGAAGAAACTAGGGAAGTCCGATTTTCT
GAGGGTCATTTTGCCCATGAGGACACCAAGGTCCATCTGGAGGAACTGCGCCGTCTGTGGGACCTGCTGTGG
GAGCTGACCCAGGAGAGGGGTGCTTTGCTGCTGCGGGCCCTGAAACTCCAGCAGTACTTGCAGGAGTGCGAT
GACATCTTGGAGTGGATCAAAGACAAGGAAGCTATTGTAACATCAGTGGAGCTGGGTGAGGACTGGGAGCGC
ACAGAAGTTCTGCATAAGAAGTTTGAAGAGTTTCAAGTGGACCTAGCAGCTCGAGAGGGAAGAGTGGATGGA
GTGAACCAATATGCTAATGAGTGTGCCAAGGAGAACCATCCTGAGCTGGCTTTGATTCAGTTCAAGCAAGAT
GAGGTGAACGAAGCCTGGGAGCGTCTCCATGGCCTGGCTCTCCAGAGACGGACAACCCTGTCCAATGCTGCA
GACCTTCAGAGATTCAAAAGGGATGTGACAGAAGCCATACAGTGGATCAAGGAGAAGGAGCCTCTACTCACT
TCGGAGGACTATGGCAAAGATCTTGTTAGCTCTGAGGCACTGTTTCACAGTCACAAGGGGCTGGAGAGGAAC
CTCGCAGTCATGGAAGATAAGGTGAAGGAGTTATGCGCCAAAGCAGACAAGCTGATGCTTTCCCACCCTTCA
GAAGCACCACAGATCCAGCATATGAAAGAGGATCTGATCGCCAACTGGAAGCACATCCGGGCCTTGGCTACC
AGCAGATACGCAAAACTACAGGCTTCTTATTGGTATCAGCGGTTCTTATCTGACTACGATGAGCTCTCAGGC
TGGATGAAGGAGAAGACTGCTCTGATCAACGCTGACGAGCTGCCGACAGATGTGGCTGGGGGCCAGGCCCTG
CTGGACAGGCATCAGCAGCATAAGCATGAGATCGATTCTTACGATGACCGATTCCAATCAGCTGATGAAACT
GGTCAAGCCTTACTAGACGCCAATCATGAAGCCTCCGATGAAGTTCGGGAAAAGATGGCAATACTTGCTAAC
GACTGGGCTGCCCTGCTGGAGCTGTGGGACAGGCGTCAGCAGCAGTACGAGCAGTGCTTGGACTTGCACCTC
TTCTACCGAGACAGTGAGCAAGTGGACAGCTGGATGAGCAGACAAGAGGCCTTCCTAGAAAATGAGGACCTG
GGGAACTCAGTGGGCAGTGTGGAAGCTCTTCTTCAAAAGCATGACGACTTTGAGGAAGCCTTTACTGCCCAG
GAAGAAAAGATCACAACCTTAGACAAGACTGCAACCAAACTAATCGACAATGACCATTATGACTCAGAAAAT
ATCGCTGCTATCCGTGATGGGCTGTTGGCCCGGAGAGATGCCCTACGTGACAGGGCTGGCACTCGACGCAGA
TTGCTAAAGGATTCATGGCTTCTGCAACAACTGTACCAAGACTCTGATGACCTCAAGAACTGGATCAACAAG
AAGAAAAAGTTGGCAGATGATGAAGACTACGCGGATACACAGAACTTAAAGAGTAGAGTTCAAAAGCAGCAA
GTCTTTGAAAAGGAATTGGCAGATAATGCGATCTTGCTTAACAACCTGGAGAAAACCGGCCAGGAGATGATC
GAGAGTGGTCACTATGCTGCTGACAGTGTGGCCAGTCGTGTGAGTGAAGTAGCCGGCCTCTGGAAGGAGCTG
CTGGAAGCCACGGCACAGAGAGGAACTCAGCTTCATGAAGCCAACCAGCAGCTGCAATTTGAAAATAATGCT
GAAGACCTGAAGCGCTGGCTGGAAGAGGTGGAGTGGCAGGTTACCTCCCAGGATTATGGGAAAGGCCTGGCA
GATGTACGGAACCTTCTCAAGAAACATGGCCTCCTGGAGTCGGCTGTGGCTACTCGTCAGGATCAAGTGGAC
ACTCTTTCAGAACTGGCTACCTATTTTGAAGAGACAGGCCATCCTGATTCTAAGGACATAACTGCAAGGAAG
GAAGCCTTGGTGACGCAGTTCGAAGGCCTAAAAGAGCCGCTGGCCACTCGGAAAAAGAAACTCATTGACCTA
CTTCGTCTGCAGCAGATCTGCAGAGACACAGAGGATGAAGAGGCCTGGATCCAAGAAACTGAACCCTCAGCA
GCTTCTACTTACCTCGGCAAAGACCTGATTGCATCAAAGAATCTTCTGAACAGACATCAAGTCATCCTGGCA
GACATTGCCAGCCATGAGCCACGGATCCAAGTGATAACAGAGAGGGGAAACAAAATGGTAGAGGAAGGACAC
TTTGCTGCAGAAGATGTAGCCTCTAGGGTCGAGAGTCTGAACAATAACATGAAGTCTCTCCGCGCTCGAGCT
GCTAGGAGGCACAATGACCTGGAGGCCAATGTCCAGTTCCAGCAGTACCTGGCTGACCTGCATGAAGCAGAG
GCTTGGATTAGAGAGAAAGAGCCTATTGTAGACAGCACTAACTACGGGGCTGATGAAGAAGCAGCTGGGGCT
CTTCTAAAGAAGCACGAGGCTTTCCTAGTGGATCTCAATGCATTTGGAAACACTATGCAAGACCTGAGGGAT
CAGGCAGAAGCCTGCCAGCAACAACAAGCCACACCAGTAGAAGGAGCTGCTCTAGAGGAAAGAGTCATTGCT
TTATATGACTTCCAGGCCCGCAGCCCTCGAGAAGTCACCATGAAGAAAGATGACGTCTTAACTCTGCTCAGT
TCCATCAACAAGGATTGGTGGAAGGTTGAAGCTGATGATCACCAGGGCTTTGTCCCTGCTGTCTATGTCAGG
AAACTGACCTATGATGAGTTCCCGACACTCCCACGGCGACGGCGGGAAGAGCCAGGCAACATCACCCAGCGG
CAAGAGCAAATCGAGAACCAGTACCGTTCCCTCCTCGATCGGGCAGAAGAACGCAGACGTCGTCTATTGCAA
CGTTACAATGAATTTTTGCTGGCCTATGAGGCAGGAGACATGCTGGACTGGATCCGAGAGAAAAAGGCAGAA
AACACTGGGGTGAAACTAGATGATGTCTGGGAGTTGCAGAAAAAGTTTGACGAATTCCAGACGGACTTGAAG
ACCAATGAGCCTCGACTAAGGGATATCAACAAAGTGGCTGATGATCTACTATTTGAAAGACTTCTAACACCA
GAAGGAGCTCAAATGCGTCAGGAATTGAATGCCCGTTGGGGTTCCTTGCAGAGGCTTGCAGATGAACAGAAG
CAGCTGCTGGGCAGTGCCCATGCTGTCCAGATGTTTAACAGAGAAGCAGATGACACAAAGGAGCAGATTGAG
AAGAAGTGCCAGGCCCTCAGTGTAGCAGACCCTGGCTCAGACCTGTTCAGTGTTCAGACCCTTCAGCGACAG
CATGAGGGCTTTGAGAGAGATCTCATACCCCTGGGGGAAAAGGTGACTATATTGGAGGAGACAGCAGAGCGG
CTCATTGAATCCCATCCAGATGCCACTGAGGACCTTCAGAGACAGCGAGTGGAACTGAATGAGGCCTGGGTT
GACCTGCAGGGTCGTACAGAGGATCGTAAGGAGAACCTGAATGAGGCCCATAAATTCTACCTATTCCTCAGC
AAGGCCAGAGACCTGCAGAATTGGATCAGTGGCATTAGTGGCATGGTATCATCCCAAGAGCTGGCTGAGGAT
TTAACTGGCACCGAGATCCTGCTGGAACGACACCAGGATCATCATGCTGACATGGAGGCTGAGGCTCCTACC
TTCCAGGCTTTAGAAGATTTTGGTGCAAAACTTATAGAAAGTGGGCACCATGCCAGTCCTGAAATAGAAAAA
AAACTTCAAGATGTCAGAATAGAGAGAGATGATTTGGAGAAGGCTTGGCAACAACGCAAGAAGATCCTACAC
CAATGCCTGGAGTTGCAGTTGTTCCAAGGGAACTGTGATCAAATTGAGAGCTGGATGGTTGCACGTGAGAAT
TTTCTGAGGTCAGAAGACAAAGGCTCCTTAGATAGTCTGGAGGCCTTGATGAAGAAACGAGATGATTTGGAC
AAAGCAATCACTGACCAGGAAGGAAAGATCACTAACCTAGAGCATTTTGCTGGGAGGCTCATAGCCGATGAT
CACTATGCCAAGGAAGAGATTGCTGCTCGGCTCCAGCGCATCCTAGACAGATGGAAGGCTCTGAAAGAACAA
CTGATTGCTGAGAGGTCAAAGCTTGGAGATTATGCTGACCTAAAACAATTTTACCATGACCTTGAAGAGTTG
GAAGAATGGATCAATGAGATGTTGCCTACAGCTTGTGACGAATCCTACAAAGATCCCACTAATATTCAGAGG
AAATATCTGAAACACAAGGCCTTTGAAAATGAAGTCCATGGTCGAGCTGAGCAGGTAGAAGGAGTTATCGAC
CTGGGGAATTCCCTTATTGAGCGCAAGGCATGTGATGGCAATGAAGAGACTGTGAAGGGACAAGTAGAAGAG
CTGAAAAAACACTGGGACCATCTGCTTGAGAGAACTAATGACAAAGGACAGAAACTCGATGAGGCTAGTCGC
CAACAGAGGTTCAATACAAGCATTCGAGACTTCGAGTTCTGGCTGTCAGAGGCAGAGGCACTACTGGCCATG
AAAGATCAGGCCAGAGACTTGGTTTCAGCTGGAAATCTACTCAAGAAGCATCAGCTATTGGAAACAGAGATG
TTGGCTCGAGAGGATGCCCTTAAGGACCTGAATAAGTTGGCTGCAGATCTGCTCTCCAGTGGGACCTTCAAT
GTTGAACAGATTGTGGAGAAAAAGGAAAGTGTCAATGAGCGCTTCCTGAATGTTCAACACTTGGCAGGTGCA
CACCATGAGAAGCTGAAAGAGACCTATGCCTTGTTCCAGTTCTTCCAGGACCTAGATGATGAGGAATCCTGG
ATAGAGGAGAAGTTGCTACGAGTAAGTTCCCAGGACTACGGAAGAGATCTGCAAGGCATTCAGAAGTTACTG
AGGGAGCACAAACGTCTGGAAGGGGACTTGGTGGCACATGAACCTGCCATCCAGAATGTGCTGGAGATGGCA
GAGAGGCTGGGAGACAAGGCTGCCGTGGGGCAAGAGGAGATCCAGGAGCGACTGGCTCAGTTTGTGCAACAC
TGGGAGAAGCTCCAAGAGTTGACCAAAGCTCGAGGGCTTCGTCTGGAAGAGTTCCTAGAATACTTGCAATTC
ATGGAGAACGCTGAGGAAGAAGAAGCTTGGATCAGTGAGAAGGAAGATATGGTTGCTCATGGGGATTCTGGA
GATACGCTAGCTGCTACCCAGAGCCTGCTAAAGAAGCACGAAGCTTTGGACAACGACTTTGCTGTCCATGAG
ACGCGAGTGCAGAACGTGTGTGCGCAAGGAGAAGACATCCTGAGTAAG---------GAGGAAAGTCAGAAT
AAAGAGAAGATTTCTGCCAAGATAGAGGCTCTGAATGAAAAAACTCCTTCTCTGGCCAAGGCAATAGCTGCT
TGGAAGTTGCAACTGGAAGATGATTATGCCTTTCAGCAGTTTAACTGGAAGGTTGATGTGATAGAGGCCTGG
ATAGCTGAGAAGGAAACAAGCCTGAAGAACAACGGCCATGGTGCAGACCTCACTACCTTCCTCACCCTCCAA
GCAAAGCAGGACACTCTGGATGCCAGTCTGCAGAGTTTCCAGAAAGAGAGACTTTCTGAGATTACAGACCTG
AAGGACCAGCTGGTGGCCGCTCAGCACAGCCAGACCAAAGCCATTGAGGAGCGTCACGCTGCCCTGCTGAGG
CGCTGGGAAAAGTTGCTGGAAGCCTCTGCAGCTCACAGACAGCAATTGCTGGAGAAGCAGCTGCCCCTTCAG
GAGGCCGAGGAGCTATTCATGGAATTTGCGCACAAGGCTTCAGCTTTCAACAACTGGTGTGAGAATACTGAA
GAAGACCTGTCGGAGCCTGTGCACTGCGTCTCCCTGAATGAGATCCGGCAGCTGCAGAAGGACCACGAGGCT
TTCCTGGCCTCTTTGACTGGGGCTCAAGCAGAATTCAACCATTTGCTGGAACTAGACCAGAAGATTAAGGCT
TTAAATGTTCCCTCTAGCCCTTATACCTGGCTAACAGTGGAGGTGTTAGAAAGAATCTGGAAGCACCTAGAT
AGTCTCATCAAGGAACGGGAGCAGGAGCTGCAAAAAGAAGAAATAAGACAGGTCAAGAACTTTGAGATGTGC
CAGGAGTTTGAACAGAGTGCCAGTGCCTTCCTTCAGTGGATCCTGGAGACCAGGGCTCATTTTCTGGATGGA
TCTTTGCTCAAAGAAACAGGAACTCTGGAATCCCAGTTGGAAGCAAATAAGAGGAAGCAAAAGGAGATTCAG
GCGATGAAGCGCCAGCTGACTAAGATTGAGGACCTGGGAGAACACTTGGAAGAGGCTCTGATCCTTGACATC
AAGTACAGCACCATTGGACTGGCCCAGCAGTGGGACCAGCTCCACCAGCTCGGGATGCGGATGCAGCACAAC
CTGGAGCAACAGATCCAAGCCAAAGACACCATAGGTGTGAGTGAGGAGACACTAAAGGAGTTTAGCACAACA
TACAAACACTTTGATGAGAATCTGACAGGGCGTTTGACTCACAAAGAGTTCCGGTCCTGCCTGAGAGGACTC
AATTACTACTTGCCCATGGTGGAGGAAGATGAACCTGAGCCTAAGTTTGAGAAGTTCTTGGATGCTGTGGAT
CCTGGGAGGAAGGGCTACATCTCACTGGAGGAGTATACTTCATTCCTGATTGACAAGGAGTCGGAGAACATC
AAGTCCAGCGATGAAATAGAGAACTCTTTTCAAGCCCTGGCAGAGGGAAAGGCCTATATTACCAAAGAGGAC
ATGAAGCAGGCCCTTACCCCAGAACAAGTGTCATTCTGTACCGTTCATATGCAGCAATATATGGACCCACGG
GGTAAAAGCCATCCTGCCGGCTATGACTATGTTGGCTTCACCAATTCCTACTTTGGCAAC------
>Homo_sapiens
ATGGAGCAATTTCCAAAGGAAACCGTTGTGGAGAGCAGTGGGCCAAAGGTTTTGGAAACAGCAGAAGAGATC
CAGGAGAGGCGTCAGGAAGTGTTGACTCGGTATCAAAGTTTCAAGGAGCGGGTCGCTGAGAGGGGTCAGAAG
CTTGAGGATTCCTATCACTTACAAGTTTTCAAGCGAGATGCAGATGATCTGGGGAAGTGGATCATGGAGAAA
GTCAATATCTTAACCGATAAGAGCTATGAAGACCCAACTAATATACAGGGGAAATATCAGAAGCATCAATCC
CTTGAAGCAGAGGTGCAAACAAAATCAAGACTCATGTCTGAACTGGAAAAAACAAGGGAAGAACGATTTACC
ATGGGTCATTCTGCCCACGAAGAAACGAAGGCCCATATAGAGGAGCTACGCCACCTGTGGGACCTGCTGTTA
GAGCTGACCCTGGAGAAGGGTGACCAGTTGCTGCGGGCCCTGAAGTTCCAGCAGTATGTACAGGAGTGTGCT
GACATCTTAGAGTGGATTGGAGACAAGGAGGCTATAGCGACATCAGTGGAGCTAGGTGAAGACTGGGAGCGC
ACCGAAGTTCTGCATAAGAAATTTGAAGACTTCCAAGTGGAGCTGGTAGCTAAAGAAGGGAGAGTTGTTGAA
GTGAACCAATATGCCAATGAGTGTGCCGAGGAAAACCATCCTGACCTACCCTTAATTCAGTCTAAGCAAAAT
GAGGTGAATGCTGCCTGGGAGCGCCTTCGTGGTTTGGCTCTCCAGAGACAGAAAGCTCTGTCCAATGCTGCA
AACTTACAACGATTCAAAAGGGATGTGACTGAAGCCATCCAGTGGATCAAGGAGAAGGAACCTGTACTCACC
TCTGAGGACTATGGCAAAGACCTTGTTGCCTCTGAAGGACTGTTTCACAGTCACAAGGGACTTGAGAGAAAT
CTTGCTGTCATGAGTGACAAGGTGAAGGAGTTATGTGCTAAAGCAGAGAAGCTGACACTTTCCCATCCTTCA
GATGCACCTCAGATCCAGGAGATGAAAGAAGATCTGGTCTCCAGCTGGGAGCATATTCGTGCCCTGGCCACC
AGCAGATATGAAAAACTGCAGGCTACTTATTGGTACCATCGATTTTCATCTGACTTTGATGAACTCTCAGGC
TGGATGAACGAGAAGACTGCTGCGATCAATGCTGATGAGCTGCCAACAGATGTGGCTGGTGGAGAAGTTCTG
CTGGACAGGCATCAGCAGCATAAGCATGAGATTGACTCTTACGATGACCGATTTCAATCTGCTGATGAGACT
GGTCAAGACCTCGTGAATGCCAATCATGAAGCCTCTGATGAAGTTCGGGAAAAGATGGAAATACTTGACAAC
AACTGGACTGCCCTGCTGGAACTGTGGGACGAGCGTCATCGTCAGTATGAGCAGTGCTTGGACTTTCATCTC
TTCTACAGAGACAGTGAGCAAGTGGACAGTTGGATGAGTAGACAAGAGGCCTTCCTGGAAAACGAGGATCTG
GGAAACTCACTGGGCAGTGCAGAAGCCCTTCTTCAGAAGCATGAAGACTTTGAGGAAGCCTTTACTGCCCAG
GAAGAGAAGATCATAACTGTAGACAAGACTGCAACCAAATTGATTGGTGATGACCATTATGATTCAGAGAAC
ATCAAGGCTATCCGTGACGGGCTGTTAGCCCGGCGGGATGCCCTACGTGAAAAGGCTGCCACTAGACGTAGA
TTGCTGAAGGAGTCATTGCTTCTGCAAAAACTGTATGAGGACTCAGATGACCTAAAGAACTGGATCAACAAG
AAGAAAAAGTTGGCAGATGATGAAGATTACAAGGACATACAGAACTTGAAGAGCAGGGTTCAAAAGCAGCAA
GTCTTTGAAAAGGAGTTGGCAGTTAATAAGACCCAGCTGGAAAACATACAGAAAACTGGCCAAGAGATGATT
GAGGGTGGTCACTATGCCTCTGACAATGTGACCACTCGTCTGAGTGAAGTTGCCAGCCTCTGGGAGGAGTTG
CTGGAGGCTACAAAACAGAAAGGGACCCAGTTGCATGAGGCCAACCAGCAGCTGCAATTTGAAAATAATGCA
GAAGATTTGCAGCGCTGGCTGGAGGATGTTGAGTGGCAAGTCACCTCTGAGGATTATGGGAAAGGCCTGGCC
GAGGTACAGAATCGACTCAGGAAACACGGCCTCCTGGAGTCGGCTGTGGCTGCTCGTCAGGATCAGGTGGAT
ATCCTTACAGACCTGGCTGCATATTTTGAAGAAATAGGCCATCCTGATTCTAAGGATATAAGGGCAAGGCAA
GAGTCCTTGGTATGCCGATTTGAAGCTCTGAAAGAGCCACTGGCCACCCGAAAGAAGAAGCTCTTAGACCTT
CTCCATCTGCAGCTGATTTGTAGAGACACAGAGGATGAGGAGGCCTGGATCCAAGAGACTGAACCCTCAGCT
ACTTCCACCTACCTTGGAAAGGACCTGATTGCTTCCAAAAAGCTTCTGAATAGGCATAGAGTCATCCTGGAG
AACATTGCCAGCCATGAACCACGCATTCAAGAGATAACAGAAAGGGGAAACAAAATGGTAGAGGAAGGACAC
TTTGCTGCAGAAGATGTGGCCTCTAGGGTCAAGAGTTTGAACCAGAATATGGAGTCTCTCCGTGCTCGAGCT
GCTAGGCGACAAAATGATCTTGAAGCCAATGTCCAGTTCCAGCAGTACCTGGCTGACCTGCATGAAGCAGAA
ACATGGATCAGAGAGAAGGAACCTATTGTAGATAATACTAACTATGGTGCTGATGAAGAAGCAGCTGGGGCT
CTTCTAAAGAAGCATGAGGCCTTTCTATTAGATCTCAATTCATTTGGAGACAGTATGAAAGCTCTGCGGAAT
CAGGCAAACGCCTGCCAGCAACAACAGGCTGCACCAGTGGAGGGAGTTGCTGGAGAACAAAGGGTCATGGCT
TTATATGACTTCCAGGCCCGCAGCCCCCGAGAAGTCACCATGAAGAAAGGTGATGTCTTAACGCTGCTCAGT
TCCATCAATAAGGACTGGTGGAAGGTGGAAGCTGCTGATCATCAGGGCATTGTCCCAGCTGTCTATGTCAGA
AGACTGGCCCACGATGAGTTCCCGATGCTCCCACAGCGGCGACGAGAAGAGCCAGGAAACATCACCCAGCGC
CAGGAGCAGATTGAGAACCAATACCGCTCCCTCTTGGATCGGGCAGAAGAACGCAGACGTCGTCTATTGCAA
CGTTATAATGAATTTTTATTGGCCTATGAGGCAGGAGACATGCTGGAATGGATTCAAGAGAAAAAGGCAGAA
AACACTGGAGTGGAACTAGATGATGTTTGGGAGCTGCAGAAAAAGTTTGATGAGTTCCAAAAGGATTTGAAT
ACCAATGAGCCTCGGCTAAGGGATATCAACAAGGTAGCTGATGATCTACTATTTGAAGGACTTCTAACACCA
GAAGGAGCTCAAATCCGGCAGGAATTGAATTCCCGCTGGGGTTCTTTGCAGAGGCTTGCAGATGAACAGCGG
CAGCTGCTGGGCAGTGCCCATGCTGTTGAAGTGTTTCACAGAGAAGCAGATGACACGAAGGAGCAGATTGAG
AAGAAATGCCAGGCCCTCAGTGCTGCAGACCCTGGCTCAGATCTGTTCAGTGTTCAGGCTCTTCAGCGACGG
CATGAGGGCTTTGAAAGGGACCTCGTACCCCTGGGAGATAAGGTGACCATACTGGGGGAGACAGCAGAGCGG
CTCAGTGAGTCCCATCCAGATGCCACTGAGGACCTGCAGAGACAGAAAATGGAGCTGAATGAGGCCTGGGAA
GACCTGCAGGGGCGTACAAAGGATCGTAAGGAGAGCCTAAATGAGGCCCAGAAATTCTACCTGTTCCTCAGC
AAGGCCAGGGATCTGCAGAACTGGATCAGTAGCATTGGTGGCATGGTATCATCACAGGAGCTGGCCGAAGAC
TTAACTGGCATAGAGATCTTGCTGGAGAGACATCAGGAGCACCGTGCTGACATGGAGGCAGAGGCTCCCACC
TTCCAGGCCTTAGAGGACTTCAGTGCAGAACTTATCGACAGTGGGCACCATGCTAGCCCTGAAATTGAAAAA
AAGCTTCAAGCTGTCAAGCTAGAGAGAGATGATTTGGAGAAGGCTTGGGAAAAACGCAAGAAGATCCTAGAC
CAGTGCCTGGAGTTGCAGATGTTCCAGGGGAACTGTGATCAAGTTGAGAGCTGGATGGTGGCACGTGAGAAT
TCCCTGAGGTCAGATGACAAAAGTTCCTTAGACAGTCTGGAGGCTTTGATGAAGAAACGGGACGATTTGGAC
AAAGCAATCACTGCCCAGGAAGGGAAGATCACTGACCTAGAACATTTTGCTGAGAGCCTCATTGCTGATGAA
CACTATGCCAAAGAAGAGATTGCTACGCGGCTCCAACGTGTACTAGACAGGTGGAAGGCTCTCAAAGCACAA
CTGATTGATGAGCGGACAAAGCTTGGAGACTATGCCAACCTAAAACAATTCTACCGAGACCTTGAGGAGCTG
GAAGAATGGATCAGTGAGATGCTGCCCACAGCCTGTGATGAATCCTACAAAGACGCCACTAACATTCAGAGG
AAATACCTGAAACACCAGACCTTTGCACATGAAGTCGATGGCCGATCTGAGCAGGTGCATGGCGTCATCAAC
CTGGGGAACTCCCTGATTGAGTGTAGCGCTTGTGATGGCAATGAAGAGGCCATGAAGGAGCAACTGGAACAG
CTGAAGGAACATTGGGATCATCTGCTTGAGAGAACAAATGACAAAGGGAAGAAGCTCAATGAGGCCAGTCGT
CAACAGAGGTTCAACACAAGCATCCGGGACTTTGAGTTCTGGCTCTCAGAGGCAGAGACATTGCTGGCCATG
AAAGATCAGGCCAGGGACTTGGCTTCAGCAGGAAACCTACTCAAGAAGCATCAGCTATTGGAGAGAGAGATG
TTGGCTCGAGAGGATGCACTCAAGGACCTGAATACATTGGCTGAAGATTTGCTCTCCAGCGGGACTTTCAAC
GTTGATCAGATTGTGAAGAAAAAAGATAATGTCAACAAGCGTTTCCTGAATGTCCAAGAATTGGCAGCTGCA
CACCACGAAAAATTGAAAGAGGCCTATGCCTTGTTCCAGTTCTTCCAGGATCTAGATGATGAGGAATCCTGG
ATAGAGGAGAAGTTGATACGAGTGAGCTCCCAGGACTATGGGAGAGATCTTCAGGGGGTTCAGAACTTGCTG
AAGAAGCACAAACGCCTAGAGGGGGAGCTGGTGGCCCATGAGCCTGCCATCCAGAATGTGCTGGATATGGCA
GAGAAGCTGAAAGACAAGGCTGCTGTGGGGCAAGAGGAGATCCAGTTGCGGCTGGCTCAGTTTGTTGAACAC
TGGGAGAAGCTCAAAGAGTTGGCCAAGGCCCGAGGACTTAAGTTGGAAGAATCCCTAGAATACTTGCAATTC
ATGCAGAATGCTGAGGAAGAGGAAGCTTGGATCAATGAAAAGAATGCTTTGGCTGTCCGAGGAGATTGTGGA
GATACATTAGCTGCTACTCAGAGCTTGCTAATGAAGCATGAAGCTTTGGAAAATGACTTTGCTGTCCATGAG
ACCCGAGTACAAAATGTGTGTGCACAAGGAGAAGACATCCTAAATAAGGTGTTGCAGGAGGAAAGTCAGAAC
AAAGAG---ATTTCTTCCAAGATAGAGGCTCTGAATGAAAAGACCCCTTCTCTGGCTAAGGCAATAGCTGCT
TGGAAGTTGCAATTGGAAGACGATTATGCCTTTCAGGAATTCAACTGGAAGGCTGATGTGGTAGAGGCTTGG
ATAGCTGATAAGGAAACAAGCCTAAAGACCAATGGCAATGGTGCAGACCTTGGTGACTTCCTCACTCTTCTG
GCAAAACAGGACACTCTGGATGCCAGTCTGCAGAGTTTCCAGCAAGAGAGACTTCCCGAGATCACTGACCTG
AAGGACAAACTGATTTCTGCTCAACACAACCAGTCTAAAGCCATTGAAGAGCGTTATGCCGCTCTGCTGAAG
CGCTGGGAACAGTTGCTGGAAGCCTCGGCAGTCCACAGACAGAAATTGCTGGAGAAACAGCTGCCTCTACAG
AAGGCTGAGGACCTGTTCGTGGAATTTGCACATAAGGCTTCAGCTTTGAACAACTGGTGTGAAAAGATGGAA
GAAAACTTGTCAGAGCCTGTGCACTGTGTCTCCCTGAATGAAATTCGGCAGCTGCAGAAAGACCATGAGGAC
TTCTTGGCCTCCCTGGCTAGGGCTCAAGCAGACTTTAAATGTTTGCTGGAGCTAGACCAGCAGATTAAGGCC
TTAGGTGTGCCTTCCAGCCCTTATACCTGGTTAACAGTGGAGGTGCTGGAAAGGACCTGGAAGCACCTATCT
GACATCATTGAGGAACGGGAGCAGGAGCTGCAAAAGGAAGAGGCAAGACAGGTCAAGAACTTTGAGATGTGT
CAGGAGTTTGAACAGAATGCCAGTACCTTCCTTCAATGGATCCTGGAAACCAGGGCTTACTTTCTGGATGGA
TCATTGCTCAAAGAAACAGGAACTCTGGAATCTCAGCTGGAAGCAAATAAAAGAAAACAGAAGGAGATCCAG
GCGATGAAGCGTCAACTAACCAAGATTGTGGACCTGGGGGACAACTTGGAAGACGCTCTGATCCTTGATATC
AAATACAGCACCATTGGATTGGCTCAGCAGTGGGACCAGCTCTACCAGCTTGGGTTGCGGATGCAACACAAC
CTGGAGCAACAGATCCAGGCCAAGGACATCAAAGGTGTGAGTGAAGAGACTCTAAAGGAATTTAGCACAATC
TATAAACACTTTGATGAGAATTTGACAGGGCGCCTGACTCACAAAGAGTTCCGGTCCTGCCTGAGAGGACTC
AATTACTACTTGCCCATGGTGGAGGAGGATGAACATGAGCCCAAGTTTGAGAAGTTCCTGGATGCTGTGGAT
CCAGGGAGGAAGGGCTATGTCTCACTGGAGGACTATACTGCTTTCCTGATTGACAAGGAGTCAGAAAACATC
AAGTCCAGTGATGAAATAGAGAATGCCTTCCAAGCCCTGGCAGAGGGCAAGTCATATATTACCAAAGAAGAC
ATGAAGCAGGCCCTTACCCCAGAGCAAGTGTCATTCTGTGCCACACATATGCAGCAATATATGGACCCACGG
GGTCGAAGCCATCTCTCTGGCTATGACTACGTTGGCTTCACCAATTCCTACTTTGGCAAC------
>Pan_troglodytes
ATGGAGCAATTTCCAAAGGAAACCGTTGTGGAGAGCAGTGGGCCAAAGGTTTTGGAAACAGCAGAAGAGATC
CAGGAGAGGCGTCAGGAAGTGTTGACTCGGTATCAAAGTTTCAAGGAGCGGGTCGCTGAGAGGGGTCAGAAG
CTTGAGGATTCCTATCACTTACAAGTTTTCAAGCGAGATGCAGATGATCTGGGGAAGTGGATCATGGAGAAA
GTCAATATTTTAACCGATAAGAGCTATGAAGACCCAACTAATATACAGGGGAAATATCAGAAGCATCAATCC
CTTGAAGCAGAGGTGCAAACAAAATCAAGACTCATGTCTGAGCTGGAAAAAACAAGGGAAGAACGATTTACT
ATGGGTCATTCTGCCCACGAAGAAACGAAGGCCCACATAGAGGAGCTACGCCGCCTGTGGGACCTGCTGTTA
GAGCTGACCCTGGAGAAGGGTGCCCTGTTGCTGCGGGCCCTGAAGTTCCAGCAGTATGTACAGGAGTGTGCT
GACATCTTAGAATGGATTGGAGACAAGGAGGCTATAGCGACATCAGTGGAGCTAGGTGAAGACTGGGAGCGC
ACCGAAGTTCTGCATAAGAAATTTGAAGACTTCCAAGTGGAGCTGGTAGCTAAAGAAGGGAGAGTTGTTGAA
GTGAACCAATATGCCAATGAGTGTGCTGAGGAAAACCATCCTGACCTACCCTTAATTCAGTCTAAGCAAAAT
GAGGTGAATGCTGCCTGGGAGCGCCTTCGTGGTTTGGCTCTCCAGAGACAGAAAGCTCTGTCCAATGCTGCA
GACTTACAACGATTCAAAAGGGATGTGACTGAAGCCATCCAGTGGATCAAGGAGAAGGAACCTGTACTCACC
TCCGAGGACTATGGCAAAGACCTTGTTGCCTCTGAAGGACTATTTCACAGTCACAAGGGACTTGAGAGAAAT
CTTGCAGTCATGAGTGACAAGGTGAAGGAGTTATGTGCTAAAGCAGAGAAGCTGACGCTTTCCCATCCTTCA
GATGCACCTCAGATCCAGGAGATGAAAGAAGATCTGGTCGCCAACTGGGAGCATATTCGTGCCCTGGCCACC
AGCAGATATGAAAAACTGCAGGCTACTTATTGGTACCATCGATTCTCATCTGACTTTGATGAACTCTCAGGC
TGGATGAACGAGAAGACTGCTGCGATCAATGCTGATGAGCTGCCAACAGATGTGGCTGGTGGAGAAGTTCTA
CTGGACAGGCATCAGCAGCATAAGCATGAGATTGACTCTTACAATGACCGATTTGAATCTGCTCGTGAGACT
GGTCAAGACCTCCTGAATGCCAATCATGAAGCCTCCGATGAAGTTCGGGAAAAGATGGAAATACTTACCAAA
AACTGGGCTGCCCTGCTGGAACTGTGGAACAAGCGTCATCATCAGTATGAGCAGTGCTTGGACTTTCATCTC
TTCTACAGAGACAGTGAGCAAGTGGACAGTTGGATGAGTAGACAAGAGGCCTTCCTGGAAAACGAGGATCTG
GGAAACTCACTGGGCAGTGCAGAAGCCCTTCTTCAGAAGCATGAAGACTTTGAGGAAGCCTTTACTGCCCAG
GAAGAGAAGATCACAACTGTAGACAAGACTGCAACCAAATTGATTGGTGATAACCATTATGATTCAGACAAC
ATCGAGGCTATCCGTGACGGGCTGTTAGCCCGGCGGGATGCCCTACGTGAAAAGGCTGCCACTAGACATAGA
TTGCTGAAGGAGTCATTGCTTCTGCAAAAACTGTATGAGGACTCAGATGACCTAAAGAACTGGATCAACAAG
AAGAAAAAGTTGGCAGATGATGAAGATTACAAGGACATACAGAACTTGAAGAGTAGGGTTCAAAAGCAGCAA
GTCTTTGAAAAGGAGTTGGAAGTTAATAAGACCCTGCTGGAAAACATACAGAAAACTGGCCAAGAGATGATT
GAGGGTGGTCACTATGCCTCTGACAATGTGACCACTCGTCTGAGTGAAGTTGTCAGCCTCTGGAAGGAGTTG
ATGGAGGCTACAGAACAGAAAGGGACCCAGTTGCATGAGGCCAACCAGCAGCTGCAATTTGAAAATAATGCA
GAAGATTTGCAGCACTGGCTGGAGGATGTTGAGTGGCAAGTCACCTCTGAGGATTATGGGAAAGGCCTGGCC
GATGTACAGAATCGACTCAGGAAACACGGCCTCCTGGAGTCGGCTGTGGCTGCTCGTCAGGATCAGGTGGAT
ACCCTTACAGACCTGGCTGCATATTTTGAAGAAATAGGCCATCCTGATTCTAAGGATATAAGGGCAAGGCAG
GAGTCGTTGGTATGCCGATTTGAAGCTCTGAAAGAGCCACTGGCCACCCGAAAGAAGAATCTCTTAGACCGT
CTCCATCTGCAGCTAATTTGTAGAGACACAGAGGATGAGGAGGCCTGGATCCAAGAGACTGAACCCTCAGCT
ACTTCCACCTACCTTGGAAAGGACCTGATTGCTTCCAAAAAGCTTCTGAATAGGCACAGAGTCATCCTGGAG
AACATTGCCAGCCATGAACCACGCATTCAAGAGATAACAGAAAGGGGAAACAAGATGGTAGAGGAAGGACAC
TTTGCTGCAGAAGATGTGGCCTCTAGGGTCAAGAGTTTGAACCAGAATATGGAGTCTCTCTGTGCTCGAGCT
GCTAGGCGACAAAATAATCTTGAAGCCAATGTCCAGTTCCAGCAGTACCTGGCTGACCTGCATGAAGCAGAA
ACATGGATCAGAGAGAAGGAGCCTATTGTAGATAATACTAACTATGGGGCTGATGAAGAAGCAGCTGGGGCT
CTTCTAAAGAAGCATGAGGCCTTTCTATTAGATCTCAATTCATTTGGAGACAGTATGAAAGCTCTACGGAAT
CAGGCAAACGCCTGCCAGCAACAACAGGCTGCACCAGTGGAGGGAGCTGCTGGAGAACAAAGGGTCATGGCT
TTATATGACTTCCAGGCCCGCAGCCCCCGAGAAGTCACCATGAAGAAAGGTGATGTCTTAACGCTGCTCAGT
TCCATCAATAAGGACTGGTGGAAGGTGGAAGCTGCTGATCATCAGGGCATTGTCCCAGCTGTCTATGTCAGA
AGACTGGCCCACGATGAGTTCCCGATGCTCCCACAGCGGCGACGAGAAGAGCCAGGCAACATCACCCAGCGC
CAGGAGCAGATTGAGAACCAATACCGCTCCCTCTTGGATCGGGCAGAAGAACGCAGGCGTCGTCTATTGCAA
CGTTATAATGAATTTTTATTGGCCTATGAGGCAGGAGACATGCTGGAATGGATTCAAGAGAAAAAGGCAGAA
AACACTGGAGTGGAACTAGATGATGTTTGGGAGCTGCAGAAAAAGTTTGATGAGTTCCAAAAGGATTTGAAT
ACCAATGAGCCTCGGCTAAGGGATATCAACAAGGTAGCTGATGATCTACTGTTTGAAGGACTTCTAACACCA
GAAGGAGCTCAAATCCGGCAGGAATTGAATGCCCGCTGGGGTTCTTTGCAGAGGCTTGCAGATGAACAGCGG
CAGCTGCTGGGCAGTGCCCATGCTGTTGAAGTGTTTCACAGAGAAGCAGATGACACGAAGGAGCAGATTGAG
AAGAAATGCCAGGCCCTCAGTGCTGCAGACCCTGGCTCAGATCTGTTCAGTGTTCAGGCTCTTCAGCGACGG
CATGAGGGCTTTGAAAGGGACCTCGTACCCCTGGGAGATAAGGTGACCATACTGGGGGAGACAGCAGAGCGG
CTCAGTGAGTCCCATCCAGATGCCACTGAGGACCTGCAGAGACAGAAAATGGAGCTGAATGAGGCCTGGGAA
GACCTGCAGGGACGTACAAAGGATCGTAAGGAGAGCCTAAATGAGGCCCAGAAATTCTACCTGTTCCTCAGC
AAGGCCAGGGATCTGCAGAACTGGATCAGTAACATTGGTGGCATGGTATCATCACAGGAGCTGGCCGAAGAC
TTAACTGGCATAGAGATCTTGCTGGAGAGACATCAGGAGCACCATGCTGACATGGAGGCAAAGGCTCCCACC
TTCCAGGCCTTAGAGGACTTCAGTGCAGAACTTATCGACAGTGGGCACCATGCTAGCCCTGAAATTGAAAAA
AAGCTTCAAGCTGTCAAGCTAGAGAGAGATGATTTGGAGAAGGCTTGGGAACAACGCAAGAAGATCCTAGAC
CAGTGCCTGGAGTTGCAGATGTTCCAGGGGAACTGTGATCAAGTTGAGAGCTGGATGGTGGCACGTGAGAAT
TCCCTGAGGTCAGATGACAAAGGTTCCTTAGACAGTCTGGAGGCCTTGATGAAGAAACGGGAAGATTTGGAC
AAAGCAATCACTGCCCAGGAAGGGAAGATCACTGACCTAGAACATTTTGCTGAGAGCCTCATTGCTGATGAA
CACTATGCCAAAGAAGAGATTGCTACTCGGCTGCAACGTGTACTAGACAGGTGGAAGGCTCTCAAAGCACAA
CTGATTGATGAGCGGACAAAGCTTGGAGACTATGCCGACCTAAAACAATTCTACCAAAACCTTGAGGAGCTG
GAAGAATGGATCAGTGAGATGCTGCCCACAGCCTGTGATGAATCCTACAAAGACCCCACTAACATTCAGAGG
AAATACCTGAAACACCAGACCTTTGCAAATGAAGTCGATGGCCGATCTAAGCAGGTGCATGACGTCATCAAC
CTGGGGAACTCCCTGATTGAGCGTAGCGCTTGTGATGGCAATGAAGAGGCCATGAAGGAGCAACTGGAACGG
CTGAAGGAACATTGGGATCATCTGCTTGAGAGAACAAATGACAAAGGGCAGAAGCTCAATGAGGCCAGTCGT
CAGCAGAGGTTCAACACAAGCATCCGGGACTTTGAGTTCTGGCTCTCAGAGGCAGAGACATTGCTGGCCATG
AAAGATCAGGCCAGGGACTTGGCTTCAGCAGGAAACCTACTCAAGAAGCATCAGCTATTGGAGACAGAGATG
TTGGCTCGAGAGGATGCACTCAAGGACCTGAATACATTGGCTGAAGATTTGCTCTCCAGCGGGACTTTCAAC
GTTGATCAGATTATGGAGAAAAAAGATAATGTCAACAAGCGTTTCCTGAATGTCCAAGAATTGGCAGCTGCA
CACCATGAAAAATTGAAAGAGGCCTATGCCTTGTTCCAGTTCTTCCAGGATCTAGATGATGAGGAATCCTGG
ATAGAGGAGAAGTTGATACGAGTGAGCTCCCAGGACTATGGGAGAGATCTTCAGGGCGTTCAGAACTTGCTG
AAGAAGCACAAACGCCTAGAGGGGGAGCTGGTGGCACATGAGCCTGCCATCCAGAATGTGCTGGATATGGCA
GAGAAGCTGAAAGACAAGGCTGCTGTGGGGCAAGAGGAGATCCAGTTGCGGCTGGCTCAGTTTGTTGAACAC
TGGGAGAAGCTCAAAGAGTTGGCCAAGGCCCGAGGACTTAAGTTGGAAGAATCCCTAGAATACTTGCAATTC
ATGCAGAATGCTGAGGAAGAGGAAGCTTGGATCAATGAAAAGAATGCTTTGGCTGTCCGAGGAGATTCTGGA
GATACATTAGCTGCTACTCAGAGCTTGCTAATGAAGCATGAAGCTTTGGAAAATGACTTTGCTGTCCATGAG
ACCCGAGTACAAAATGTGTGTGCACAAGGAGAAGACATCCTAAATAAGGTGTTGCAGGAGGAAAGTCAGAAC
AAAGAG---ATTTCTTCCAAGATAGAGGCTCTGAATGAAAAGACCCCTTCTCTGGCCAAGGCAATAGCTGCT
TGGAAGTTGCAATTGGAAGACGATTATGCCTTTCAGGAATTCAACTGGAAGGCTGATGTGGTAGAGGCTTGG
ATAGCTGATAAGGAAACAAGCCTAAAGACCAATGGCAATGGTGCAGACCTTGGTGACTTCCTCACTCTCCTG
GCGAAACAGGACACTCTGGATGCCAGTCTGCAGAGTTTCCAGCAAGAGAGACTTCCCGAGATCACCGACCTG
AAGGACAAACTGATTTCTGCTCAACACAACCAGTCTAAAGCCATTGAAGAGCGTTATGCCGCTCTGCTGAAG
CGCTGGGAACAGTTGCTGGAAGCCTCGGCAGTCCACAGACAGAAATTGCTGGAGAAACAGCTGCCTCTACAG
AAGGCTGAGGACCTGTTCGTGGAATTTGCACATAAGGCTTCAGCTTTGAACAACTGGTGTGAAAAGATGGAA
GAAAACTTGTCAGAGCCTGTGCACTGTGTCTCCCTGAATGAAATTCGGCAGCTGCAGAAAGACCATGAGGAC
TTCTTGGCCTCCCTGGCTGGGGCTCAAGCAGACTTTAAATGTTTGCTGGAGCTAGACCAGCAGATTAAGGCC
TTAGGTGTGCCTTCCAGCCCTTATACCTGGTTAACAGTGGAGGTGCTGGAAAGGACCTGGAAGCACCTATCT
GACATCATTGAGGAACGGGAGCAGGAGCTGCAAAAGGAAGAGGCAAGACAGGTCAAGAACTTTGAGATGTGT
CAGGAGTTTGAACAGAATGCCAGTACCTTCCTTCAATGGATCCTGGAAACCAGGGCTTACTTTCTGGATGGA
TCATTGCTCAAAGAAACAGGAACTCTGGAATCTCAGCTGGAAGCAAATAAAAGAAAACAGAAGGAGATCCAG
GCGATGAAGCGTCAACTAACCAAGATTGTGGACCTGGGGGACAACTTGGAAGACGCTCTGATCCTTGATATC
AAATACAGCACCATTGGATTGGCTCAGCAGTGGGACCAGCTCTACCAGCTTGGGTTGCGGATGCAACACAAC
CTGGAGCAACAGATCCAGGCCAAGGACACCAAAGGTGTGAGTGAAGAGACCCTAAAGGAGTTTAGCACAATC
TATAAACACTTTGATGAGAATTTGACAGGGCGCCTGACTCACAAAGAGTTCCGGTCCTGCCTGAGAGGACTC
AATTACTACTTGCCCATGGTGGAGGAGGATGAACATGAGCCCAAGTTTGAGAAGTTCCTGGATGCTGTGGAT
CCAGGGAGGAAGGGCTATGTCTCACTGGAGGACTATACTGCTTTCCTGATTGACAAGGAGTCAGAAAACATC
AAGTCCAGTGATGAAATAGAGAATGCCTTCCAAGCCCTGGCGGAGGGCAAGTCATATATTACCAAAGAAGAC
ATGAAGCAGGCCCTTACCCCAGAGCAAGTGTCATTCTGTGCCACACATATGCAGCAATATATGGACCCACGG
---CGAAGCCATCTCTCTGGCTATGACTACGTTGGCTTCACCAATTCCTGCTTTGGCAAC------
>Pan_paniscus
ATGGAGCAATTTCCAAAGGAAACCGTTGTGGAGAGCAGTGGGCCAAAGGTTTTGGAAACAGCAGAAGAGATC
CAGGAGAGGCGTCAGGAAGTGTTGACTCGGTATCAAAGTTTCAAGGAGCGGGTCGCTGAGAGGGGTCAGAAG
CTTGAGGATTCCTATCACTTACAAGTTTTCAAGCGAGATGCAGATGATCTGGGGAAGTGGATCATGGAGAAA
GTCAATATTTTAACCGATAAGAGCTATGAAGACCCAACTAATATACAGGGGAAATATCAGAAGCATCAATCC
CTTGAAGCAGAGGTGCAAACAAAATCAAGACTCATGTCTGAACTGGAAAAAACAAGGGAAGAACGATTTACT
ATGGGTCATTCTGCCCACGAAGAAACGAAGGCCCACATAGAGGAGCTACGCCGCCTGTGGGACCTGCTGTTA
GAGCTGACCCTGGAGAAGGGTGCCCTGTTGCTGCGGGCCCTGAAGTTCCAGCAGTATGTACAGGAGTGTGCT
GACATCTTAGAATGGATTGGAGACAAGGAGGCTATAGCGACATCAGTGGAGCTAGGTGAAGACTGGGAGCGC
ACCGAAGTTCTGCATAAGAAATTTGAAGACTTCCAAGTGGAGCTGGTAGCTAAAGAAGGGAGAGTTGTTGAA
GTGAACCAATATGCCAATGAGTGTGCTGAGGAAAACCATCCTGACCTACCCTTAATTCAGTCTAAGCAAAAT
GAGGTGAATGCTGCCTGGGAGCGCCTTCGTGGTTTGGCTCTCCAGAGACAGAAAGCTCTGTCCAATGCTGCA
GACTTACAACGATTCAAAAGGGATGTGACTGAAGCCATCCAGTGGATCAAGGAGAAGGAACCTGTACTCACC
TCCGAGGACTATGGCAAAGACCTTGTTGCCTCTGAAGGACTATTTCACAGTCACAAGGGACTTGAGAGAAAT
CTTGCAGTCATGAGTGACAAGGTGAAGGAGTTATGTGCTAAAGCAGAGAAGCTGACACTTTCCCATCCTTCA
GATGCACCTCAGATCCAGGAGATGAAAGAAGATCTGGTCACCAACTGGGAGCATATTCGTGCCCTGGCCACC
AGCAGATATGAAAAACTGCAGGCTACTTATTGGTACCATCGATTCTCATCTGACTTTGATGAACTCTCAGGC
TGGATGAACGAGAAGACTGCTGCGATCAATGCTGATGAGCTGCCAACAGATGTGGCTGGTGGAGAAGTTCTG
CTGGACAGGCATCAGCAGCATAAGCATGAGATTGACTCTTACGATGACCGATTTCAATCTGCTCGTGAGACT
GGTCAAGACCTCCTGAATGCCAATCATGAAGCCTCCGATGAAGTTCAGGAAAAGATGGAAATACTTGACAAC
AACTGGACTGCCCTGCTGGAACTGTGGAACAAGCGTCATCATCAGTATGAGCAGTGCTTGGACTTTCATCTC
TTCTACAGAGACAGTGAGCAAGTGGACAGTTGGATGAGTAGACAAGAGGCCTTCCTGGAAAACGAGGATCTG
GGAAACTCACTGGGCAGTGCAGAAGCCCTTCTTCAGAAGCATGAAGACTTTGAGGAAGCCTTTACTGCCCAG
GAAGAGAAGATCACAACTGTAGACAAGACTGCAACCAAATTGATTGGTGATAACCATTATGATTCAGACAAC
ATCGAGGCTATCCGTGACGGGCTGTTAGCCCGGCGGGATGCCCTACGTGAAAAGGCTGCCACTAGACATAGA
TTGCTGAAGGAGTCATTGCTTCTGCAAAAACTGTATGAGGACTCAGATGACCTAAAGAACTGGATCAACAAG
AAGAAAAAGTTGGCAGATGATGAAGATTACAAGGACATACAGAACTTGAAGAGTAGGGTTCAAAAGCAGCAA
GTCTTTGAAAAGGAGTTGGAAGTTAATAAGACCCTGCTGGAAAACATACAGAAAACTGGCCAAGAGATGATT
GAGGGTGGTCACTATGCCTCTGACAATGTGACCACTCGTCTGAGTGAAGTTGCCAGCCTCTGGAAGGAGTTG
ATGGAGGCTACAGAACAGAAAGGGACCCAGTTGCATGAGGCCAACCAGCAGCTGCAATTTGAAAATAATGCA
GAAGATTTGCAGCGCTGGCTGGAGGATGTTGAGTGGCAAGTCACCTCTGAGGATTATGGGAAAGGCCTGGCC
GATGTACAGAATCGACTCAGGAAACACGGCCTCCTGGAGTCGGCTGTGGCTGCTCGTCAGGATCAGGTGGAT
ACCCTTACAGACCTGGCTGCATATTTTGAAGAAATAGGCCATCCTGATTCTAAGGATATAAGGGCAAGGCAG
GAGTCGTTGGTATGCCGATTTGAAGCTCTGAAAGAGCCACTGGCCACCCGAAAGAAGAATCTCTTAGACCGT
CTCCATCTGCAGCTAATTTGTAGAGACACAGAGGATGAGGAGGCCTGGATCCAAGAGACTGAACCCTCAGCT
ACTTCCACCTACCTTGGAAAGGACCTGATTGCTTCCAAAAAGCTTCTGAATAGGCACAGAGTCATCCTGGAG
AACATTGCCAGCCATGAACCACGCATTCAAGAGATAACAGAAAGGGGAAACAAGATGGTAGAGGAAGGACAC
TTTGCTGCAGAAGATGTGGCCTCTAGGGTCAAGAGTTTGAACCAGAATATGGAGTCTCTCCGTGCTCGAGCT
GCTAGGCGACAAAATAATCTTGAAGCCAATGTCCAGTTCCAGCAGTACCTGGCTGACCTGCATGAAGCAGAA
ACATGGATCAGAGAGAAGGAGCCTATTGTAGATAATACTAACTATGGGGCTGATGAAGAAGCAGCTGGGGCT
CTTCTAAAGAAGCATGAGGCCTTTCTATTAGATCTCAATTCATTTGGAGACAGTATGAAAGCTCTACGGAAT
CAGGCAAACGCCTGCCAGCAACAACAGGCTGCACCAGTGGAGGGAGCGGCTGGAGAACAAAGGGTCATGGCT
TTATATGACTTCCAGGCCCGCAGCCCCCGAGAAGTCACCATGAAGAAAGGTGATGTCTTAACGCTGCTCAGT
TCCATCAATAAGGACTGGTGGAAGGTGGAAGCTGCTGATCATCAGGGCATTGTCCCAGCTGTCTATGTCAGA
AGACTGGCCCACGATGAGTTCCCGATGCTCCCACAGCGGCGACGAGAAGAGCCAGGCAACATCACCCAGCGC
CAGGAGCAGATTGAGAACCAATACCGCTCCCTCTTGGATCGGGCAGAAGAACGCAGGCGTCGTCTATTGCAA
CGTTATAATGAATTTTTATTGGCCTATGAGGCAGGAGACATGCTGGAATGGATTCAAGAGAAAAAGGCAGAA
AACACTGGAGTGGAACTAGATGATGTTTGGGAGCTGCAGAAAAAGTTTGATGAGTTCCAAAAGGATTTGAAT
ACCAATGAGCCTCGGCTAAGGGATATCAACAAGGTAGCTGATGATCTACTGTTTGAAGGACTTCTAACACCA
GAAGGAGCTCAAATCCGGCAGGAATTGAATGCCCGCTGGGGTTCTTTGCAGAGGCTTGCAGATGAACAGCGG
CAGCTGCTGGGCAGTGCCCATGCTGTTGAAGTGTTTCACAGAGAAGCAGATGACACGAAGGAGCAGATTGAG
AAGAAATGCCAGGACCTCAGTGCTGCAGACCCTGGCTCAGATCTGTTCAGTGTTCAGGCTCTTCAGCGACGG
CATGAGGGCTTTGAAAGGGACCTCGTACCCCTGGGAGATAAGGTGACCATACTGGGGGAGACAGCAGAGCGG
CTCAGTGAGTCCCATCCAGATGCCACTGAGGACCTGCAGAGACAGAAAATGGAGCTGAATGAGGCCTGGGAA
GACCTGCAGGGGCGTACAAAGGATCGTAAGGAGAGCCTAAATGAGGCCCAGAAATTCTACCTGTTCCTCAGC
AAGGCCAGGGATCTGCAGAACTGGATCAGTAACATTGGTGGCATGGTATCATCACAGGAGCTGGCCGAAGAC
TTAACTGGCATAGAGATCTTGCTGGAGAGACATCAGGAGCACCATGCTGACATGGAGGCAAAGGCTCCCACC
TTCCAGGCCTTAGAGGACTTCAGTGCAGAACTTATCGACAGTGGGCACCATGCTAGCCCTGAAATTGAAAAA
AAGCTTCAAGCTGTCAAGCTAGAGAGAGATGATTTGGAGAAGGCTTGGGAACAACGCAAGAAGATCCTAGAC
CAGTGCCTGGAGTTGCAGATGTTCCAGGGGAACTGTGATCAAGTTGAGAGCTGGATGGTGGCACGTGAGAAT
TCCCTGAGGTCAGATGACAAAGGTTCCTTAGACAGTCTGGAGGCCTTGATGAAGAAACGGGAAGATTTGGAC
AAAGCAATCACTGCCCAGGAAGGGAAGATCACTGACCTAGAACATTTTGCTGAGAGCCTCATTGCTGATGAA
CACTATGCCAAAGAAGAGATTGCTACTCGGCTGCAACGTGTACTAGACAGGTGGAAGGCTCTCAAAGCACAA
CTGATTGATGAGCGGACAAAGCTTGGAGACTATGCCGACCTAAAACAATTCTACCAAAACCTTGAGGAGCTG
GAAGAATGGATCAGTGAGATGCTGCCCACAGCCTGTGATGAATCCTACAAAGACCCCACTAACATTCAGAGG
AAATACCTGAAACACCAGACCTTTGCAAATGAAGTCGATGGCCGATCTAAGCAGGTGCATGACGTCATCAAC
CTGGGGAACTCCCTGATTGAGCGTAGCGCTTGTGATGGCAATGAAGAGGCCATGAAGGAGCAACTGGAACGG
CTGAAGGAACATTGGGATCATCTGCTTGAGAGAACAAATGACAAAGGGCAGAAGCTCAATGAGGCCAGTCGT
CAGCAGAGGTTCAACACAAGCATCCGGGACTTTGAGTTCTGGCTCTCAGAGGCAGAGACATTGCTGGCCATG
AAAGATCAGGCCAGGGACTTGGCTTCAGCAGGAAACCTACTCAAGAAGCATCAGCTATTGGAGACAGAGATG
TTGGCTCGAGAGGATGCACTCAAGGACCTGAATACATTGGCTGAAGATTTGCTCTCCAGCGGGACTTTCAAC
GTTGATCAGATTATGGAGAAAAAAGATAATGTCAACAAGCGTTTCCTGAATGTCCAAGAATTGGCAGCTGCA
CACCATGAAAAATTGAAAGAGGCCTATGCCTTGTTCCAGTTCTTCCAGGATCTAGATGATGAGGAATCCTGG
ATAGAGGAGAAGTTGATACGAGTGAGCTCCCAGGACTATGGGAGAGATCTTCAGGGCGTTCAGAACTTGCTG
AAGAAGCACAAACGCCTAGAGGGGGAGCTGGTGGCACATGAGCCTGCCATCCAGAATGTGCTGGATATGGCA
GAGAAGCTGAAAGACAAGGCTGCTGTGGGGCAAGAGGAGATCCAGTTGCGGCTGGCTCAGTTTGTTGAACAC
TGGGAGAAGCTCAAAGAGTTGGCCAAGGCCCGAGGACTTAAGTTGGAAGAATCCCTAGAATACTTGCAATTC
ATGCAGAATGCTGAGGAAGAGGAAGCTTGGATCAATGAAAAGAATGCTTTGGCTGTCCGAGGAGATTCTGGA
GATACATTAGCTGCTACTCAGAGCTTGCTAATGAAGCATGAAGCTTTGGAAAATGACTTTGCTGTCCATGAG
ACCCGAGTACAAAATGTGTGTGCACAAGGAGAAGACATCCTAAATAAGGTGTTGCAGGAGGAAAGTCAGAAC
AAAGAG---ATTTCTTCCAAGATAGAGGCTCTGAATGAAAAGACCCCTTCTCTGGCCAAGGCAATAGCTGCT
TGGAAGTTGCAATTGGAAGACGATTATGCCTTTCAGGAATTCAACTGGAAGGCTGATGTGGTAGAGGCTTGG
ATAGCTGATAAGGAAACAAGCCTAAAGACCAATGGCAATGGTGCAGACCTTGGTGACTTCCTCACTCTCCTG
GCAAAACAGGACACTCTGGATGCCAGTCTGCAGAGTTTCCAGCAAGAGAGACTTCCCGAGATCACTGACCTG
AAGGACAAACTGATTTCTGCTCAACACAACCAGTCTAAAGCCATTGAAGAGCGTTATGCCGCTCTGCTGAAG
CGCTGGGAACAGTTGCTGGAAGCCTCGGCAGTCCACAGACAGAAATTGCTGGAGAAACAGCTGCCTCTACAG
AAGGCTGAGGACCTGTTCGTGGAATTTGCACATAAGGCTTCAGCTTTGAACAACTGGTGTGAAAAGATGGAA
GAAAACTTGTCAGAGCCTGTGCACTGTGTCTCCCTGAATGAAATTCGGCAGCTGCAGAAAGACCATGAGGAC
TTCTTGGCCTCCCTGGCTGGGGCTCAAGCAGACTTTAAATGTTTGCTGGAGCTAGACCAGCAGATTAAGGCC
TTAGGTGTGCCTTCCAGCCCTTATACCTGGTTAACAGTGGAGGTGCTGGAAAGGACCTGGAAGCACCTATCT
GACATCATTGAGGAACGGGAGCAGGAGCTGCAAAAGGAAGAGGCAAGACAGGTCAAGAACTTTGAGATGTGT
CAGGAGTTTGAACAGAATGCCAGTACCTTCCTTCAATGGATCCTGGAAACCAGGGCTTACTTTCTGGATGGA
TCATTGCTCAAAGAAACAGGAACTCTGGAATCTCAGCTGGAAGCAAATAAAAGAAAACAGAAGGAGATCCAG
GCGATGAAGCGTCAACTAACCAAGATTGTGGACCTGGGGGACAACTTGGAAGACGCTCTGATCCTTGATATC
AAATACAGCACCATTGGATTGGCTCAGCAGTGGGACCAGCTCTACCAGCTTGGGTTGCGGATGCAACGCAAC
CTGGAGCAACAGATCCAGGCCAAGGACACCAAAGGTGTGAGTGAAGAGACCCTAAAGGAGTTTAGCACAATC
TATAAACACTTTGATGAGAATTTGACAGGGCGCCTGACTCACAAAGAGTTCCGGTCCTGCCTGAGAGGACTC
AATTACTACTTGCCCATGGTGGAGGAGGATGAACATGAGCCCAAGTTTGAGAAGTTCCTGGATGCTGTGGAT
CCAGGGAGGAAGGGCTATGTCTCACTGGAGGACTATACTGCTTTCCTGATTGACAAGGAGTCAGAAAACATC
AAGTCCAGTGATGAAATAGAGAATGCCTTCCAAGCCCTGGCGGAGGGCAAGTCATATATTACCAAAGAAGAC
ATGAAGCAGGCCCTTACCCCAGAGCAAGTGTCATTCTGTGCCACACATATGCAGCAATATATGGACCCACGG
GGTCGAAGCCATCTCTCTGGCTATGACTACGTTGGCTTCACCAATTCCTACTTTGGCAAC------
>Gorilla_gorilla
ATGGAGAAATTTCCAAAGGAAACCGTTGTGGAGAGCAGTGGGCCAAAGGTTTTGGAAACAGCAGAAGAGATC
CAGGAGAGGCGTCAGGAAGTGTTGACTCGGTATCAAAGGTTCAAGGAGCGGGTCGCTGAGAGGGGTCAGAAG
CTTGAGGATTCCTATCACTTACAAGTTTTCAAGCGAGATGCAGATGATCTGGGGAAGTGGATCATGGAGAAA
GTCAATATTTTAACCGATAAGAGCTATGAAGACCCAACTAATATACAGGGGAAATATCAGAAGCATCAATCC
CTTGAAGCAGAGGTGCAAACAAAATCAAGACTCATGTCTGAACTGGAAAAAACAAGGGAAGAACGATTTACC
ATGGGTCATTCTGCCCACGAAGAAACAAAGGCCCATATAGAGGAGCTACGCCGCCTGTGGGACCTGCTGTTA
GAGCTGACCCTGGAGAAGGGTGACCTGTTGCTGCGGGCCCTGAAGTTCCAGCAGTATGTACAGGAGTGCGCT
GACATCTTAGAGTGGATTGGAGACAAGGAGGCTATAGCGACATCAGTGGAGCTAGGTGAAGACTGGGAGCGC
ACCGAAGTTCTGCATAAGAAATTTGAAGACTTCCAAGTGGAGCTGGTAGCTAAAGAAGGGAGAGTTGTTGAA
GTGAACCAATATGCCAATGAGTGTGCTGAGGAAAACCATCCTGACCTACCCTTAATTCAGTCTAAGCAAAAT
GAGGTGAATGCTGCCTGGGAGCGCCTTCGTGGTTTGGCTCTCCAGAGACAGAAAGCTCTGTCCAATGCTGCA
GACTTACAACGATTCAAAAGGGATGTGACTGAAGCCATCCAGTGGATCAAGGAGAAGGAACCTGTACTCACC
TCTGAGGACTATGGCAAAGACCTTGTTGCCTCTGAAGGACTGTTTCACAGTCACAAGGGACTTGAGAGAAAT
CTTGCAGTCATGAGTGACAAGGTGAAGGAGTTATGTGCTAAAGCAGAGAAGCTGACACTTTCCCATCCTTCA
GATGCACCTCAGATCCAGGAGATGAAAGAAGATCTGGTCTCCAACTGGGAGCATATTCGTGCCCTGGCCACC
AGCAGATATGAAAAACTGCAGGCTACTTATTGGTACCATCGATTCTCATCTGACTTTGATGAACTCTCAGGC
TGGATGAACGAGAAGACTGCTGCGATCAATGCTGATGAGCTGCCAACAGATGTGGCTGGTGGAGAAGTTCTG
CTGGACAGGCATCAGCAGCATAAGCATGAGATTGACTCTTACGATGACCGATTTCAATCTGCTGATGAGACT
GGTCAAGACCTCCTGAATGCCAATCATGAAGCCTCCGATGAAGTTCGGGAAAAGATGGAAATACTTGACAAC
AACTGGACTGCCCTGCGTGAACTGTGGGACAAGCGTCATCATCAGTATGAGCAGTGCTTGGACTTTCATCTC
TTCTACAGAGACAGTGAGCAAGTGGACAGTTGGATGAGTAGACAAGAGGCCTTCCTGGAAAACGAGGATCTG
GGAAACTCACTGGGCAGTGCAGAAGCCCTTCTTCAGAAGCATGAAGACTTTGAGGAAGCCTTTACTGCCCAG
GAAGAGAAGATCACAACTGTAGACAAGACTGCAACCAAATTGATTGGTGATGACCATTATGATTCAGAGAAC
ATCAAGGCTATCCGTGACGGGCTGTTAGCCCGGCGGGATGCCCTACGTGAAAAGGCTGCCACTAGACGTAGA
TTGCTGAAGGAGTCATTGCTTCTGCAAAAACTGTATGAGGACTCAGATGACCTAAAGAACTGGATCAACAAG
AAGAAAAAGTTGGCAGATGATGAAGATTACAAGGACATACAGAACTTGAAGAGTAGGGTTCAAAAGCAGCAA
GTCTTTGAAAAGGAGTTGGAAGTTAATAAGACCCTGCTGGAAAACATACAGAAAACTGGCCAAGAGATGATT
GAGCATGGTCACTATGCCTCTGACAATGTGACCACTCGTCTGAGTGAAGTTGCCAGCCTCTGGAAGGAGTTG
ATGGAGGCTACAGAACAGAAAGGGACCCAGTTGCATGAGGCCAACCAGCTGCTGCAATTTGAAAATAATGCA
GAAGATTTGCAGCGCTGGCTGGAGGATGTTGAGTGGCAAGTCACCTCTGAGGATTATGGGAAAGGCCTGGCC
GATGTACAGAATCGACTCAGGAAACACGGCCTCCTGGAGTCGGCTGTGGCTGCTCGTCAGGATCAGGTGGAT
ATCCTTACAGACCTGGCTGCATATTTTGAAGAAATAGGCCATCCTGATTCTAAGGATATAAGGGCAAGGCAA
GAGTCCTTGGTATGCCGATTTGAAGCTCTGAAAGAGCCACTGGCCACCCGAAAGAAGAAGCTCTTAGACCTT
CTCCATCTGCAGATGATTTGTAGAGACACAGAGGATGAGGAGGCCTGGATCCAAGAGACTGAACCCTCAGCT
ACTTCCAGCTACCTTGGAAAGGACCTGATTGCTTCCAAAAAGCTTCTGAATAGGCACAGAGTCATCCTGGAG
AACATTGCCAGCCATGAACCACGCATTCAAGAGATAACAGAAAGGGGAAACAAAATGGTAGAGGAAGGACAC
TTTGCTGCAGAAGATGTGGCCTCTAGGGTCAAGAGTTTGAACCAGAATATGGAGTCTCTCCGTGCTCGAGCT
GCTAGGCGACAAAATAATCTTGAAGCCAATGTCCAGTTCCAGCAGTACCTGGCTGACCTGCATGAAGCAGAA
ACATGGATCAGAGAGAAGGAGCCTATTGTAGATAATACTAACTATGGGGCTGATGAAGAAGCAGCTGGGGCT
CTTCTAAAGAAGCATGAGGCCTTTCTATTAGATCTCAATTCCTTTGGAGACAGTATGAAAGCTCTACAGAAT
CAGGCAAACGCCTGCCAGCAACAACAGGCTGCACCAGTGGAGGGAGCTGCTGGAGAACAAAGGGTCATGGCT
TTATATGACTTCCAGGCCCGCGGCCCCCGAGAAGTCACCATGAAGAAAGGTGATGTCTTAACGCTGCTCAGT
TCCATCAATAAGGACTGGTGGAAGGTGGAAGCTGCTGATCATCAGGGCATTGTCCCAGCTGTCTATGTCAGA
AGACTGGCCCACGATGAGTTCCCGATGCTCCCAAAGCGGCGACGAGAAGAGCCAGGCAACATCACCCAGCGC
CAGGAGCAGATTGAGAACCAATACCGCTCCCTCTTGGATCGGGCAGAAGAACGCAGACGTCGTCTATTGCAA
CGTTATAATGAATTTTTATTGGCCTATGAGGCAGGAGACATGCTGGAATGGATTCAAGAGAAAAAGGCAGAA
AACACTGGAGTGGAACTAGATGATGTTTGGGAGCTGCAGAAAAAGTTTGATGAGTTCCAAAAGGATTTGAAT
GCCAATGAGCCTCGGCTAAGGGATATCAACAAGGTAGCTGATGATCTACTATTTGAAGGACTTCTAACACCA
GAAGGAGCTCAAATCCGGCAGGAATTGAATGCCCGCTGGGGTTCTTTGCAGAGGCTTGCAGATGAACAGCGG
CAGCTGCTGGGCAGTGCCCATGCTGTTGAAGTGTTTCACAGAGAAGCAGATGACACGAAGGAGCAGATTGAG
AAGAAATGCCAGGCCCTCAGTGCTGCAGACCCTGGCTCAGATCTGTTCAGTGTTCAGGCTCTTCAGCGACGG
CATGAGGGCTTTGAAAGGGACCTTGTACCCCTGGGAGATAAGGTGACCATACTGGGGGAGACAGCAGAGCGG
CTCAGTGAGTCGCATCCAGATGCCACTGAGGACCTGCAGAGACAGAAAATGGAGCTGAATGAGGCCTGGGAA
GATCTGCAGGGGCGTACAAAGGATTGTAAGGAGAGCCTAAATGAGGCCCAGAAATTCTACCTATTCCTCAGC
AAGGCCAGGGATCTGCAGAACTGGATCAGTAGCATTGGTGGCATGGTATCATCACAGGAGCTGGCCGAAGAC
TTAACTGGCATAGAGATCTTGCTGGAGAGACATCAGGAGCACCGTGCTGACATGGAGGCAGAGGCTCCCACC
TTCCAGGCCTTAGAGGACTTCAGTGCAGAACTTATCGACAGTGGGCACCATGCTAGCCCTGAAATTGAAAAA
AAGCTTCAAGCTGTCAAGCTAGAGAGAGATGATTTGGAGAAGGCTTGGGAACAACGCAAGAAGATCCTAGAC
CAGTGCCTGGAGTTGCAGATGTTCCAGGGGAACTGTGATCAAGTTGAGAGCTGGATGGTGGCACGTGAGAAT
TCCCTGAGGTCAGATGACAAAGGTTCCTTAGACAGTCTGGAGGCCTTGATGAAGAAACGGGACGATTTGGAC
AAAGCAATCACTGCCCAGGAAGGGAAGATCACTGACCTAGAACATTTTGCTGAGCGCCTCATTGCTGATGAA
CACTATGCCAAAGAAGAGATTGCTACGCGGCTCCAACGTGTACTAGACAGGTGGAAGGCTCTCAAAGCACAA
CTGATTGATGAGCGGACAAAGCTTGGAGACTATGCCGACCTAAAACAATTCTACCGAAACCTTGAGGAGCTG
GAAGAATGGATCAGTGAGATGCTGCCCACAGCCTGTGATGAATCCTACAAAGACCCCACTAACATTCAGAGG
AAATACCTGAAACACCAGACCTTTGCAAATGAAGTCTATGGCCGATCTCATCAGGTGGATGGCGTCATCAAC
CTGGGGAACTCCCTGATTGAGCGTAGCGCTTGTGATGGCAATGAAGAGGCCATGAAGGAGCATCTGGAATGG
CTGAAGGAACATTGGGTTCATCTGCTTGAGAGAACAACTGACAAAGGGCAGAAGCTCAATGAGGCCAGTCGT
CAACAGAGATTCAACACAAGCATCCAGGACTTTGAGTTCTGGCTCTCAGAGGCAGAGACATTGCTGGCCATG
AAAGATCAGGCCAGGGACTTGGCTTCAGCGGGAAACCTACTCAAGAAGCATCAGCTATTGGAGACAGAGATG
TTGGCTCGAGAGGATGCACTCAAGGACCTGAATACATTGGCTGCAGATTTGCTCTCCAGCGGGACTTTCAAC
GTTGATCAGATTATGGAGAAAACAGATGATGTCAACAAGCGTTTCCTGAATGTCCAAGACTTGGCAGCTGCA
CACCATGAAAAACTGAAAGAGGCCTATGCCTTGTTCCAGTTCTTCCAGGATCTAGATGATGAGGAATCCTGG
ATAGAGGAGAAGTTGATACGAGTGAGCTCCCAGGACTATGGGAGAGATCTTCAGGGCGTTCAGAACTTGCTG
AAGAAGCACAAACGCCTAGAGGGGGAGCTGGTGGCACATGAGCCTGCCATCCAGAATGTGCTGGATATGGCA
GAGAAGCTGAAAGACAAGGCTGCTGTGGGGCAAGAGGAGATCCAGTTACGGCTGGCTCAGTTTGTTGAACAC
TGGGAGAAGCTCAAAGAGTTGGCCAAGGCCCGAGGACTTAAGTTGGAAGAATCCCTAGAATACTTGCAATTC
ATGCAGAATGCTGAGGAAGAGGAAGCTTGGATCAATGAAAAGAATGCTTTGGCTGCCCGAGGAGATTCTGGA
GATACATTGGCTGCCACTCAGAGCTTGCTAATGAAGCATGAAGCTTTGGAAAATGACTTTGCTGTCCATGAG
ACCCGAGTACAAAATGTGTGTGCACAAGGAGAAGACATCCTAAATAAGGTGTTGCAGGAGGAAAGTCAGAAC
AAAGAG---ATTTCTTCCAAGATAGAGGCTCTGAATGAAAAGACCCCTTCTCTGGCCAAGGCAATAGCTGCT
TGGAAGTTGCAATTGGAAGACGATTATGTCTTTCAGGAATTCAACTGGAAGGCTGATGTGGTAGAGGCTTGG
ATAGCTGATAAGGAAACAAGCCTAAAGACCAATGGCAATGGTGCAGACCTTGGTGACTTCCTCACTCTCCTG
GCAAAACAGGACGCTCTGGATGCCAGTCTGCAGAGTTTCCAGCAAGAGAGACTTCCCGAGATCACTGACCTG
AAGGACAAACTGATTGCTGCTCAACACAACCAGTCTAAAGCCATTGAAGAGCGTTATGCCGCCCTGCTGAAG
CGCTGGGAACAGTTGCTGGAAGCCTCGGCAGTCCACAGACAGAAATTGCTGGAGAAACAGCTGCCTCTACAG
AAGGCTGAGGACCTGTTCATGGAATTTGCACATAAGGCTTCAGCTTTGAACAACTGGTGTGAAAAGATGGAA
GAAAACTTGTCAGAGCCTGTGCACTGTGTCTCCCTGAATGAAATTCGGCAGCTGCAGAGAGACCATGAGGAC
TTCTTGGCCTCCCTGGCTGGGGCTCAAGCAGACTTTAAATGTTTGCTGGAGCTAGACCAGCAGATTAAGGCC
TTAGGCGTGCCTTCCAGCCCTTATACCTGGTTAACAGTGGAGGTGCTGGAAAGGACCTGGAAGCACCTATCT
GACATCATTGAGGAACGGGAGCAGGAGCTGCAAAAGGAAGAGGCAAGACAGGTCAAGAACTTTGAGATGTGT
CAGGAGTTTGAACAGAATGCCAGTACCTTCCTTCAATGGATCCTGGAAACCAGGGCTTACTTTCTGGATGGA
TCATTGCTCAAAGAAACAGGAACTCTGGAATCTCAGCTGGAAGCAAATAAAAGAAAACAGAAGGAGATCCAG
GCGATGAAGCGTCAACTAACCAAGATTGTGGACCTGGGGGACAACCTGGAAGACGCTCTGATCCTTGATATC
AAATACAGCACCATTGGATTGGCTCAGCAGTGGGACCAGCTCTACCAGCTTGGGTTGCGGATGCAACACAAC
CTGGAGCAACAGATCCAGGCCAAGGACACCAAAGGTGTGAGTGAAGAGACCCTAAAGGAGTTTAGCACAATC
TATAAACACTTTGATGAGAATTTGACAGGACGCCTGACTCACAAAGAGTTCCGGTCCTGCCTGAGAGGACTC
AATTACTACTTGCCCATGGTGGAGGAGGATGAACATGAGCCCAAGTTTGAGAAGTTTCTGGATGCTGTGGAT
CCAGGGAGGAAGGGCTATGTCTCACTGGAGGACTATACTGCTTTCCTGATTGACAAGGAGTCAGAAAACATC
AAGTCCAGTGATGAAATAGAGAATGCCTTCCAAGCCCTGGCGGAGGGCAAGTCATATATTACCAAAGAAGAC
ATGAAGCAGGCCCTTACCCCAGAGCAAGTGTCATTCTGTGCCACACATATGCAGCAATATATGGACCCACGG
GGTCGAAGCCATCTCTCTGGCTATGACTACGTTGGCTTCACCAATTCCTACTTTGGCAAC------
>Pongo_abelii
------------------------------------------------------------------------
------------------------------------------------------------------------
---------------------------------------------------------------ATGGAGAAA
GTCAATATTTTAACAGATAAGAGCTATGAAGACCCAACTAATATACAGGGGAAATATCAGAAGCATCAATCC
TTTGAAGCAGAGATGCAAACAAAATCAAGACTCATGTCTGAACTGGAAAAAACAAGGGAAGAACGATTTACT
ATGGGTCATTCGGCCCACGAAGAAACGAAG------------------------------GACCTGCTGTTA
GAGCTGACC---GAGAAG---GCCCTGTTGCTGCGGGCC---AAGTTCCAGCAGTACATACAGGAGTGTGCT
GACATCTTAGAGTGGATTGGAGACAAGGAGGCTATAGCGACATCAGTGGAGCTAGGTGAAGACTGGGAGCGC
ACAGAGGTTCTACATAAGAAATTTGAAGACTTCCAAGTGGAGCTGGTAGCTAAAGAAGGGAGAGTCGATGAA
GTGAACCAATATGCCAATGAGTGTGCCGAGGAAAACCATCCTGACCTACCCTTAATTCAGTTTAAGCAAAAT
GAGGTGAATGCTGCCTGGGAGCGCCTTCGTGGTTTGGCTCTCCAGAGACAGAAAGCTCTGTCCAATGCTGCA
GACTTACAACGATTCAAAAGGGATGTGACTGAAGCCATCCAGTGGATCAAGGAGAAGGAACCTGTACTCACC
TCTGAGGACTATGGCAAAGACCTTGTTGCCTCTGAAGCACTGTTTCACAGTCACAAGGGACTTGAGAGAAAT
CTTGCAGTCATGAGTGACAAGGTGAAGGAGTTATGTGCTAAAGCAGAGAAGCTGACACTTTCCCATCCTTCA
GATGCACCTCAGATCCAGGAGATGAAAGAAGATCTGGTCTCCAACTGGGAGCACATTCGTGCCCTGGCCACC
AGCAGATATGAAAAACTGCAGGCTACTTATTGGTACCATCGATTCTCATCTGACTTTGATGAACTCTCAGGC
TGGATGAAGGAGAAGACTGCTGCGATCAATGCTGATGAGCTGCCAACAGATGTGGCTGGTGGAGAAGTTCTG
CTGGACAGGCATCAGCAGCATAAGCATGAGATTGACTCTTACCATGACCGATTTCAATCTGCTGCTGAGACT
GGTCGAGACCTCCTGGATGCCAATCATGAAGCCTCCGATGAAGTTCGGGAAAAGATGGAAATACTTGCCAAC
AACTGGGCTGCCCTGCTGGAACTGTGGGAAAAGCGTCATCATCAGTATGAGCAGTGCTTGGACTTTCATCTC
TTCTACCGAGACAGTGAGCAAGTGGACAGTTGGATGAGTAGACAAGAGGCCTTCCTGGAAAACGAGGATCTG
GGAAACTCACTGGGCAGTGCAGAAGCCCTTCTTCAGAAGCATGATGACTTTGAGGAAGCCTTTATTGCCCAG
GAAGAGAAGATCATAACTGTAGACAAGACTGCAACCAAATTGATTGATGATGACCATTATGATTCAGAGAAC
ATCACTGCTATCCGTGACGGGCTGTTAGCCCGGCGGAATGCACTACGTGAAAAGGCTGCCATTAGACGTAGA
TTGCTGAAGGATTCATTGCTTCTGCAAAAACTGTATCAGGACTCAGATGACCTAAAGAACTGGATCAACAAG
AAGAAAAAGTTGGCAGATGATGAAGATTACAAGGACATACAGAACTTGAAGAGCAGGGTTCAAAAGCGGCAA
GTCTTTGAAAAGGAATTGGAAGTTAATGAGACCCTGCTGAAAAACATACAGAAAACTGGCCAAGAGATGATT
GAAGGTGGTCACTATGCCTCTGACAATGTGACCACTCGTCTGAGTGAAGTTGCCAGCCTCTGGAAGGAGTTG
CTGGAGGCTACAGAACAGAAAGGGACCCAGTTGCATGAGGCCAACCAGCAGCTGCAATTTGAAAATAATGCA
GAAGATTTGCAGCGCTGGCTGGAGGAGGTGGAGTGGCAAGTCACCTCTGAGGATTATGGGAAAGGCCTGGCT
GATGTGCAGAATCGACTCAGGAAACACGGCCTCCTGGAGTCGGCTGTGGCTGCTCGTCAGGATCAGGTGGAT
ACCCTTACAGACCTGGCTGCATATTTTGAAGAAATAGGCCATCCTGATTCTAAGGATATAAGGGCAAGGCAG
GAGTCCTTGGTACACCGATTTGAAGCTCTGAAAGAGCCACTGGCCACCCGAAAGAAGAAGCTCTTAGACCTT
CTCCATCTGCAGCTGATTTGTAGAGACACAGAGGATGAGGAGGCCTGGATCCAAGAGACTGAACCTTCAGCT
ACTTCCACCTACCTTGGAAAGGACCTGATTGCTTCCAAAAAGCTTCTGAATAGGCACAGAGTCATCCTGGAG
AACATTGCCAGCCATGAACCACGCATTCAAGAGATAACAGAAAGGGGAAACAAAATGGTAGAGGAAGGACAC
TTTGCTGCAGAAGATGTGGCCTCTAGGGTCAAGAGTTTGAACCAGAATATGGAGTCTCTCCGGGCTCGAGCT
GCTAGGCGACAAAATGATCTTGAAGCCAATGTCCAGTTCCAGCAGTACTTGGCTGACTTGCATGAAGCAGAA
ACATGGATCAGAGAGAAGGAGCCTATTGTAGATAATACTAACTATGGGGCTGATGAAGAAGCAGCTGGGGCT
CTTCTAAAGAAGCATGAGGCCTTTCTATTAGATCTCAATTCATTTGGAGACAGTATGAAAGCTCTACGGAAT
CAGGCAAATGCCTGCCAGCAACAACAGGCTGCACCAGTGGAGGGAGCTGCTGGAGAACAAAGGGTCATGGCT
TTATATGACTTCCAGGCCCGCAGCCCCCGAGAAGTCACCATGAAGAAAGGTGATGTCTTAACGCTGCTCAGT
TCCATCAATAAGGACTGGTGGAAGGTGGAAGCTGACGATCATCAGGGCTTTGTCCCAGCTGTCTATGTCAAA
AGACTGGCCCACGATGAGTTCCCTATGCTCCCACAGCGGCGACGAGAAGAGCCAGGCAACATCACCCAGCGC
CAGGAGCAGATTGAGAACCAATACCGCTCCCTCTTGGATAGGGCAGAAGAACGCAGACGTCGTCTATTGCAA
CGTTATAATGAATTTTTATTGGCCTATGAGGCAGGAGACATGCTGGAATGGATTCAAGAGAAAAAGGCAGAA
AACACTGGGGTGGAACTAGATGATGTTTGGGAGCTGCAGAAAAAGTTTGATGAGTTCCAAAAGGATTTGAAG
ACCAATGAGCCTCGGCTAAGAGATATCAACAAGGTAGCTGATGATCTACTATTTGAAGGACTTCTAACACCA
GAAGGAGCTCAAATACGGCAGGAATTGAATGCCCGCTGGGGTTCCTTGCAGAGGCTTGCAGATGAACAGCGG
CAGCTGCTGGGCAGTGCCCATGCTGTTGAAGTGTTTCACAGAGAAGCAGATGATACGAAGGAGCTGATT---
------------------------------------------CTG---------------------------
---------------------------CCC------------GTGATCATACTGGGGGAGACAGCAGAGCGG
CTCAGTGAGTCCCATCCAGATGCCACTGAGGACCTGCAGAGACAGAAAATGGAGCTGAATGAGGCCTGGGAA
GACCTGCAGGGGCGTACAAAGGAGCGTAAGGAGAGCCTAAATGAGGCCCAGAAATTCTACCTGTTCCTCAGC
AAGGCCAGGGATCTGCAGAATTGGATCAGCAGCATTGGTGGCATGGTATCATCACAGGAGCTGGCCGAAGAC
TTAACTGGCGTAGAGATCTTGCTGGAGAGACATCGGGAGCACCGTGCTGACATGGAGGCAGAGGCTCCCACC
TTCCAGGCCTTAGAGGACTTCGGTGCAGAACTTATAGACAGTGGGCACCATGCTAGCCCTGAAATTGAAAAA
AAGCTTCAATCTGTCAGGCTAGAGAGAGATGATTTGGAGAAGGCTTGGGAACAACGCAAGAAGATCCTAGAC
CAGTGCCTGGAGTTGCAGATGTTCCAAGGGAACTGTGATCAAGTTGAGAGCTGGATGGTGGCACGTGAGAAT
TCCCTGAGGTCAGATGACAAAGGTTCCTTGGACAGTCTGGAGGCCCTGATGAAGAAACGGGACGATTTGGAC
AAAGCAATCACTGCCCAGGAAGGGAAGATCACTGACCTAGAACATTTTGCTGAGCGCCTCATTGCTGATGAA
CACTATGCCAAAGAAGAGATTGCTGCTCGGCTCCAACGTGTACTAGACAGGTGGAAGGCTCTCAAAGCACAA
CTGATTGCTGAGCGGACAAAGCTTGGAGACTATGCCGACCTAAAACAATTCTACCGAGACCTTGAGGAGCTG
GAAGAATGGATCAGTGAGATGCTGCCCACAGCCTGTGATGAATCCTACAAAGACCCCACTAACATTCAGAGG
AAATATCTGAAACACCAGACCTTTGCAAATGAAGTCTATGGCCGATCTGACCAGGTGAACGGCGTCATCAAC
CTGGGGAACTCCCTGATTGAGCGTAGCGCTTGTGATGGCAATGAAGAGGCCATGAAGGAGCAACTCGAACGG
CTGAAGGAACATTGGGATCATCTGCTTAAGAGAACAACTGACAAAGGGCAGAAGCTCAATGAGGCCAGTCGT
CAACAGAGGTTCAACACAAGCATCCGGGACTTTGAGTTCTGGCTCTCAGAGGCAGAGACATTGCTGGCCATG
AAAGATCAGGCCAGGGACTTGGCTTCAGCAGGAAACCTACTCAAGAAGCATCAGCTATTGGAGACAGAGATG
TTGGCTCGAGAGGATGCACTCAAGGACCTGAATACATTGGCTGCGGATTTGCTCTCCAGCGGGACTTTCAAC
GTTGATCAGATTACGGAGAAAAAAGATAATGTCAACAAGCGTTTCCTGAATGTCCAAGACCTGGCAGCTGCA
CACCATGAAAAATTGAAAGAGGCCTATGCCTTATTCCAGTTCTTCCAGGATCTAGATGATGAGGAATCCTGG
ATAGAGGAGAAGTTGATACGAGTGAGCTCCCAGGACTACGGGAGAGACCTTCAGGGCGTTCAGAACTTGCTG
AAGAAGCACAAACGCCTAGAGGGGGAGCTGGTGGCACATGAGCCTGCCATCCAGAATGTGCTGGATATGGCA
GAGAAGCTGAAAGACAAGGCTGCTGTGGGGCAAGAGGAGATCCAGTTGCGGCTGGCTCAGTTTGTTGAACAC
TGGGAGAAGCTCAAAGAGTTGGCCAAGGCCCGAGGACTTAAGTTGGAAGAATCCCTAGAATACTTGCAATTC
ATGCAGAATGCTGAGGAAGAGGAAGCTTGGATCAATGAAAAGAATGCTATGGCTGTCCGAGGAGATTCTGGA
GATACATTAGCTGCTACTCAGAGCTTGCTAACGAAGCATGAAGCTTTGGAAAACGACTTTGCTGTCCATGAG
ACCCGAGTACAAAATGTGTGTGCACAAGGAGAAGACATCCTAAATAAGGTGTTGCAGGAGGAAAGTCAGAAC
AAAGAG---ATTTCTTCTAAGATAGAGGCTCTGAATGAAAAGACACCTTCTCTGGCCAAGGCAATAGCTGCT
TGGAAGTTGCAATTGGAAGATGATTATGCCTTTCAGGAATTCAACTGGAAGGCTGATGTGGTAGATGCTTGG
ATAGCTGATAAGGAAACAAGCCTAAAGACCAATGGCAATGGTGCACACCTTGGTGACTTCCTCACTCTCCTG
GCAAAACAGGACACTCTGGATGCCAGTCTGCAGAGTTTCCAGCAAGAGAGACTTCCTGAGATCACTGACCTG
AAGGACCAACTGATTGCTGCTCAACACAGCCAGTCTAAAGCCATTGAAGAACGTTATGCCGCCCTGCTGAAG
CGCTGGGAACAGTTGCTGGAAGCCTCGGCAGTCCACAGACAGAAATTGCTGGAGAAACAGCTGCCTCTACAG
AAGGCTGAGGACCTGTTCATGGAATTTGCACATAAGGCTTCAGCTTTCAACAACTGGTGTGAAAAGGCGGAA
GAAAACTTGTCAGAGCCTGTGCACTGTGTCTCCCTGAATGAAATTCGGCAGCTGCAGAAAGACCATGAGGAC
TTCTTGGCCTCCTTGGCTGGGGCTCAAGCAGACTTTAAATGTTTGCTGGAGCTAGACCAGCAGATTAAGGCC
TTAGGTGTGCCTTCCAGCCCTTATACCTGGTTAACAGTGGAGGTGCTGGAAAGGACCTGGAAGCACCTATCT
GACATCATTGAGGAACGGGAGCAGGAGCTGCAAAAGGAAGAGGCAAGACAGGTCAAGAACTTTGAGATGTGT
CAGGAGTTTGAACAGAATGCCAGTACCTTCCTTCAGTGGATCCTGGAAACCAGGGCTTACTTTCTGGATGGA
TCATTGCTCAAAGAAACAGGAACTCTGGAATCCCAGCTGGAAGCAAATAAAAGAAAACAGAAGGAGATCCAG
GCGATGAAGCGTCAACTAACCAAGATTGAGGACCTGGGGGACAATTTGGAAGATGCTCTGATCCTTGATATC
AAATACAGCACCATTGGATTGGCTCAGCAGTGGGACCAGCTCTACCAGCTTGGGTTGCGGATGCAACACAAC
CTGGAGCAACAGATCCAGGCCAAGGACACCATAGGTGTGAATGAAGAGACTCTAAAGGAGTTTAGCACAATC
TATAAACACTTTGATGAGAATTTGACAGGGCGCCTGACTCACAAAGAGTTCCGGTCCTGCCTGAGAGGACTC
AATTACTACTTGCCTATGGTGGAGGAGGATGAACATGAGCCCAAGTTTGAGAAGTTCCTGGATGCTGTGGAT
CCAGGGAGGAAGGGCTATGTCTCACTGGAGGACTATACTGCTTTCCTGATTGACAAGGAGTCAGAAAACATC
AAGTCCAGTGATGAAATAGAGAATGCCTTCCAAGCCCTGGCGGAGGGCAAGTCATATATTACCAAAGAAGAC
ATGAAGCAGGCCCTTACCCCAGAGCAAGTGTCATTCTGTGCCACACACATGCAGCAATATATGGACCCACGG
GGTCGAAGTCATCTCTCTGGCTACGACTACGTTGGCTTCACCAATTCCTACTTTGGCAAC------
>Nomascus_leucogenys
ATGGAGCAATTCCCAAAGGAAACCGTTGTGGAGAGCAGTGGGCCAAAGGTTTTGGAAACAGCAGAAGAGATC
CAGGAGAGGCGTCAGGAAGTGTTGACTCGGTATCAAAGGTTCAAGGAGCGGGTCGCTGAGAGGGGTCAGAAG
CTTGAGGATTCCTATCACTTACAAGTTTTCAAGCGAGATGCAGATGATCTGGGGAAGTGGATCATGGAGAAA
GTCAATATTTTAACCGATAAGAGCTATGAAGACCCAACTAATATACAGGGGAAATATCAGAAGCATCAGTCC
TTTGAAGCAGAGGTGCAAACAAAATCAAGACTCATGTCTGAACTGGAAAAAACAAGGGAAGAACGATTTACT
ATGGGTCATTCTGCCCACGAAGAAACGAAGGCCCATATAGAGGAGCTACGCCGCCTGTGGGACCTGCTGTTA
GAGCTGACCCTGGAGAAGGGTGCCCTGCTGCTGCGGGCCCTGAAGTTCCAGCAGTACGTACAGGAGTGTGCT
GACATCTTAGAGTGGATTGGAGACAAGGAGGCTATAGCAACATCAGTGGAGCTAGGTGAAGACTGGGAGCGC
ACAGAAGTTCTGCATAAGAAATTTGAAGACTTCCATGTGGAGCTGGTAGCTAAAGAAGGGAGAATTGATGAA
GTGAACCAATATGCCAATGAGTGTGCCGAGGAAAACCATCCTGACCTACCCTTGATTCAGTTTAAGCAAGAT
GAGGTGAATGCTGCCTGGGAGCGCCTTCGTGGTCTGGCTCTCCAGAGACAGAAAGCTCTGTACGATGCTGCA
GACTTACAGCGATTCAAAAGGGATGTGACTGAAGCC?ATCAGTGGATCAAGGAGAAGGAACCTGTACTCACC
TCTGAGGACTATGGCAAAGACCTTGTTGCCTCTGAAGGACTGTTTCACAGTCACAAGGGACTTGAGAGAAAT
CTTGCAGTCATGAGTGACAAGGTGAAGGAGTTATGTGCTAAAGCAGAGAAGCTGACACTTTCCCATCCTTCA
GATGCACCTCAGATCCAGGAGATGAAAGAAGATCTGGTCTCCAACTGGGAGCACATTCGTGCCCTGGCCACC
AGCAGATATGAAAAACTGCAGGCTACTTATTGGTATCATCGATTCTCATCTGACTTTGATGAACTCTCAGGC
TGGATGAAGGAGAAGACTGCTGCGATCAATGCTGATGAGCTGCCAACAGATGTGGCTGGTGGAGAAGTTCTG
CTGGACAGGCATCAGCAGCATAAGCATGAGATTGACTCTTACGAAGACCGATTTCAATCTGCTGCTGAGACT
GGTAAAGACCTTCTGGATGCCAATCATGAAGCCTCCGATGAAGTTCGGGAAAAGATGGAAATACTTGCCAAC
AACTGGATTGCCCTGCTAGAACTGTGGGGCAAGCGTCATCATCAGTATGAGCAGTGCTTGGACTTTCATCTC
TTCTACCGAGACAGTGAGCAAGTGGACAGTTGGATGAGTAGACAAGAGGCCTTCCTGGAAAACGAGGATCTG
GGAAACTCACTGGGCAGTGCAGAAGCCCTTCTTCAGAAGCATGATGACTTTGAGGAAGCCTTTACTGCCCAG
GAAGAGAAGATCACAACTGTAGACAAGACTGCAACCAAATTGATTGATGATGACCATTATGATTCAAAGAAC
ATCGCTGCTATCCGTGATGGGCTGTTAGCCCGGCGGGATGCCCTGCGTGAAAAGGCTGGCACTAGACGTAAA
TTGCTGATGGATTCATTGCTTCTGCAAAAACTGTATCAGGACTCAGATGACCTAAAGAACTGGATCAACAAG
AAGAAAAAGTTGGCAGATGAT------TACAAGGACACGCAGAACTTGAAGAGCAGGGTTCAAAAGCAGCAA
GTCTTTGAAAATGAATTGGCAGTTAATGAGACCCTGCTGAAAAACATACAGAAAACTGGCCAAGAGATGATT
GAGGGTGGTCACTATGCCTCTGACAATGTGACCACTCGTCTGAGTGAAGTTACCAGCCTCTGGGAGGAGTTG
CTGGAGGCTACAAAACAGAAAGGGACCCAGTTGTATGAGGCCAACCAGCAGCTGCAATTTGAAAATAATGCA
GAAGATTTGCAGCGCTGGCTGGAGGAGGTGGAGTGGCAAGTCACCTCTGAGGATTATGGGAAAGGCCTGGCC
GATGTGCAGAATCGACTCAGGAAACACGGCCTCCTGGAGTCGGCTGTGGCTGCTCGTCAGGATCAGGTGGAT
ACCCTTACAGACCTGGCTGCATTTTTTGAAGAAATAGGCCATCCTGATTCTAAGGACATAAGGGCAAGGCAG
GAGTCCTTGGTATGCCGATTTGAAGCTCTGAAAGAGCCACTGGCCACCCGAAAGAAGAAGCTCTTAGACCTT
CTCCATCTGCAGCTGATTTGTAGAGACACAGAGGATGAGGAGGCCTGGATCGAAGAGACTGAACCCTCAGCT
ACTTCCACCTACCTTGGAAAGGACCTGATTGCTTCCAAAAAGCTTCTGAACAGGCACAGAGTCATCCTGGAG
AACATTGCCAGCCATGAACCACGCATTCAAGAGATAACAGAAAGGGGAAACAAAATGATAGAGGAAGGACAC
TTTGCTGCAGAAGATGTGGCCTCTAGGGTCAAGAGTTTGAACCAGAATATGGAGTCTCTCCGTGCTCGAGCT
GCTAGGCGACAAAATGATCTTGAAGCCAATGTCCAGTTCCAGCAGTACCTGGCTGACCTGCATGAAGCAGAA
ACATGGATCAAAGAGAAGGAGCCTATCGTAGATAATACTAACTATGGGGCTGATGAAGAAGTAGCTGGGGCT
CTTCTAAAGAAGCATGAGGCCTTTCTATTAGATCTCAATTCATTTGGAGACAGTATGAAAGCTCTACGGAAT
CAGGCAAATGCCTGCCAGCAACAACAGGCTGCACCAGTGGAGGGAGCTGCTGGAGAACAAAGAGTCATGGCT
TTATATGACTTCCAGGCCCGCAGCCCCCGAGAAGTCACCATGAAGAAAGGTGATGTCTTAACGCTGCTCAGT
TCCATCAATAAGGACTGGTGGAAGGTGGAAGCTGATGATCATCAGGGCTTTGTCCCAGCTGTCTATGTCAGA
AGACTGGCCCACGATGAGTTCCCGATGCTCCCACAGCGGCGACGAGAAGAGCCAGGCAACATCACCCAGCGC
CAGGAGCAGATTGAGAACCAATACCGCTCCCTCTTGGATCGGGCAGAAGAACGCAGACGTCGTCTATTGCAA
CGTTATAACGAATTTTTATTGGCCTATGAGGCAGGAGACATGCTCGAATGGATTCAAGAGAAAAAGGCAGAA
AACACTGGAGTGGAACTAGATGATGTTTGGGAGCTGCAGAAGAAGTTTGATGAGTTCCAAAAGGATTTGAAG
ACCAATGAGCCTCGGCTAAGGGATATCAACAAGGTAGCTGATGATCTACTATTTGAAGGACTTCTAACACCA
GAAGGAGCTCAAATCCGTCAGGAATTGAATGCCCGCTGGGGTTCCTTGCAGAGGCTTGCAGATGAACAGCGG
CAGCTGCTGGGCAGTGCCCATGCTGTTGAAGTGTTTCACAGAGATGCAGATGACACGAAGGAGCAGATTGAG
AAGAAATGCCAGGCCCTCAGTGCTGCAGACCCTGGCTCAGATCTGTTCAGTGTTCAGGCTCTTCAGCGACGG
CATGAGGGCTTTGAAAGGGACCTCATACCCCTGGGAGATAAGGTGATCATACTGGGGGAGACAGCAGAGCGG
CTCAGTGAGTCCCATCCAGATGCCACTGAGGACCTGCAGAGACAAAAAATGGAGCTGAATGAGGCCTGGGAA
GACCTGCAGGGGCGTACAAAGGATCGTAAGGAGAGCCTAAATGAGGCCCAGAAATTCTATCTGTTCCTCAGC
AAGGCCAGGGATCTGCAGAATTGGATCAGCAGCATTGGTGGCATGGTATCATCACAGGAGCTGGCTGAAGAC
TTAACTGGCATAGAGATCTTGCTGGAGAGACATCAGGAGCACCGTGCTGACATGGAGGCAGAGGCTCCCACC
TTCCAGGCCTTAGAGGACTTCGGTGCAGAACTTATAGATAGTGGGCACTATGCTAGCCCTGAAATTGACAAA
AAGCTTCAAGCTGTCAGGCTAGAGAGAGATGATTTGGAGAAGGCTTGGGAACAACGCAAGAAGATCCTAGAC
CAGTGCCTGGAGTTGCAGATGTTCCAAGGGAACTGTGATCAAGTTGAGAGCTGGATGGTGGCACGTGAGAAT
TCCCTGAGGTCAGATGACAAAGGTTCCTTAGACAGTCTGGAGGCCTTAATGAAGAAACGGGATGATTTGGAC
AAAGCAATCACTGCCCAGGAAGGGAAGATCACTGACCTAAAACATTTTGCTGAGCGCCTCATTGCCGATGAA
CACTATGCCAAAGAAGAGATTGCTACTCGGCTCCAACGTGTATTAGACAGGTGGAAGGCTCTCAAAGCACAA
CTGATTGCTGAGCGGACAAAGCTTGGAGACTATGCCGACCTAAAACAATTCTACCGAGACCTTGAGGAGCTG
GAAGAATGGATCAGCGAGATGCTGCCCACAGCCTGTGATGAATCCTACAAAGATCCCACTAACATTCAGAGG
AAATACCTGAAACACCAGACCTTTGCAAATGAAGTCTATGGCCGAGCTGACCAGGTGGATGGCGTCATCAAC
CTGGGGAACTCCCTGATTGAGCGTAGCGCTTGTGATGGCAATGAAGAGGCCATGAGGGAGCAACTGGAACAG
CTGAAGGAACGTTGGGATCATCTGCTTGAGAGAACAACTGACAAAGGGCAGAAGCTCAATGAGGCCAGTCGT
CAACAGAGGTTCAACACAAGCATCCGGGACTTTGAGTTCTGGCTCTCAGAGGCAGAGACATTGCTGGCCATG
AAAGATCAGGCCAGGGACTTGGCTTCAGCAGGAAACCTACTCAAGAAGCATCAGCTATTGGAGACTGAGATG
CTGGCTCGAGAGGATGCACTCAAGGACCTGAATACATTGGCTGCAGATTTGCTCTCCAGCGGGACTTTCAAC
GTTGATCAGATTATGGAGAAAAAAGATAGTGTCAACGAGCGTTTCCTGAATGTCCAAGACTTGGCAGCTGCA
CACCATGAAAAACTGAAAGAGGCCTATGCCTTGTTCCAGTTCTTCCAGGATCTAGATGATGAAGAATCCTGG
ATAGAGGAGAAGTTGATACGAGTGAGCTCCCAGGACTATGGGAGAGATCTTCAGGGCGTTCAGAACTTGCTG
AAGAAGCACAAACGCCTAGAGGGGGAGCTGGTGGCGCATGAGCCTGCCATCCAGAATGTGCTGGATATGGCA
GAGAAGCTGAAAGACAAGGCTGCTGTGGGGCAAGAGGAGATCCAGTTGCGGCTGGCTCAGTTTGTTGAACAC
TGGGAGAAGCTCAAAGAGTTGGCCAAGGCCCGAGGACTTAAGTTGGAAGAATCCCTAGAATACTTGCAATTC
ATGCAGAATGCTGAGGAAGAGGAAGCTTGGATCAATGAAAAGAATGCTATGGCTGTCCGAGGAGATTCTGGA
GATACATTAGCTGCTACTCAGAGCTTGCTAACGAAGCATGAAGCTTTGGAAAACGACTTTGCTGTCCATGAG
ACCCGAGTACAAAATGTGTGTGCACAAGGAGAAGACATCCTAAATAAGGTGTTGCAGGAGGAAAGTCAGAAC
AAAGAG---ATTTCTTCGAAGATAGAGGCTCTGAATGAAAAGACCCCTTCTCTGGCCAAGGCAATAGCTGCT
TGGAAGTTGCAATTGGAAGATGATTATGCCTTTCAGGAATTCAACTGGAAGGCTGATGTGGTAGAGGCTTGG
ATAGCTGATAAGGAAACAAGCCTAAAGACCAATGGCAATGGTGCAGACCTTGGTGACTTCCTCACTCTCCTG
GCAAAACAGGACACTCTGGATGCCAGTCTGCAGAGTTTCCAGCAAGAGAGACTTCCCGAGATCACTGACCTG
AAGGACCAACTGATTGCTGCTCAACACAGCCAGTCTAAAGCCATTGAAGAGCGTTATGCTGCCCTGCTGAAG
CGCTGGGAACAGTTGCTGGAAGCCTCGGCAGTTCACAGACAGAAATTGCTGGAAAAACAGCTGCCTCTACAG
AAGGCTGAGGACCTGTTCATGGAATTTGCACATAAGGCTTCAGCTTTCAACAACTGGTGTGAAAAGGCAGAA
GAAAACTTGTCAGAGCCTGTGCACTGTGTCTCCCTGAATGAAATTCGGCAGCTGCAGAAAGACCATGAGGAC
TTCTTGGCCTCCTTGGCTGGGGTTCAAGCAGACTTTAAATGTTTGCTGGAGCTAGACCAGCAGATTAAGGCC
TTAGGTGTGCCTTCTAGCCCTTATACCTGGTTAACAGTGGAGGTGCTGGAAAGGACCTGGAAGCACCTATCT
GACATCATTGAGGAACGGGAGCAGGAGCTGCAAAAGGAAGAGGCAAGACAGGTCAAGAACTTTGAGATGTGT
CAGGAGTTTGAACAGAATGCCAGTACCTTCCTTCAGTGGATCCTGGAAACCAGGGCTTACTTTCTGGATGGA
TCATTGCTCAAAGAAACAGGAACTCTGGAATCCCAGCTGGAAGCAAATAAAAGAAAACAGAAGGAGATCCAG
GCGATGAAGCGTCAACTAACCAAGATTGAGGACCTGGGGGACAACTTGGAAGATGCTCTCATCCTTGATATC
AAATACAGCACCATTGGATTAGCCCAGCAATGGGACCAGCTCTACCAGCTTGGGTTGCGGATGCAACACAAC
CTGGAGCAACAGATCCAGGCCAAGGACACCATAGGTGTGAGTGAAGAGACTCTAAAGGAGTTTAGCACAATC
TATAAACACTTTGATGAGAATTTGACAGGGCGCCTGACTCACAAAGAGTTCCGGTCCTGCCTGAGAGGACTC
AATTACTACTTGCCCATGGTGGAGGAGGATGAACGTGAGCCCAAGTTTGAGAAGTTCCTGGATGCTGTGGAT
CCAGGGAGGAAGGGCTATGTCTCACTGGAGGACTATACCGCTTTCCTGATTGACAAGGAGTCAGAAAACATC
AAGTCCAGTGATGAAATAGAGAATGCCTTCCAAGCCCTGGCAGAGGGCAAGTCATATATTACCAAAGAAGAC
ATGAAGCAGGCCCTTACCCCAGAGCAAGTGTCATTCTGTGCCACACATATGCAGCAATATATGGACCCACGG
GGTCGAAGCCATCTCTCTGGCTATGACTATGTTGGCTTCACCAATTCCTACTTCGGCAAC------
>Chlorocebus_sabaeus
ATGGAGCAATTTCCAAAGGAAACCGTTGTGGAGAGCAGTGGGCCAAAGGTTTTGGAAACAGCAGAAGAGATC
CAGGAGAGGCGTCAGGAAGTGTTGACTCGGTATCAAAGGTTCAAGGAGCGGGTCGCTGAGAGGGGTCAGAAG
CTTGAGGATTCCTATCACTTACAAGTTTTCAAGCGAGATGCTGATGATCTGGGGAAGTGGATCATGGAGAAA
GTCAATATTTTAAATGATGAGAGCTATGGAGACCCAACTAATATACAGGGGAAATATCAGAAGCATCAATCC
TTTGAAGCAGAGGTGCAAACAAAATCAAGAGTCATGTCTGAACTGGAAAAAACAAGGGAAGAACGATTTACT
ATGGGTCATTCTGCCCATGAAGAAACGAAGGCCCATATAGAGGAACTACGCCGCCTGTGGGACCTGCTGTTA
GAGCTGACCCTGGAGAAGGGTGCCCTGTTGCTGCGGGCCCTGAAGTTCCAGCAGTACGTACAGGAGTGTGCT
GACATCTTAGAGTGGATTGGAGACAAGGAGGCTATAGCGACATCAGTGGAGCTAGGTGAAGACTGGGAGCGC
ACAGAAGTTCTGCAAAAGAAATTTGAAGACTTCCAAGTGGACCTGGTAGCTAAAGAAGGGAGAGTTGATGAC
GTGAACCAATACGCCAATGAGTGTGCCAAGGAAAAGCATCCTGAACTACCCTTAATTCAGTCTAAGCAAGAG
GAGGTGAATGCTGCCTGGGAGCGCCTTCGTGGTCTGGCTCTCCAGAGACAGAAAGCTCTGTCCAGTGCTGCA
GACTTACAGCGATTCAAAAGGGATATGACTGACGCCATCCAGTGGATCAAGGAGAAGGAACCTGTACTCACC
TCTGAGGACTATGGCAAAGACCTTGTTGCCTCTGAAGGACTGTTTCACAGTCACAAAGGACTTGAGAGAAAT
CTTGCAGTCATGAGTGACAAGGTGAAGGAGTTATGTGCGAAAGCAGAGAAGCTGACACTTTCCCATCCTTCA
GATGCACCTCAGATCCAGGAGATGAAAGAAGATCTGGTCTCCAACTGGGAGCACATTCGTGCCCTGGCCACC
AGCAGATATGAAAAACTGCAGGCAACTTATTGGTACCATCGATTCTCATCTGACTTTGATGAACTCTCAGGC
TGGATGAAGGAAAAGACTGCTGCGATCAATGCTGATGAGCTACCAACAGATGTGGCTGGTGGGGAAGTTCTG
CTGGACAGGCATCAGCAGCATAAGCATGAGATTGACTCTTACGATGATCGATTTCAATCTGCTAATGAGACT
GGTCAAGACCTCCTGGATGCCAATCATGAAGCCTCCAATGAAGTTCGGGAAAAGATGGAAATACTTGCCAGC
AACTGGGCTGCCCTGCGGGAACTGTGGGAGCAGCGTCGTCGTCAGTATGAGCAGTGCTTGGATTTCCATCTC
TTCTACCGAGACAGTGAGCAAGTGGACAGTTGGATGAGTCGACAAGAGGCCTTCCTGGAAAATGAGGATCTG
GGAAACTCACTGGGCAGTGCAGAAGCCCTTCTTCAGAAGCATGATGACTTTGAGGAAGCCTTTACTGCCCAG
GAAGAGAAGATCACAACTGTAGACAAGACTGCAACCAAATTGATTGGTGACAAACATTATGATTCAGAGAAT
ATCGCTGCCATCCGTGACGGGCTGTTAGCCCGGCGGGATGCCCTACGTGGAAGGGCTGCCACTAGACGTGGA
TTGCTGAAGGATTCATTGCTTCTGCAAAAACTGTATCAGGACTCAGATGACCTAAAGAACTGGATCAACAAG
AAGAAAAAGTTGGCAGATGATGAAGATTACAAGGACACACAGAACTTGAAGAGCAGGGTTCAAAAGCAACAA
GTCTTTGAAAAGGAATTGGCAGTTAATGAGATCCTGCTGGAAAACATACAGAAAACTGGCCAAGAGATGATT
GATAGTGGTCACTACGCCTCTGACAATGTGACCACTCGTCTGAGTGAAGTTGCCAGCCTCTGGAAGGAGTTG
CTGGAGGCTACAAAACAGAAAGGGACCCAGTTGGATGAGGCCAACCAGCGTTTGCAATTTGAAAATAATGCA
GAAGATTTGCAGCGCTGGCTGGAGGAGGTGGAGTGGCAAGTCACCTCTGAGGATTATGGGAAAGGCCTGGCC
GACGTGCAGAATCGACTCAGGAAACATGACCTCCTGGAGTCGGCTGTGGCTGCTCGTCAGGATCAGGTGAAT
ATCCTTACGGAACTGGCTGCATATTTTGAAAAAATAGGCCATCCTGATTCTAAGGACATACAGGCAAGGCAA
GAGTCCTTGGTATGCCGATTTGAAGCTCTGAAAGAGCCACTGGCCACCCGAAAGAAGAAGCTCTTAGACCTC
CTCCATCTGCAGCTGATTTGTAGAGACACAGAGGATGAGGAGGCCTGGATCCAAGAGACTGAACCCTCAGCG
ACTTCCACCTACCTTGGAAAGGACTTGATTGCCTCCAAAAAGCTTCTGAATAGGCACAAAGTCATCCTGGAG
AACATTGCCAGCCATGAACCACGCATTCAAGTGATAACAGAAAGGGGAAACAAAATGGTAGAGGAAGGACAC
TTTGCTGCAGAAGATGTGGCCTCTAGGGTCAAGAGTTTGAATCAGAATATGGAGTCTCTCCGTGCTCGAGCT
GCTAGGCGACAAAATGATCTGGAAGCCAATGTCCAGTTCCAGCAGTACCTGGCTGACCTGCATGAAGCAGAA
ACATGGATCAGAGAGAAGGAGCCTATCGTAGACAATACTAACTATGGGGCTGATGAAGAAGCGGCTGGGGCT
CTCCTAAAGAAGCATGAGGCCTTTCTATTGGATCTCAATTCATTTGGAGACAGTATGAAAGCTCTACAGAAT
CAGGCAGACGCCTGCCAGCAACAACAGGCTGCACCAGTGGAGGGAGCTGCTGGAGAACAAAGGGTCATGGCT
TTATATGACTTCCAGGCCCGCAGCCCCCGAGAGGTCACCATGAAGAAAGGTGATGTCTTAACGCTGCTCAGT
TCCATCAATAAGGACTGGTGGAAGGTGGAAGCTGATGATCATCAGGGCTTTGTCCCAGCTGTCTATGTCAAA
AGACTGGCCCACGATGAGTTCCCGATGCTCCCACAGCGGCGACGAGAAGAGCCAGGCAACATCGCCCAGCGC
CAGGAGCAAATTGAGAACCAATACCGCTCCCTCTTGGATCGGGCAGAAGAACGCAGACGTCGTCTATTGCAA
CGTTACAATGAATTTTTATTGGCCTATGAGGCAGGAGACATGCTCGAATGGATTCAAGAGAAAAAGGCAGAA
AACACTGGGGTGGAACTAGATGATGTTTGGGAGCTGCAGAAAAAGTTTGATGAGTTCCAAAAGGATTTGAAG
ACCAATGAGCCTCGGCTAAGGGATATCAACAAAGTAGCTGATGATCTACTATTTGAAGGACTTCTAACACCA
GAAGGAGCTCAAATCCGGCAGGAATTGAATGCCCGCTGGGGTTCCTTGCAGAGGCTTGCAGATGAACAGCGG
CAACTGCTGGGCAGTGCCCATGCTGTTGAGGTGTTTCACAGAGAAGCAGATGACACGAAGGAGCAGATTGAG
AAGAAGTGCCAGGCCCTCAGTGCTGCAGACCCTGGCTCAGATCTATTCACTGTTCAGGCTCTTCAGCGACAG
CATGAGGGCTTTGAAAGGGACCTCGTACCCCTGGGAGATAAGGTGACCATATTGGGGGAGACAGCAGAGCGA
CTCAGTGAGTCCCATCCAGATGCCACTGAGGACCTGCAGAGACAGAAAATGGAGCTGAATGAGGCCTGGGAA
GACCTGCAGGGGCGCACAAAGGATCGTAAGGAGAGCCTAAATGAGGCCCAGAAATTCTACCTGTTCCTCAGC
AAGGCCAGGGATCTGCAGAATTGGATCAGCAGCATTGGCGGCATGGTATCATCACAGGAGCTGGCCGAAGAC
TTAACTGGCATAGAGATCTTGCTGGAGAGACATCAGGAGCACCGTGCTGACATGGAGGCAGAGGCTCCCACC
TTCCAGGCCTTAGAGGACTTCGGTGCGGAACTTATAGACAGTGAGCACCATGCTAGCCCTGAAATTGAAAAA
AAGCTTCAAGCTGTCAGGCTAGAGAGAGATGATTTGGAGAAGGCTTGGGAACAACGCAAGAAGATCCTAGAC
CAGTGCCTGGAGTTGCAGATGTTCCAGGGGAACTGTGATCAAGCTGAGAACTGGATGGTGGCACGTGAGAAT
GCCCTGAGGTCAGATGGCAAAGATTCCTTAAACAGTCTGGAGGCCTTGAAGAAGAAACAGGATGATTTACAC
AAAGCAATCACTGCCCAGGAAGGGAAGATCACTGACCTAGAACATTTTGCTGAGCGCCTCATTGCTGATGAA
CACTATGCCAAAGAAGAGATTGCTACTCGGCTCCAACGTGTACTAGACAGATGGAAGGCTCTCAAAGCACAA
CTGATTGCTGAGAAGACAAAGCTTGGAGACCAAGCCGACCTAAAACAGTTCTACCGTGATCTTGAGGAGCTG
GAAGAATGGATCAGTGAGATGCTGCCCACAGCCTGTGATGAATCCTACAAAGACCCCACTAACATTCAGAGG
AAATACCTGAAGCACCAGGCCTTTGCAAATGAAGTCTATGGCCGAGCTGACCAGGTGGATGCCACCATCAAC
CTGGGGCGCTCCCTGATTGAGCGTAGCACGTGTGATTGCGATGAAGAGGCCATGAAGGAGCAACTGGAACAG
CTGAAGCAACATTGGGATTATCTGCTTGAGAAAACAACTGACAAAGGGCAGAAGCTCAATGAGGCCAGTCGT
CAACAGAGGTTCAACACAAGCATCCAGGACTTTGAGTTCTGGCTCTCAGAGGCAGAGACATTGCTGGCCATG
AAAGATCAGGCCAGGGACTTGGCTTCAGCAGGAAACCTACTCAAGAAGCATCAGCTATTGGAGACAGAGATG
TTGGCTCGCGAGGATGCGCTCAAGGACCTGAATACATTGGCTGAAGATTTGCTCTCCAGCGGGACTTTCAAC
GTTGATCAGATTACGGAGAAAAAAGATAGTGTCAACAAGCGTTTCCTGAATGTCCAAGACTTAGCAGCTGCA
CACCATGAAAAACTGAAAGAGGCCTATGCCTTGTTCCAGTTCTTCCAGGATCTAGATGATGAGGAATCCTGG
ATACAGGAGAAGTTGTTACGAGTGAGCTCCCAGGACTACGGGAGAGATCTTCAGGGTGTTCAGAACTTGCTG
AAGAAGCACAGACGCCTAGAGGGGGAGCTGGTGGCACATGAGCCTGCCATCCAGAATGTGCTGGATATGGCA
GAGAAGCTGAAAGACAAGGCTGCTGTGGGGCAAGAGGAGATCCAGTTGCGGCTGGCTCAGTTTGTTGAACAT
TGGGAGAAGCTCAAAGAGTTGGCCAAGGCCCGAGGACTTCAGTTGGAAGAATCCCTTGAATACTTGCAATTC
ATGCAGAATGCTGAGGAAGAGGAAGCTTGGATCAATGAAAAGAATGCTATGGCTGTCCGAGGAGATTCTGGA
GATACATTAGCTGCTACTCAGAGCTTGCTAATGAAGCATGAAGCTTTGGAAAACGACTTTGCTGTCCATGAG
ACCCGAGTTCAAAATGTGTGTGCACAAGGAGAAGATATCCTAAATAAGGTGTTGCAGGAGGAAAGTCAGAAC
AAAGAG---ATTTCTTCCAAGATAGAGGCTCTGAATGAAAAGACCCCTTCTCTGGCCAAGGCAATAGCTGCT
TGGAAGTTGCAATTGAAAGATGATTATGACTTTCAGGAATTCAACTGGAAGGCTGATGTGGTAGAGGCTTGG
ATAGCTGATAAGGAAACAAGCCTAAAGACCAATGGTAATGGTGCAGACCTTGGTGACTTCCTCACTCTCCTG
GCAAAACAGGACACTCTGGATGCCAGTTTGCAGAGTTTCCAGCAAGAGAGACTTCCCGAGATCACTGACCTG
AAGGATCAATTGATTGCTGCTCAACACAGCCAGTCGAAAGCCATTGAAGAGCGTTATGCCGCCTTGCTGAAG
CGCTGGGAGCAGCTGCTGGAAGCCTCGGCAGTCCACAGACAGAAATTGCTGGAGAAACAGCTGCCTCTACAG
AAGGCTGAGGACCTGTTCATGGAATTTGCACATAAGGCTTCAGCTTTCAACAACTGGTGTGAAAAGACAGAA
GAAAATTTGTCAGAGCCTGTGCACTGTGTCTCCCTGAATGAAATTCGGCAGCTGCAGAAAGACCATGAGGAC
TTCTTAGCCTCCTTGGCTGGGGCTCAAGGAGACTTTAAATGTTTGCTGGAGCTAGACCAGCAGATTAAGGCC
TTAGGTGTGCCTTCTAGCCCTTATACGTGGTTAACAGTGGAGGTGCTGGAAAGGACCTGGAAGCACCTATCT
GACATCATCGAGGAACGGGAGCAAGAGCTGCAAAAGGAAGAGGCAAGACAGGTCAAGAACTTTGAGATGTGT
CAGGAGTTTGAACAGAATGCCAGTGCCTTCCTTCAGTGGATCCTGGAAACCAGGGCTTACTTTCTGGATGGA
TCATTGCTCAAGGAAACAGGAACTCTGGAATCCCAGCTGGAAGCAAATAAAAGAAAACAGAAGGAGATCCAG
GCAATGAAGCGTCAACTAACCAAGATTGAGGACCTGGGAGACAACATGGAAGACGCTCTGATCCTTGATATC
AAATACAGCACCATTGGATTGGCCCAGCAGTGGGACCAGCTATACCAGCTTGGGCTGCGGATGCAACACAAC
CTGGAGCAACAGATCCAGGCCAAGGACACGATAGGTGTGAGTGAAGAGACTCTGAAGGAGTTTAGTACAATC
TATAAACACTTTGATGAGAATTTGACAGGGCACTTGACTCACAAAGAGTTCCTGTCCTGCCTGAGAGGACTC
AATTACTATTTGCCCATGGTGGAGGAGGATGAACATGAGCCCGAGTTTGAGAAGTTCCTGAATGCTGTGGAT
CCAGGGAGGAAGGGCTACGTCTCACTGGAGGACTATACCGCTTTCCTGATTCACAAGGAGTCAGAAAACATC
AAGTCCAGCAATGAAATAGAGAATGCTTTCCAAGCCCTGGCGGAGGGCAAGTCATATATTACCAAAGAAGAC
ATGAAGCAGGCCCTTACCCCAGAGCAAGTATCATTCTGTGCCACACATATGCAGCAATACATGGACCCA---
GGTCGAAGCCATCTCTCTGGCTATGACTACGTTGGCTTCACCAATTCCTATTTTGGCAACTCA---
>Papio_anubis
ATGGAGCAATTTCCAAAGGAAACCGTTGTGGAGAGCAGTGGGCCAAAGGTTTTGGAAACAGCAGAAGAGATC
CAGGAGAGGCGTCAGGAAGTGTTGACTCGGTATCAAAGGTTCAAGGAGCGGGTCGCTGAGAGGGGTCAGAAG
CTTGAGGATTCCTATCACTTACAAGTTTTCAAGCGAGATGCTGATGATCTGGGGAAGTGGATCATGGAGAAA
GTCAATATTTTAAATGATGAGAGCTATGGAGACCCAACTAATATACAGGGGAAATATCAGAAGCATCAATCC
TTTGAAGCAGAGGTGCAAACAAAATCAAGAGTCATGTCTGAACTGGAAAAAACAAGGGAAGAACGATTTACT
ATGGGTCATTCTGCCCATGAAGAAACGAAGGCCCATATAGAGGAACTACGCCGCCTGTGGGACCTGCTGTTA
GAGCTGACCCTGGAGAAGGGTGCCCTGTTGCTGCGGGCCCTGAAGTTCCAGCAGTACGTACAGGAGTGTGCT
GACATCTTAGAGTGGATTGGAGACAAGGAGGCTATAGCGACATCTGTGGAGCTAGGTGAAGACTGGGAGCGC
ACAGAAGTTCTGCAAAAGAAATTTGAAGACTTCCAAGTGGACCTGGTAGCTAAAGAAGGGAGAGTTGATGAC
GTGAACCAATATGCCAATGAGTGTGCCGAGGAAAAGCATCCTGAACTACCCTTAATTCAGTCTAAGCAAGAG
GAGGTGAATGCTGCCTGGGAGCGCCTTCGTGGTCTGGCTCTCCAGAGACAGAAAGCTCTGTCCAGTGCTGCA
GACTTACAGCGATTCAAAAGGGATATGACTGACGCCATCCAGTGGATCAAGGAGAAGGAACCTGTACTCACC
TCTGAGGACTACGGCAAAGACCTTGTTGCCTCTGAAGGACTGTTTCACAGTCACAAGGGACTTGAGAGAAAT
CTTGCAGTCATGAGTGACAAGGTGAAGGAGTTATGTGCGAAAGCAGAGAAGCTGACGCTTTCCCATCCTTCA
GATGCACCTCAGATCCAGGAGATGAAAGAAGATCTGGTCTCCAACTGGGAGCACATTCGTGCCCTGGCCACC
AGCAGATACGAAAAACTGCAGGCAACTTATTGGTACCATCGATTCTCATCTGACTTTGATGAACTCTCAGGC
TGGATGAAGGAAAAGACTGCTGCGATCAATGCTGATGAGCTACCAACAGATGTGGCTGGTGGGGAAGTTCTG
CTGGACAGGCATCAGCAGCATAAGCATGAGATTGACTCTTACGATGACCGATTTCAATCTGCTAAAGAGACT
GGTGAAGACCTCCTGGATGCCAATCATGAAGCCTCTGATGAAGTTCGGGAAAAGATGGAAATACTTGCCAGC
AACTGGGATGCCCTGCTGGAACTGTGGGACCAGCGTCATCGTCAGTACGAGCAGTGCTTGGACTTCCATCTC
TTCTACCGAGACAGTGAGCAAGTGGACAGTTGGATGAGTCGACAAGAGGCCTTCCTGGAAAATGAGGATCTG
GGAAACTCACTGGGCAGTGCAGAAGCCCTTCTTCAGAAGCATGATGACTTTGAGGAAGCCTTTACTGCCCAG
GAAGAGAAGATCACAACTGTAGACAAGACTGCAACCAAATTGATTGGTGATAACCATTATGATTCAGAGAAC
ATCGCTGCCATCCGTGATGGGCTGTTAGCCCGGCGGGATGCCCTACGTGGAAGGGCTACCACTAGACGTAGA
TTGCTGGAGGATTCATTGCTTCTGCAACAACTGTATCAGGACTCAGATGACCTAAAGAACTGGATCAACAAG
AAGAAAAAGTTGGCAGATGATGAAGATTACAAGGACACACAGAACTTGAAGAGCAGGGTTCAAAAGCAACAA
GTCTTTAAAAAGGAATTGGCAGATAATGAGATCGTGCTGGAAAACATACAGAAAACTGGCCAAGAGATGATT
GATCGTGGTCACTACGCTTCTGACAACGTGACCACTCGTCTGAGTGAAGTTGCCAGCCTCTGGAAGGAGTTG
CTGGAGGCTACAAAACAGAAAGGGACCCAGTTGGATGAGGCCAACCAGCGTTTGCAATTTGAAAATAATGCA
GAAGATTTGCAGCGCTGGCTGGAGGAGGTGGAGTGGCAAGTCGCCTCTGAGGATTATGGGAAAGGCCTGGCC
GACATGCAGAATCGACTCAGGAAACACGGCCTCCTGGAGTCGGCTGTGGCTGCTCGTCAGGATCAGGTGAAT
ATCCTTACGGAACTGGCTGCATATTTTGAAAAAATAGGCCATCCTGATTCTAAGGACATAGAGGCAAGGCAA
GAGTCCTTGGCATGCCGATTTGAAGCTCTGAAAGAGCCACTGGCCACCCGAAAGAAGAAGCTCTTAGACCTC
CTCCATCTGCAGCTGATTTGTAGAGACACAGAGGATGAGGAGGCCTGGATCCAAGAGACTGAACCCTCAGCT
ACATCCACCTACCTTGGAAAGGACTTGATTGCCTCCAAAAAGCTTCTGAATAGGCACAAAGTCATCCTGGAG
AACATTGCCAGCCATGAACCACGCATTCAAGAGATAACAGAAAGGGGAAACAAAATGGTAGAGGAAGGACAC
TTTGCTGCAGAAGATGTGGCCTCTAGGGTCAAGAGTTTGAATCAGAATATGGAGTCTCTCCGTGCTCGAGCT
GCTAGGCGACAAAATGATCTGGAAGCCAATGTCCAGTTCCAGCAGTACCTGGCTGACCTGCATGAAGCAGAA
ACATGGATCAGAGAGAAGGAGCCTATCGTAGACAATACTAACTATGGAGCTGATGAAGAAGCGGCTGGGGCT
CTCCTAAAGAAGCATGAGGCCTTTCTATTGGATCTCAATTCATTTGGAGACAGTATGAAAGCTCTACAGAAT
CAGGCAGAAGCCTGCCAGCAACAACAGGCTGCACCAGTGGAGGGAGCTGCTGGAGAACAAAGGGTGATGGCT
TTATATGACTTCGAGGCCCGCAGCCCCCGAGAGGTTACCATGAAGAAAGGTGATGTCTTAACGCTGCTCAGT
TCCATCAATAAGGACTGGTGGAAGGTGGAAGCTGATGATCATCAGGGCTTTGTCCCAGCTGTCTATGTCAAA
AGACTGGCCCACGATGAGTTCCCGATGCTCCCACAGCGGCGACGAGAAGAGCCAGGCAACATCGCCCAGCGC
CAGGAGCAAATTGAGAACCAATACCGCTCCCTCTTGGATCGGGCAGAAGAACGCAGACGTCGTCTATTGCAA
CGTTACAATGAATTTTTATTGGCCTATGAGGCAGGAGACATGCTGGAATGGATTCAAGAGAAAAAGGCAGAA
AACACTGGGGTGGAACTAGATGATGTTTGGGAGCTGCAGAAAAAGTTTGATGAGTTCCAAAAGGATTTGAAG
ACCAATGAGCCTCGGCTAAGGGATATCAACAAGGTAGCTGATGATCTACTATTTGAAGGACTTCTAACACCA
GAAGGAGCTCAAATCCGGCAGGAATTGAATGCCCGCTGGGGTTCCTTGCAGAGGCTTGCAGATGAACAGCGG
CAGCTGCTGGGCAGTGCCCATGCTGTTGAGGTGTTTCACAGAGAAGCAGATGACACGAAGGAGCAGATTGAG
AAGAAATGCCAGGCCCTCAGTGCTGCAGACCCTGGCTCAGATCTATTCAGTGTTCAGGCTCTTCAGCGACAG
CATGAGGGCTTTGAAAGGGACCTCGTACCCCTGGGAGATAAGGTGACCATATTGGGGGAGACAGCGGAGCGT
CTCAGTGAGTCCCATCCAGATGCCACTGAGGACCTGCAGAGACAGAAAATGGAGCTGAATGAGGCCTGGGAA
GACCTGCAGGGGCGCACAAAGGATCGTAAGGAGAGCCTAAATGAGGCCCAGAAATTCTACCTGTTCCTCAGC
AAGGCCAGGGATCTGCAGAATTGGATCAGCAGCATTGCCGGCATGGTATCATCACAGGAGCTGGCCGAAGAC
TTAACTGGCATAGAGATCTTGCTGGAGAGACATCAGGAGCACCGTGCTGACATGGAGGCAGAGGCTCCCACC
TTCCAGGCCTTAGAGGACTTCGGTGCAGAACTTATAGACAGTGAGCACCGTGCTAGCCCTGAAATCGAAAAA
AAGCTTCAAGCTGTCAGGCTAGAGAGAGATGATTTGGAGAAGGCTTGGGAACAACGCAAGAAGATCCTAGAC
CAGTGCCTGGAGTTGCAGATGTTCCAGGGGAACTGTGATCAAGCTGAGAACTGGATGGTGGCACGTGAGAAT
GCCCTGAGGTCAGATGACAAAGATTCCTTAAACAGTCTGGAGGCCTTGAAGAAGAAACAGGATGATTTGCAC
AAAGCAATCACTGCCCAGGAAGGGAAGATCACTGACCTACAACATTTTGCTGAGCGCCTCATTGCTGATGAA
CACTATGCCAAAGAAGAGATTGCTACTCGGCTCCAACGTGTACTAGACAGATGGAAAGCTCTCAAAGCACAA
CTGATTGCTGAGCAGACAAAGCTTGGAGACCAAGCTGACCTAAAACAATTCTACCGTGATCTTGAGGAGCTG
GAAGAATGGATCAGTGAGATGCTGCCCACAGCCTGTGATGAATCCTACAAAGACCCCACTAACATTCAGAGG
AAATACCTGAAGCACCAGGCCTTTGCAAATGAAGTCTATGGTCGAGCTGATCAGGTGGATGCCACCATCAAA
CTGGGGCGCTCCCTGATTGAGCGTAGCACGTGTGATTGTGATGAAGAGGCCATGAAGGAGCAACTGGAACAG
CTGAAGAAACATTGGGATTATCTGCTTGAGAAAACAACTGACAAAGGGCAGAAGCTCAATGAGGCCAGTCGT
CAACAGAGGTTCAACACAAGCATCCAGGACTTTGAGTTCTGGCTCTCAGAGGCAGAGACATTGCTGGCCATG
AAAGATCAGGCCAGGGACTTGGCCTCAGCAGGAAACCTACTCAAGAAGCATCAGCTGTTGGAGACAGAGATG
TTGGCTCGAGAGGATGCACTCAAGGACCTGAATACATTGGCTGAAGATTTGCTCTCCAGCGGGACTTTCAAC
GTTGATCAGATTACGGAGAAAAAAGATAGTGTCAACAAGCGTTTCCTGAATGTCCAAGACTTGGCAGCTGCA
CACCATGAAAAACTGAAAGAGGCCTATGCCTTGTTCCAGTTCTTCCAGGATCTAGATGATGAGGAATCCTGG
ATACAGGAGAAGTTGTTACGAGTGAGCTCCCAGGACTACGGGAGAGATCTTCAGGGTGTTCAGAACTTGCTG
AAGAAGCACAGACGCCTAGAAGGGGAGCTGGTAGCACATGAGCCTGCCATCCAGAATGTGCTGGATATGGCA
GAGAAGCTGAAAGACAAGGCTGCTGTGGGGGAAGAGGAGATCCAGTTGCGGCTGGCTCAGTTTGTTGAACAT
TGGGAGAAGCTCAAAGAGTTGGCCAAGGCCCGAGGACTTCAGTTAGAAGAATCCCTTGAATACTTGCAATTC
ATGCAGAATGCTGAGGAAGAGGAAGCTTGGATCAATGAAAAGAATGCTATGGCTGTCCGAGGAGATTCTGGA
GATACATTAGCTGCTACTCAGAGCTTGCTAATGAAGCATGAAGCTTTGGAAAACGACTTTGCTGTCCATGAG
ACTCGAGTTCAAAATGTGTGTGCACAAGGAGAAGACATCCTAAATAAGGTGTTGCAGGAGGAAAGTCAGAAC
AAAGAG---ATTTCTTCCAAGATAGAGGCTCTGAATGAAAAGACCCCTTCTCTGGCCAAGGCAATAGCTGCT
TGGAAGTCGCAATTGAAAGATGATTATGACTTTCAGGAATTCAACTGGAAGGCTGATGTGGTAGAGGCTTGG
ATAGCTGATAAGGAAACAAGCCTAAAGACCAATGGTAATGGTGCAGACCTTGGTGACTTCCTCACTCTCCTG
GCAAAACAGGACACTCTGGATGCCAGTTTGCAGAGTTTCCAGCAAGAGAGACTTCCCGAGATCACTGACCTG
AAGGACAAATTGATTGCTGCTCAACACAGCCAGTCGAAAGCCATTGAAGAGCGTTATGCCGCCTTGCTGAAG
CGCTGGGAGCAGTTGCTGGAAGCCTCGGCAGTCCACAGACAGAAATTGCTGGAGAAACAGCTGCCTCTACAG
AAGGCTGAGGACCTGTTCATGGAATTTGCACATAAGGCTTCAGCTTTCAACAACTGGTGTGAAAAGGCGGAA
GAAAACTTGTCAGAGCCTGTGCACTGTGTCTCCTTGAATGAAATTCGGCAGCTGCAGAAAGACCATGAGGAC
TTCTTAGCCTCCTTGGCTGGGGCTCAAGGAGACTTGAAATGTTTGCTGGAGCTAGACCAGCAGATTAAGGCC
TTAGGTGTGCCTTCTAGCCCTTATACCTGGTTAACAGTGGAGGTGCTGGAAAGGACCTGGAAGCACCTATCT
GACATCATCGAGGAACGGGAGCAGGAGCTGCAAAAGGAAGAGGCAAGACAGGTCAAGAATTTTGAGATGTGT
CAGGAGTTTGAACAGAATGCCAGTGCCTTCCTTCAATGGATCCTGGAAACCAGGGCTTACTTTCTGGATGGA
TCATTGCTCAAGGAAACAGGAACTCTGGAATCCCAGCTGGAAGCAAATAAAAGAAAACAGAAGGAGATCCAG
GCAATGAAGCGTCAACTAACCAAGATTGAGGACCTGGGGGACAACATGGAAGATGCTCTGATCCTTGATATC
AAATACAGCACCATTGGATTGGCCCAGCAGTGGGACCAGCTGTACCAGCTTGGGTTGCGGATGCAACACAAC
CTGGAGCAACAGATCCAGGCCAAGGACATGATAGGTGTGAGTGAAGAGACTCTGAAGGAGTTTAGTACAATC
TATAAACACTTTGATGAGAATTTGACAGGGCACTTGACTCACAAAGAGTTCCTGTCCTGCCTGAGAGGACTC
AATTACTATTTGCCCATGGTGGAGGAGGATGAACATGAGCCCGAGTTTAAGAAGTTCCTGGATGCTGTGGAT
CCAGGGAGGAAGGGCTACGTCTCACTGGAGGACTATACCGCTTTCCTGATTCACAAGGAGTCAGAAAACATC
AAGTCCAGCAATGAAATAGAGAATGCTTTCCAAGCCCTGGCGGAGGGCAAGTCATATATTACCAAAGAAGAC
ATGAAGCAGGCCCTTACCCCAGAGCAAGTGTCATTCTGTGCCACACATATGCAGCAATATATGGACCCA---
GGTCGAAGCCATCTCTCTGGCTATGACTACGCTGGCTTCACCAATTCCTATTTTGGCAACTCA---
>Mandrillus_leucophaeus
ATGGAGCAATTTCCAAAGGAAACCGTTGTGGAGAGCAGTGGGCCAAAGGTTTTGGAAACAGCAGAAGAGATC
CAGGAGAGGCGTCAGGAAGTGTTGACTCGGTATCAAAGGTTCAAGGAGCGGGTCGCTGAAAGGGGTCAGAAG
CTTGAGGATTCCTATCACTTACAAGTTTTCAAGCGAGATGCTGATGATCTGGGGAAGTGGATCATGGAGAAA
GTCAATATTTTAAATGATGAGAGCTATGGAGACCCAACTAATATACAGGGGAAATATCAGAAGCATCAATCC
TTTGAAGCAGAGGTGCAAACAAAATCAAGAGTCATGTCTGAACTGGAAAAAACAAGGGAAGAACGATTTACT
ATGGGTCATTCTGCCCATGAAGAAACGAAGGCCCATATAGAGGAACTACGCCGCCTGTGGGACCTGCTGTTA
GAGCTGACCCTGGAGAAGGGTGCCCTGTTGCTGCGGGCCCTGAAGTTCCAGCAGTACGTACAGGAGTGTGCT
GACATCTTAGAGTGGATTGGAGACAAGGAGGCCATAGCGACATCTGTGGAGCTAGGTGAAGACTGGGAGCGC
ACAGAAGTTCTGCAAAAGAAATTTGAAGACTTCCAAGTGGACCTGGTAGCTAAAGAAGGGAGAGTTGATGAC
ATGAACCAATATGCCAATGAGTGTGCCGAGGAAAAGCATCCTGAACTACCCTTAATTCAGTCTAAGCAAGAG
GAGGTGAATGCTGCCTGGGAGCGCCTTCGTGGTCTGGCTCTCCAGAGACAGAAAGCTCTGTCCAGTGCTGCA
GACTTACAGCGATTCAAAAGGGATATGACTGACGCCATCCAGTGGATCAAGGAGAAGGAACCTGTACTCACC
TCTAAGGACTATGGCAAAGACCTTGTTGCCTCTGAAGGACTGTTTCACAGTCACAAGGGACTTGAGAGAAAT
CTTGCAGTCATGAGTGACAAGGTGAAGGAGTTATGTGCGAAAGCAGAGAAGCTGACGCTTTCCCATCCTTCA
GATGCATCTCAGATCCAGGAGATGAAACAAGATCTGGTCTCCAACTGGGAGCACATTCGTGCTCTGGCCACC
AGCAGATACGAAAAACTGCAGGCAACTTATTGGTACCATCGATTCTCATCTGACTTTGATGAACTCTCAGGC
TGGATGAAGGAAAAGACTGCTGCGATCAATGCTGATGAGCTACCAACAGATGTGGCTGGTGGGGAAGTTCTG
CTGGACAGGCATCAGCAGCATAAGCATGAGATTGACTCTTACGATGACCGATTTCAATCTGCTAAAGAGACT
GGTGAAGACCTCCTGGATGCCAATCATGAAGCCGCCGATGAAGTTCGGGAAAAGATGGAAATACTTGCCAGC
AACTGGGATGCCCTGCTGGAACTGTGGGACCAGCGTCATCATCAGTACGAGCAGTGCTTGGACTTCCATCTC
TTCTACCGAGACAGTGAGCAAGTGGACAGTTGGATGAGTCGACAAGAGGCCTTCCTGGAAAATGAGGATCTG
GGAAACTCACTGGGCAGTGCAGAAGCCCTTCTTCAGAAGCATGATGACTTTGAGGAAGCCTTTACTGCCCAG
GAAGAGAAGATCACAACTGTAGACAAGACTGCAAACAAATTGATTGGTGATAACCATTATGATTCAGAGAAC
ATCACTGCCATCCGTGATGGGTTGTTAGCCCGGCGGGATGCCCTACGTGGAAGGGCTACCACTAGACGTAGA
TTGCTGAAGGATTCATTGCTTCTGCAACAACTGTATCAGGACTCAGATGACCTAAAGAACTGGATCAACAAG
AAGAAAAAGTTGGCAGATGATGAAGATTACAAGGACACACAGAACTTGAAGAGCAGGGTTCAAAAGCAACAA
GTCTTTGAAAAGGAATTGGCAGATAATGAGATCGTGCTGGAAAACATACAGAAAACTGGCCAAGAGATGATT
GATCGCGGTCACTACGCCTCTGACAATGTGACCACTCGTCTGAGTGAAGTTGCCAGCCTCTGGAAGGAGTTG
CTGGAGGCTACAAAACAGAAAGGGACCCAGTTGGATGAGGCCAACCAGCGGTTGCAATTTGAAAATAATGCA
GAAGATTTGCAGTGCTGGCTGGAGGAGGTGGAGTGGCAAGTCACCTCTGAGGATTATGGGAAAGGCCTGGCC
GACGTGCAGAATCGACTCAGGAAACACGGCCTCCTGGAGTTAGCTGTGGCTGCTCGTCAGGATCAGGTGAAT
ACCCTTATGGAACTGGCTGCATATTTTGAAAAAATAGGCCATCCTGATTCTAAGGACATACAGGCAAGGCAA
GAGTCCTTGGTATGCCGATTTGAAGCTCTGAAAGAGCCACTGGCCACCCGAAAGAAGAAGCTCTTAGACCTC
CTCCATCTGCAGCTGATTTGTAGAGACACAGAGGATGAGGAGGCCTGGATCCAAGAGACTGAACCCTCAGCT
ACATCCACCTACCTTGGAAAGGACTTGATTGCCTCCAAAAAGCTTCTGAATAGGCACAAAGTCATCCTGGAG
AACATTGCCAGCCATGAACCACGCATTCAAGTGATAACAGAAAGGGGAAACAAAATGGTAGAGGAAGGACAC
TTTGCTGCAGAAGATGTGGCCTCTAGGGTCAAGAGTTTGAATCAGAATATGGAGTCTCTCCGTGCTCGAGCT
GCTAGGCGACAAAATGATCTGGAAGCCAATGTCCAGTTCCAGCAGTACCTGGCTGACCTGCATGAAGCAGAA
ACATGGATCAGAGAGAAGGAGCCTATCGTAGACAATACTAACTATGGAGCTGATGAAGAAGCGGCTGGGGCT
CTCCTAAAGAAGCATGAGGCCTTTCTATTGGATCTCAATTCATTTGGAGACAGTATGAAAGCTCTACAGAAT
CAGGCAGAAGCCTGCCAGCAACAACAGGCTGCACCAGTGGAAGGAGCTGCTGGAGAACAAAGGGTCATGGCG
TTATATGACTTCCAGGCCCGCAGCCCCCGAGAGGTCACCATGAAGAAAGGTGATGTCTTAACGCTGCTCAGT
TCCATCAATAAGGACTGGTGGAAGGTGGAAGCTGATGATCATCAGGGCTTTGTCCCAGCAGTCTATGTCAAA
AGACTGGCCCACGATGAGTTCCCGATGCTCCCACAGCGGCGACGAGAAGAGCCAGGCAACATCGCCCAGCGC
CAGGAGCAAATTGAGAACCAATACCGCTCCCTCTTGGATCGGGCAGAAGAACGCAGACGTCGTCTATTGCAA
CGTTACAATGAATTTTTATTGGCCTATGAGGCAGGAGACATGCTGGAATGGATTCAAGAGAAAAAGTCAGAA
AACACTGGGGTGGAACTAGATGATGTTTGGGAGCTGCAGAAAAAGTTTGATGAGTTCCAAAAGGATTTGAAG
ACCAATGAGCCTCGGCTAAGGGATATCAACAAGGTAGCTGATGATCTACTATTTGAAGGACTTCTAACACCA
GAAGGAGCTCAAATCCGGCAGGAATTGAATGCCCGCTGGGGTTCTTTGCAGAGGCTTGCAGATGAACAGCGG
CAGCTGCTGGGCAGTGCCCATGCTGTTGAGATGTTTCACAGAGACGCAGATGACATGAAGGAGCAGATTGAG
AAGAAGTGCCATGCCCTCAGTGCTGCAGACCCTGGCTCAGATCTATTCAGTGTTCAGGCTCTTCAGCGACAG
CATGAGGGCTTTGAAAGGGACCTCGTACCCCTGGGAGATAAGGTGACCCTATTGGGGGAGACAGCGGAGCGT
CTCAGTGAGTCCCATCCAGATGCCACTGAGGACCTGCAGAGACAGAAAATGGAGCTGAATGAGGCCTGGGAA
GACCTGCAGGGGCGCACAAAGGATCGTAAGGAGAGCCTAAATGAGGCCCAGAAATTCTACCTGTTCCTCAGC
AAGGCCAGGGATCTGCAGAATTGGATCAGCAGCATTGCCGGCATGGTATCATCACAGGAGCTGGCCGAAGAC
TTAACTGGCATAGAGATCTTGCTGGAGAGACATCAGGAGCACCGTGCTGACATGGAGGCAGAGGCTCCCACC
TTCCAGGCCTTAGAGGACTTCGGTGCAGAACTTATAGACAGTGAGCACCGTGCTAGCCCTGAAATCGAAAAA
AAGCTTCAAGCTGTCAGGCTAGAGAGAGATGATTTGGAGAAGGCTTGGGAACAACGCAAGAAGATCCTAGAC
CAGTGCCTGGAGTTGCAGATGTTCCAGGGGAACTGTGATCAAGCTGAGAACTGGATGGTGGCACGTGAGAAT
GCCCTGAGGTCAGATGACAAAGATTCCTTAAACAGTCTGGAGGCCTTGAAGAAGAAACAGGATGATTTGCAC
AAAGCAATCACTGCCCAGGAAGGGAAGATCACTGACCTACAACATTTTGCTGAGCGCCTCATTGCTGATGAA
CACTATGCCAAAGAAGAGATTGCTACTCGGCTCCAACGTGTACTAGACAGATGGAAAGCTCTCAAAGCACAA
CTGATTGCTGAGCAGACAAAGCTTGGAGACCAAGCTGACCTAAAACAATTCTACCGTGATCTTGAGGAGCTG
GAAGAATGGATCAGTGAGATGCTGCCCACAGCCTGTGATGAATCCTACAAAGACGCCACTAACATTCAGAGG
AAATACCTGAAGCACCAGGCCTTTGCAAATGAAGTCTATGGTCGAGCTGATCAGGTGGATGCCACCATCAAA
CTGGGGCGCTCCCTGATTGAGCGTAGCACGTGTGATTGTGATGAAGAGGCCATGAAGGAGCAACTGGAACAG
CTGAAGAAACATTGGGATTATCTGCTTGAGAAAACAACTGACAAAGGGCAGAAGCTCAATGAGGCCAGTCGT
CAACAGAGGTTCAACACAAGCATCCAGGACTTTGAGTTCTGGCTCTCAGAGGCAGAGACATTGCTGGCCATG
AAAGATCAGGCCAGGGACTTGGCCTCAGCAGGAAACCTACTCAAGAAGCATCAGCTGTTGGAGACAGAGATG
TTGGCTCGAGAGGATGCACTCAAGGACCTGAATACATTGGCTGAAGATTTGCTCTCCAGCGGGACTTTCAAC
GTTGATCAGATTACAGAGAAAAAAGATAGTGTCAACAAGCGTTTCCTGAATGTCCAAGACTTGGCAGCTGCA
CACCATGAAAAACTGAAAGAGGCCTATGCCTTGTTCCAGTTCTTCCAGGATCTAGATGATGAGGAATCCTGG
ATACAGGAGAAGTTGTTACGAGTGAGCTCCCAGGACTACGGGAGAGATCTTCAGGGTGTTCAGAACTTGCTG
AAGAAGCACAGACGCCTAGAAGGGGAGCTGGTAGCACATGAGCCTGCCATCCAGAATGTGCTGGATATGGCA
GAGAAGCTGAAAGACAAGGCTGCTGTGGGGGAAGAGGAGATCCAGTTGCGGCTGGCTCAGTTTGTTGAACAT
TGGGAGAAGCTCAAAGAGTTGGCCAAGGCCCGAGGACTTCAGTTAGAAGAATCCCTTGAATACTTGCAATTC
ATGCAGAATGCTGAGGAAGAGGAAGCTTGGATCAATGAAAAGAATGCTATGGCTGTCCGAGGAGATTCTGGA
GATACATTAGCTGCTACTCAGAGCTTGCTAATGAAGCATGAAGCTTTGGAAAACGACTTTGCTGTCCATGAG
ACTCGAGTTCAAAATGTGTGTGCACAAGGAGAAGACATCCTAAATAAGGTGTTGCAGGAGGAAAGTCAGAAC
AAAGAG---ATTTCTTCCAAGATAGAGGCTCTGAATGAAAAGACCCCTTCTCTGGCCAAGGCAATAGCTGCT
TGGAAGTCGCAATTGAAAGATGATTATGACTTTCAGGAATTCAACTGGAAGGCTGATGTGGTAGAGGCTTGG
ATAGCTGATAAGGAAACAAGCCTAAAGACCAATGGTAATGGTGCAGACCTTGGTGACTTCCTCACTCTCCTG
GCAAAACAGGACACTCTGGATGCCAGTTTGCAGAGTTTCCAGCAAGAGAGACTTCCCGAGATCACTGACTTG
AAGGACCAATTGATTGCTGCTCAACACAGCCAGTCGAAAGCCATTGAAGAGCGTTATGCCGCCTTGCTGAAG
CGCTGGGAGCAGTTGCTGGAAGCCTCGGCAGTCCACAGACAGAAATTGCTGGAGGAACAGCTGCCTCTACAG
AAGGCTGAGGACCTGTTCATGGAATTTGCACATAAGGCTTCAGCTTTCAACAACTGGTGTGAAAAGGCGGAA
GAAAACTTGTCAGAGCCTGTGCACTGTGTCTCCCTGAATGAAATTCGGCAGCTGCGGAAAGACCATGAGGAC
TTCTTAGCCTCCTTGGCTGGGGCTCAAGGAGACTTGAAATGTTTGCTGGAGCTAGACCAGCAGATTAAGGCC
TTAGGTGTGCCTTCTAGCCCTTATACCTGGTTAACAGTGGAGGTGCTGGAAAGGACCTGGAAGCACCTATCT
GACATCATCGAGGAACGGGAGCAGGAGCTGCAAAAGGAAGAGGCAAGACAGGTCAAGAATTTTGAGATGTGT
CAGGAGTTTGAACAGAATGCCAGTGCCTTCCTTCAATGGATCCTGGAAACCAGGGCTTACTTTCTGGATGGA
TCATTGCTCAAGGAAACAGGAACTCTGGAATCCCAGCTGGAAGCAAATAAAAGAAAACAGAAGGAGATCCAG
GCAATGAAGCGTCAACTAACCAAGATTGAGGACCTGGGGGACAACATGGAAGATGCTCTGATCCTTGATATC
AAATACAGCACCATTGGATTGGCCCAGCAGTGGGACCAGCTGTACCAGCTTGGGTTGCGGATGCAACACAAC
CTGGAGCAACAGATCCAGGCCAAGGACATGATAGGTGTGAGTGAAGAGACTCTGAAGGAGTTTAGTACAATC
TATAAACACTTTGATGAGAATTTGACAGGGCACTTGACTCACAAAGAGTTCCTGTCCTGCCTGAGAGGACTC
AATTACTATTTGCCCATGGTGGAGGAGGATGAACATGAGCCCGAGTTTAAGAAGTTCCTGGATGCTGTGGAT
CCAGGGAGGAAGGGCTACGTCTCACTGGAGGACTATACCGCTTTCCTGATTCACAAGGAGTCAGAAAACATC
AAGTCCAGCAATGAAATAGAGAATGCTTTCCAAGCCCTGGCGGAGGGCAAGTCATATATTACCAAAGAAGAC
ATGAAGCAGGCCCTTACCCCAGAGCAAGTGTCATTCTGTGCCACACATATGCAGCAATATATGGACCCACAG
GGTCGAAGCCATCTCTCTGGCTATGACTACGTTGGCTTCACCAATTCCTATTTTGGCAACTCA---
>Cercocebus_atys
ATGGAGCAATTTCCAAAGGAAACCGTTGTGGAGAGCAGTGGGCCAAAGGTTTTGGAAACAGCAGAAGAGATC
CAGGAGAGGCGTCAGGAAGTGTTGACTCGGTATCAAAGGTTCAAGGAGCGGGTCGCTGAGAGGGGTCAGAAG
CTTGAGGATTCCTATCACTTACAAGTTTTCAAGCGAGATGCTGATGATCTGGGGAAGTGGATCATGGAGAAA
GTCAATATTTTAAATGATGAGAGCTATGGAGACCCAACTAATATACAGGGGAAATATCAGAAGCATCAATCC
TTTGAAGCAGAGGTGCAAACAAAATCAAGAGTCATGTCTGAACTGGAAAAAACAAGGGAAGAACGATTTACT
ATGGGTCATTCTGCCCATGAAGAAACGAAGGCCCATATAGAGGAACTACGCCGCCTGTGGGACCTGCTGTTA
GAGCTGACCCTGGAGAAGGGTGCCCTGTTGCTGCGGGCCCTGAAGTTCCAGCAGTACGTACAGGAGTGTGCT
GACATCTTAGAGTGGATTGGAGACAAGGAGGCTATAGCGACATCTGTGGAGCTAGGTGAAGACTGGGAGCGC
ACAGAAGTTCTGCAAAAGAAATTTGAAGACTTCCAAGTGGACCTGGTAGCTAAAGAAGGGAGAGTTGATGAC
GTGAACCAATACGCCAATGAGTGTGCCGAGGAAAAGCATCCTGAACTACCCTTAATTCAGTCTAAGCAAGAG
GAGGTGAATGCTGCCTGGGAGCGCCTTCGTGGTCTGGCTCTCCAGAGACAGAAAGCTCTGTCCAGTGCTGCA
GACTTACAGCGATTCAAAAGGGATATGACTGACGCCATCCAGTGGATCAAGGAGAAGGAACCTGTACTCACC
TCTAAGGACTATGGCAAAGACCTTGTTGCCTCTGAAGGACTGTTTCACAGTCACAAGGGACTTGAGAGAAAT
CTTGCAGTCATGAGTGACAAGGTGAAGGAGTTATGTGCGAAAGCAGAGAAGCTGACGCTTTCCCATCCTTCA
GATGCATCTCAGATCCAGGAGATGAAACAAGATCTGGTCTCCAACTGGGAGCACATTCGTGCTCTGGCCACC
AGCAGATACGAAAAACTGCAGGCAACTTATTGGTACCATCGATTCTCATCTGACTTTGATGAACTCTCAGGC
TGGATGAAGGAAAAGACTGCTGCGATCAATGCTGATGAGCTACCAACAGATGTGGCTGGTGGGGAAGTTCTG
CTGGACAGGCATCAGCAGCATAAGCATGAGATTGACTCTTACGATGACCGATTTCAATCTGCTAAAGAGACT
GGTGAAGACCTCCTGGATGCCAGTCATGAAGCCTCCGATGAAGTTCGGGAAAAGATGGAAATACTTGCCAGC
AACTGGCATGCCCTGCTGGAACTGTGGAACCAGCGTCATCGTCAGTACGAGCAGTGCTTGGACTTCCATCTC
TTCTACCGAGACAGTGAGCAAGTGGACAGTTGGATGAGTCGACAAGAGGCCTTCCTGGAAAATGAGGATCTG
GGAAACTCACTGGGCAGTGCAGAAGCCCTTCTTCAGAAGCATGATGACTTTGAGGAAGCCTTTACTGCCCAG
GAAGAGAAGATCACAACTGTAGACAAGACTGCAAACAAATTGATTGGTGATAACCATTATGATTCAGAGAAC
ATCACTGCCATCCGTGATGGGTTGTTAGCCCGGCGGGATGCCCTACGTGGAAGGGCTACCACTAGACGTAGA
TTGCTGAAGGATTCATTGCTTCTGCAACAACTGTATCAGGACTCAGATGACCTAAAGAACTGGATCAACAAG
AAGAAAAAGTTGGCAGATGATGAAGATTACAAGGACACACAGAACTTGAAGAGCAGGGTTCAAAAGCAACAA
GTCTTTAAAAAGGAATTGGCAGATAATGAGATCGTGCTGGAAAACATACAGAAAACTGGCCAAGAGATGATT
GATCGCGGTCACTACGCCTCTGACAATGTGACCACTCGTCTGAGTGAAGTTGCCAGCCTCTGGAAGGAGTTG
CTGGAGGCTACAAAACAGAAAGGGACCCAGTTGGATGAGGCCAACCAGCGTTTGCAATTTGAAAATAATGCA
GAAGATTTGCAGCGCTGGCTGGAGGAGGTGGAGTGGCAAGTCACCTCTGAGGATTATGGGAAAGGCCTGGCC
GACGTGCAGAATCGACTCAGGAAACACGGCCTCCTGGAGTCAGCTGTGGCTGCTCGTCAGGATCAGGTGAAT
AGCCTTATGGAACTGGCTGCATATTTTGAAAAAATAGGCCATCCTGATTCTAAGGACATACAGGCAAGGCAA
GAGTCCTTGGTATGCCGATTTGAAGCTCTGAAAGAGCCACTGGCCACCCGAAAGAAGAAGCTCTTAGACCTC
CTCCATCTGCAGCTGATTTGTAGAGACACAGAGGATGAGGAGGCCTGGATCCAAGAGACTGAACCCTCAGCT
ACATCCACCTACCTTGGAAAGGACTTGATTGCCTCCAAAAAGCTTCTGAATAGGCACAAAGTCATCCTGGAG
AACATTGCCAGCCATGAACCACGCATTCAAGTGATAACAGAAAGGGGAAACAAAATGGTAGAGGAAGGACAC
TTTGCTGCAGAAGATGTGGCCTCTAGGGTCAAGAGTTTGAATCAGAATATGGAGTCTCTCCGTGCTCGAGCT
GCTAGGCGACAAAATGATCTGGAAGCCAATGTCCAGTTCCAGCAGTACCTGGCTGACCTGCATGAAGCAGAA
ACATGGATCAGAGAGAAGGAGCCTATCGTAGACAATACTAACTATGGAGCTGATGAAGAAGCGGCTGGGGCT
CTCCTAAAGAAGCATGAGGCCTTTCTATTGGATCTCAATTCATTTGGAGACAGTATGAAAGCTCTACAGAAT
CAGGCAGAAGCCTGCCAGCAACAACAGGCTGCACCAGTGGAGGGAGCTGCTGGAGAACAAAGGGTCATGGCT
TTATATGACTTCGAGGCCCGCAGCCCCCGAGAGGTCACCATGAAGAAAGGTGATGTCTTAACGCTGCTCAGT
TCCATCAATAAGGACTGGTGGAAGGTGGAAGCTGATGATCATCAGGGCTTTGTCCCAGCTGTCTATGTCAAA
AGACTGGCCCACGATGAGTTCCCGATGCTCCCACAGCGGCGACGAGAAGAGCCAGGCAACATCGCCCAGCGC
CAGGAGCAAATTGAGAACCAATACCGCTCCCTCTTGGATCGGGCAGAAGAACGCAGACGTCGTCTATTGCAA
CGTTACAATGAATTTTTATTGGCCTATGAGGCAGGAGACATGCTGGAATGGATTCAAGAGAAAAAGGCAGAA
AACACTGGGGTGGAACTAGATGATGTTTGGGAGCTGCAGAAAAAGTTTGATGAGTTCCAAAAGGATTTGAAG
ACCAATGAGTCTCGGCTAAGGGATATCAACAAGGTAGCTGATGATCTACTATTTGAAGGACTTCTAACACCA
GAAGGAGCTCAAATCCGGCAGGAATTGAATGCCCGCTGGGGTTCCTTGCAGAGGCTTGCAGATGAACAGCGG
CAGCTGCTGGGCAGTGCCCATGCTGTTGAGGTGTTTCACAGAGAAGCAGATGACACGAAGGAGCAGATTGAG
AAGAAATGCCAGGCCCTCAGTGCTGCAGACCCTGGCTCAGATCTGTTCAGTGTTCAGGCTCTTCAGCGACAG
CATGAGGGCTTTGAAAAGGATCTCGTACCCCTGGGAGATAAGGTGACCATATTGTGGGAGAGAGCGGAGCGT
CTCAGTGAGTCCCATCCAGATGCCACTGAGGACCTGCAGAGACAGAAAATGGAGCTGAATGAGGCCTGGGAA
GACCTGCAGGGGCGCACAAAGGATCGTAAGGAGAGCCTAAATGAGGCCCAGAAATTCTACCTGTTCCTCAGC
AAGGCCAGGGATCTGCAGAATTGGATCAGCAGCATTGCCGGCATGGTATCATCACAGGAGCTGGCCGAAGAC
TTAACTGGCATAGAGATCTTGCTGGAGAGACATCAGGAGCACCGTGCTGACATGGAGGCAGAAGCTCCCACC
TTCCAGGCCTTAGAGGACTTCGGTGCAGAACTTATAGACAGTGAGCACCGTGCTAGCCCTGAAATCGAAAAA
AAGCTTCAAGCTGTCAGGCTAGAGAGAGATGATTTGGAGAAGGCTTGGGAACAACGCAAGAAGATCCTAGAC
CAGTGCCTGGAGTTGCAGATGTTCCAGGGGAACTGTGATCAAGCTGAGAACTGGATGGTGGCACGTGAGAAT
GCCCTGAGGTCAGATGACAAAGATTCCTTAAACAGTCTGGAGGCCTTGAAGAAGAAACAGGATGATTTGCAC
AAAGCAATCACTGCCCAGGAAGGGAAGATCACTGACCTACAACATTTTGCTGAGCGCCTCATTGCTGATGAA
CACTATGCCAAAGAAGAGATTGCTACTCGGCTCCAACGTGTACTAGACAGATGGAAAGCTCTCAAAGCACAA
CTGATTGCTGAGCAGACAAAGCTTGGAGACCAAGCTGACCTAAAACAATTCTACCGTGATCTTGAGGAGCTG
GAAGAATGGATCAGTGAGATGCTGCCCACAGCCTGTGATGAATCCTACAAAGACCCCACTAACATTCAGAGG
AAATACCTGAAGCACCAGGCCTTTGCAAATGAAGTCTATGGTCGAGCTGATCAGGTGGATGCCACCATCAAA
CTGGGGCGCTCCCTGATTGAGCGTAGCACGTGTGATTGTGATGAAGAGGCCATGAAGGAGCAACTGGAACAG
CTGAAGAAACATTGGGATTATCTGCTTGAGAAAACAACTGACAAAGGGCAGAAGCTCAATGAGGCCAGTCGT
CAACAGAGGTTCAACACAAGCATCCAGGACTTTGAGTTCTGGCTCTCAGAGGCAGAGACATTGCTGGCCATG
AAAGATCAGGCCAGGGACTTGGCCTCAGCAGGAAACCTACTCAAGAAGCATCAGCTGTTGGAGACAGAGATG
TTGGCTCGAGAGGATGCACTCAAGGACCTGAATACATTGGCTGAAGATTTGCTCTCCAGCGGGACTTTCAAC
GTTGATCAGATTACGGAGAAAAAAGATAGTGTCAACAAGCGTTTCCTGAATGTCCAAGACTTGGCAGCTGCA
CACCATGAAAAACTGAAAGAGGCCTATGCCTTGTTCCAGTTCTTCCAGGATCTAGATGATGAGGAATCCTGG
ATACAGGAGAAGTTGTTACGAGTGAGCTCCCAGGACTACGGGAGAGATCTTCAGGGTGTTCAGAACTTGCTG
AAGAAGCACAGACGCCTAGAAGGGGAGCTGGTAGCACATGAGCCTGCCATCCAGAATGTGCTGGATATGGCA
GAGAAGCTGAAAGACAAGGCTGCTGTGGGGGAAGAGGAGATCCAGTTGCGGCTGGCTCAGTTTGTTGAACAT
TGGGAGAAGCTCAAAGAGTTGGCCAAGGCCCGAGGACTTCAGTTAGAAGAATCCCTTGAATACTTGCAATTC
ATGCAGAATGCTGAGGAAGAGGAAGCTTGGATCAATGAAAAGAATGCTATGGCTGTCCGAGGAGATTCTGGA
GATACATTAGCTGCTACTCAGAGCTTGCTAATGAAGCATGAAGCTTTGGAAAACGACTTTGCTGTCCATGAG
ACTCGAGTTCAAAATGTGTGTGCACAAGGAGAAGACATCCTAAATAAGGTGTTGCAGGAGGAAAGTCAGAAC
AAAGAG---ATTTCTTCCAAGATAGAGGCTCTGAATGAAAAGACCCCTTCTCTGGCCAAGGCAATAGCTGCT
TGGAAGTCGCAATTGAAAGATGATTATGACTTTCAGGAATTCAACTGGAAGGCTGATGTGGTAGAGGCTTGG
ATAGCTGATAAGGAAACAAGCCTAAAGACCAATGGTAATGGTGCAGACCTTGGTGACTTCCTCACTCTCCTG
GCAAAACAGGACACTCTGGATGCCAGTTTGCAGAGTTTCCAGCAAGAGAGACTTCCCGAGATCACTGACCTG
AAGGACAAATTGATTGCTGCTCAACACAGCCAGTCAAAAGCCATTGAAGAGCGTTATGCCGCCTTGCTGAAG
CGCTGGGAGCAGTTGCTGGAAGCCTCGGCAGTCCACAGACAGAAATTGCTGGAGGAACAGCTGCCTCTACAG
AAGGCTGAGGACCTGTTCATGGAATTTGCACATAAGGCTTCAGCTTTCAACAACTGGTGTGAAAAGGCGGAA
GAAAACTTGTCAGAGCCTGTGCACTGTGTCTCCCTGAATGAAATTCGGCAGCTGCGGAAAGACCATGAGGAC
TTCTTAGCCTCCTTGGCTGGGGCTCAAGGAGACTTGAAATGTTTGCTGGAGCTAGACCAGCAGATTAAGGCC
TTAGGTGTGCCTTCTAGCCCTTATACCTGGTTAACAGTGGAGGTGCTGGAAAGGACCTGGAAGCACCTATCT
GACATCATCGAGGAACGGGAGCAGGAGCTGCAAAAGGAAGAGGCAAGACAGGTCAAGAATTTTGAGATGTGT
CAGGAGTTTGAACAGAATGCCAGTGCCTTCCTTCAATGGATCCTGGAAACCAGGGCTTACTTTCTGGATGGA
ACATTGCTCAAGGAAACAGGAACTCTGGAATCCCAGCTGGAAGCAAATAAAAGAAAACAGAAGGAGATCCAG
GCAATGAAGCGTCAACTAACCAAGATTGAGGACCTGGGGGACAACATGGAAGATGCTCTGATCCTTGATATC
AAATACAGCACCATTGGATTGGCCCAGCAGTGGGACCAGCTGTACCAGCTTGGGTTGCGGATGCAACACAAC
CTGGAGCAACAGATCCAGGCCAAGGACATGATAGGTGTGAGTGAAGAGACTCTGAAGGAGTTTAGTACAATC
TATAAACACTTTGATGAGAATTTGACAGGGCACTTGACTCACAAAGAGTTCCTGTCCTGCCTGAGAGGACTC
AATTACTATTTGCCCATGGTGGAGGAGGATGAACATGAGCCCGAGTTTAAGAAGTTCCTGGATGCTGTGGAT
CCAGGGAGGAAGGGCTACGTCTCACTGGAGGACTATACCGCTTTCCTGATTCACAAGGAGTCAGAAAACATC
AAGTCCAGCAATGAAATAGAGAGTGCTTTCCAAGCCCTGGCGGAGGGCAAGTCATATATTACCAAAGAAGAC
ATGAAGCAGGCCCTTACCCCAGAGCAAGTGTCATTCTGTGCCACACATATGCAGCAATATATGGACCCACAG
GGTCGAAGCCATCTCTCTGGCTATGACTACGCTGGCTTCACCAATTCCTATTTTGGCAACTCA---
>Macaca_nemestrina
ATGGAGCAATTTCCAAAGGAAACCGTTGTGGAGAGCAGTGGGCCAAAGGTTTTGGAAACAGCAGAAGAGATC
CAGGAGAGGCGTCAGGAAGTGTTGACTCGGTATCAAAGGTTCAAGGAGCGGGTCGCTGAGAGGGGTCAGAAG
CTTGAGGATTCCTATCACTTACAAGTTTTCAAGCGAGATGCTGATGATCTGGGGAAGTGGATCATGGAGAAA
GTCAATATTTTAAATGATGAGAGCTATGGCGACCCAACTAATATACAGGGGAAATATCAGAAGCATCAATCC
TTTGAAGCAGAGGTGCAAACAAAATCAAGAGTCATGTCTGAACTGGAAAAAACAAGGGAAGAACGATTTACT
ATGGGTCATTCTGCCCACGAAGAAACAAAGGCCCATATAGAGGAACTACGCCGCCTGTGGGACCTGCTGTTA
GAGCTGACCCTGGAGAAGGGTGCCCTGTTGCTGCGGGCCCTGAAGTTCCAGCAGTACGTACAGGAGTGTGCT
GACATCTTAGAGTGGATTGGAGACAAGGAGGCTATAGCGACATCTGTGGAGCTAGGTGAAGACTGGGAGCGC
ACAGAAGTTCTGCAAAAGAAATTTGAAGACTTCCAAGTGGACCTGGTAGCTAAAGAAGGGAGAGTTGATGAC
GTGAACCAATATGCCAATGAGTGTGCCGAGGAAAAGCATCCTGAACTACCCTTAATTCAGTCTAAGCAAGAG
GAGGTGAATGCTGCCTGGGAGCGCCTTCGTGGTCTGGCTCTCCAGAGACAGAAAGCTCTGTCCAGTGCTGCA
GACTTACAGCGATTCAAAAGGGATATGACTGACGCCATCCAGTGGATCAAGGAGAAGGAACCTGTACTCACC
TCTGAGGACTATGGCAAAGACCTTGTTGCCTCTGAAGGACTGTTTCACAGTCACAAGGGACTTGAGAGAAAT
CTTGCAGTCATGAGTGACAAGGTGAAGGAGTTATGTGCGAAAGCAGAGAAGCTGACACTTTCCCATCCTTCA
GATGCACCTCAGATCCAGGAGATGAAAGAAGATCTGGTCTCCAACTGGGAGCACATTCGTGCCCTGGCCACC
AGCAGATACGAAAAACTGCAGGCAACTTATTGGTACCATCGATTCTCATCTGACTTTGATGAACTCTCAGGC
TGGATGAAGGAAAAGACTGCTGCGATCAGTGCTGATGAGCTACCAACAGATGTGGCTGGTGGGGAAGTTCTG
CTGGACAGGCATCAGCAGCATAAGCATGAGATTGACTCTTATGATGACCGATTTCAATCTGCTAAAGAGACT
GGTGAAGACCTCCTGGATGCCAATCATGAAGCCTCCGATGAAGTTCGGGAAAAGATGGAAATACTTGCCAGC
AACTGGAATGCCCTGCTGGAACTGTGGGACCAGCGTCATCGTCAGTACGAGCAGTGCTTGGACTTCCATCTC
TTCTACCGAGACAGTGAGCAAGTGGACAGTTGGATGAGTCGACAAGAGGCCTTCCTGGAAAATGAGGATCTG
GGAAACTCACTGGGCAGTGCAGAAGCCCTTCTTCAGAAGCATGATGACTTTGAGGAAGCCTTTACTGCCCAG
GAAGAGAAGATCACAACTGTAGACAAGACTGCAATCAAATTGATTGGTGATAACCATTATGATTCAGAGAAC
ATCGCTGCCATCCGTGATGGGCTGTTAGCCCGGCGGGATGCCCTACGTGGAAGGGCTACCACTAGACGTAGA
TTGCTGGAGGATTCATTGCTTCTGCAACAACTGTATCAGGACTCAGATGACCTAAAGAACTGGATCAACAAG
AAGAAAAAGTTGGCAGATGATGAAGATTACAAGGACACACAGAACTTGAAGAGCAGGGTTCAAAAGCAACAA
GTCTTTGAAAAGGAATTGGCAGATAATGAGATCGTGCTGAAAAACATACAGAAGACTGGCCAAGAGATGATT
GATAGCGGTCACTACGCCTCTGACAATGTGACCACTCGTCTGAGTGAAGTTGCCAGCCTCTGGAAGGAGCTG
CTGGAGGCTACAAAACAGAAAGGGACCCAGTTGTATGAGGCCAACCAGCGTTTGCAATTTGAAAATAATGCA
GAAGATTTGCAGCGCTGGCTGGAGGAGGTGGAGTGGCAAGTCGCCTCTGAGGATTATGGGAAAGGCCTGGCC
GACGTGCAGAATCGACTCAGGAAACACGGCCTCCTGGAGTCGGCTGTGGCTGCTCGTCAGGATCAGGTGAAT
ATCCTTATGGAACTGGCTGCATATTTTGAAAAAATAGGCCATCCTGATTCTAAGGACATACAGGCAAGGCAA
GAGCCCTTGGTATGCCGATTTGAAGCTCTGAAAGAGCCACTGGCCACCCGAAAGAAGAAGCTCTTAGACCTC
CTCCATCTGCAGCTGATTTGTAGAGACACAGAGGATGAGGAGGCCTGGATCCAAGAGACTGAACCCTCAGCG
ACTTCCACCTACCTTGGAAAGGACTTGATTGCCTCCAAAAAGCTTCTGAATAGGCACAAAGTCATCCTGGAG
AACATTGCCAGCCATGAACCACGCATTCAAGTGATAACAGAAAGGGGAAACAAAATGGTAGAGGAAGGACAC
TTTGCTGCAGAAGATGTGGCCTCTAGGGTCAAGAGTTTGAATCAGAATATGGAGTCTCTCCGTGCTCGAGCT
GCTAGACGACAAAATGATCTGGAAGCCAATGTCCAGTTCCAGCAGTACCTGGCTGACCTGCATGAAGCAGAA
ACATGGATCAGAGAGAAGGAGCCTATTGTAGACAATACTAACTATGGAGCTGATGAAGAAGCGGCTGGGGCT
CTCCTAAAGAAGCATGAGGCCTTTCTATTGGATCTCAATTCATTTGGAGACAGTATGAAAGCTCTACAGAAT
CAGGCAGAAGCCTGCCAGCAACAACAGGCTGCACCAGTGGAGGGAGCTGCTGGAGAACAAAGGGTCATGGCT
TTATATGACTTCCAGGCCCGCAGCCCCCGAGAGGTCACCATGAAGAAAGGTGATGTCTTAACGCTGCTCAGT
TCCATCAATAAGCACTGGTGGAAGGTGGTAGCTGATGATCATCAGGGCTTTGTCCCAGCTGTCTATGTCAAA
AGACTGTCCCATGATGAGTTCCCGATGCTCCCACAGCGGCGACGAGAAGAGCCAGGCAACATCGCCCAGCGC
CAGGAGCAAATTGAGAACCAATACCGCTCCCTCTTGGATCGGGCAGAAGAACGCAGACGTCGTCTATTGCAA
CGTTACAATGAATTTTTATTGGCCTATGAGGCAGGAGACATGCTGGAATGGATTCAAGAGAAAAAGGCAGAA
AACACTGGGGTGGAACTAGATGATGTTTGGGAGCTGCAGAAAAAGTTTGATGAGTTCCAAAAGGATTTGAAG
ACCAATGAGCCTCGGCTAAGGGATATCAACAAGGTAGCTGATGATCTGCTATTTGAAGGACTTCTAACACCA
GAAGGAGCTCAAATCCGGCAGGAATTGAATGCCCGCTGGGGTTCCTTGCAGAGGCTTGCAGATGAACAGCGG
CAGCTGCTGGGCAGTGCCCATGCTGTTGAGGTGTTTCACAGAGAAGCAGATGACACAAAGGAGCAGATTGAG
AAGAAGTGCCAGGCCCTCAGTGCTGCAGACCCTGGCTCAGATCTATTCAGTGTTCAGGCTCTTCAGCGACAG
CATGAGGGCTTTGAAAGGGACCTCGTACCCCTGGGAGATAAGGTGACCATATTGGGGGAGACAGCGGAGCGT
CTCAGTGAGTCCCATCCAGATGCCACTGAGGACCTGCAGAGACAGAAAATGGAGCTGAATGAGGCCTGGGAA
GACCTGCAGGGGCGCACAAAGGATCGTAAGGAGAGCCTAAATGAGGCCCAGAAATTCTACCTGTTCCTCAGC
AAGGCCAGGGATCTGCAGAATTGGATCAGCAGCATTGGCGGCATGGTATCATCACAGGAGCTGGCCGAAGAC
TTAACTGGCATAGAGATCTTGCTGGAGAGACATCAGGAGCACCGTGCTGACATGGAGGCAGAGGCTCCCACC
TTCCAGGCCTTAGAGGACTTCGGTGCAGAACTTATAGACAGTGAGCACCGTGCTAGCCCTGAAATTGAAAAA
AAGCTTCAAGCTGTCAGGCTAGAGAGAGATGATTTGGAGAAGGCTTGGGAACAACGCAAGAAGATCCTAGAC
CAGTGCCTGGAGTTGCAGATGTTCCAGGGGAACTGTGATCAAGCTGAGAACTGGATGGTGGCACGTGAGAAT
GCCCTGAGGTCAGATGACAAAGATTCCTTAAACAGTCTGGAGGCCTTGAAGAAGAAACAGGATGATTTGCAC
AAAGCAATCACTGCCCAGGAAGGGAAGATCACTGACCTACAACATTTTGCTGAGCGCCTCATTGCTGATGAA
CACTATGCCAAAGAAGAGATTGCTACTCGGCTCCAACGTGTACTAGACAGATGGAAGGCTCTCAAAGCACAA
CTGATTGCTGAGCAGACAAAGCTTGGAGACCAAGCCGACCTAAAACAATTCTACCGTGATCTTGAGGAGCTG
GAAGAATGGATCAGTGAGATGCTGCCCACAGCCTGTGATGAATCCTACAAAGACCCCACTAACATTCAGAGG
AAATACCTGAAGCACCAGGCCTTTGCAAATGAAGTCTATGGTCGAGCTGATCAGGTGGATGCCACCATCGAC
CTGGGGCACTCCCTGATTGAGCGTAGCACGTGTGATTGTGATGAAGAGGCCATGAAGGAGCAACTGGAACAG
CTGAAGGAACATTGGGATTATCTGCTTGAGAAAACAACTGACAAAGGGCAGAAGCTCAATGAGGCCAGTCGT
CAACAGAGGTTCAACACAAGCATCCAGGACTTTGAGTTCTGGCTCTCAGAGGCAGAGACATTGCTGGCCATG
AAAGATCAGGCCAGGGACTTGGCTTCAGCAGGAAACCTACTCAAGAAACATCAGCTATTGGAGACAGAGATG
TTGGCTCGAGAGGATGCGCTCAAGGACCTGAATACATTGGCTGAAGATTTGCTCTCCAGCGGGACTTTCAAC
GTGGATCAGATTATGGAGAAAAAAGACAGTGTCAACAAGCGTTTCCTGAATGTCCAAGACTTGGCAGCTGCA
CACCATGAAAAACTGAAAGAGGCCTATGCCTTGTTCCAGTTCTTCCAGGATCTAGATGATGAGGAATCCTGG
ATAGAGGAGAAGTTGTTACGAGTGATCTCCCAGGACTACGGGAGAGATCTTCAGGGTGTTCAGAACTTGCTG
AAGAAGCACAGACGCCTAGAAGGGGAGCTGGTAGCACATGAGCCTGCCATCCAGAATGTGCTGGATATGGCA
GAGAAGCTGAAAGACAAGGCTGCTGTGGGGGAAGAGGAGATCCAGTTGCGGCTGGCTCAGTTTGTTGAACAT
TGGGAGAAGCTCAAAGAGTTGGCCAAGGCCCGAGGACTTCAGTTAGAAGAATCCCTTGAATACTTGCAATTC
ATGCAGAATGCTGAGGAAGAGGAAGCTTGGATCAATGAAAAGAATGCTATGGCTGTCCGAGGAGATTCTGGA
GATACATTAGCTGCTACTCAGAGCTTGCTAATGAAGCATGAAGCTTTGGAAAACGACTTTGCTGTCCATGAG
ACCCGAGTTCAAAATGTGTGTGCACAAGGAGAAGACATCCTAAATAAGGTGTTGCAGGAGGAAAGTCAGAAC
AAAGAG---ATTTCTTCCAAGATAGAGGCTCTGAATGAAAAGACCCCTTCTCTGGCCAAGGCAATAGCTGCT
TGGAAGTTGCAATTGAAAGATGATTATGACTTTCAGGAATTCAACTGGAAGGCTGATGTGGTAGAGGCTTGG
ATAGCTGATAAGGAAACAAGCCTAAAGACCAATGGTAATGGTGCAGACCTTGGTGACTTCCTCACTCTCCTG
GCAAAACAGGACACTCTGGATGCCAGTTTGCAGAGTTTCCAGCAAGAGAGACTTCCCGAGATCACTGACCTG
AAGGACCAATTGATTGCTGCTCAACACAGCCAGTCGAAAGCCATTGAAGAGCGTTATGCCGCCTTGCTGAAG
CGCTGGGAGCAATTGCTGGAAGCCTCGGCAGTCCACAGACAGAAATTGCTGGAGAAACAGCTGCCTCTACAG
AAGGCTGAGGACCTGTTCATGGAATTTGCACATAAGGCTTCAGCTTTCAACAACTGGTGTGAAAAGGCGGAA
GAAAACTTGTCAGAGCCTGTGCACTGTGTCTCCCTGAATGAAATTCGGCAGCTGCAGAAAGACCACGAGGAC
TTCTTAGCCTCCTTGGCTGGGGCTCAAGGAGACTTTAAATGTTTGCAGGAGCTAGACCAGCAGATTAAGGCC
TTAGGTGTGCCTTCTAGCCCTTATACCTGGTTAACAGTGGAGGTGCTGGAAAGGACCTGGAAGCACCTATCT
GACATCATCGAGGAACGGGAGCAGGAGCTGCAAAAGGAAGAGGCAAGACAGGTCAAGAATTTTGAGATGTGT
CAGGAGTTTGAACAGAATGCCAGTGCCTTCCTTCAATGGATCCTGGAAACCAGGGCTTACTTTCTGGATGGA
TCATTGCTCAAGGAAACAGGAACTCTGGAATCCCAGCTGGAAGCAAATAAAAGAAAACAGAAGGAGATCCAG
GCAATGAAGCGTCAACTAACCAAGATTGAGGACCTGGGGGACAACATGGAAGATGCTCTGATCCTTGATATC
AAATACAGCACCATTGGATTGGCCCAGCAGTGGGACCAGCTGTACCAGCTTGGGTTGCGGATGCAACACAAC
CTGGAGCAACAGATCCAGGCCAAGGACATGATAGGTGTGAGTGAAGAGACTCTGAAGGAGTTTAGTACAATA
TATAAACACTTTGATGAGAATTTGACAGGGCACTTGACTCACAAAGAGTTCCTGTCCTGCCTGAGAGGACTC
AATTACTATTTGCCCATGGTGGAGGAGGATGAACATGAGCCCGAGTTTAAGAAGTTCCTGGATGCTGTGGAT
CCAGGGAGGAAGGGCTACGTCTCACTGGAGGACTATACCGCTTTCCTGATTCACAAGGAGTCAGAAAACATC
AAGTCCAGCAATGAAATAGAGAATGCTTTCCAAGCCCTGGCGGAGGGCAAGTCATATATTACCAAAGAAGAC
ATGAAGCAGGCCCTTACCCCAGAGCAAGTGTCATTCTGTGCCACACATATGCAGCAATATATGGACCCACAG
GGTCGAAGCCATCTCTCTGGCTATGACTACGCTGGCTTCACCAATTCCTATTTTGGCAACTCA---
>Macaca_mulatta
ATGGAGCAATTTCCAAAGGAAACCGTTGTGGAGAGCAGTGGGCCAAAGGTTTTGGAAACAGCAGAAGAGATC
CAGGAGAGGCGTCAGGAAGTGTTGACTCGGTATCAAAGGTTCAAGGAGCGGGTCGCTGAGAGGGGTCAGAAG
CTTGAGGATTCCTATCACTTACAAGTTTTCAAGCGAGATGCTGATGATCTGGGGAAGTGGATCATGGAGAAA
GTCAATATTTTAAATGATGAGAGCTATGGTGACCCAACTAATATACAGGGGAAATATCAGAAGCATCAATCC
TTTGAAGCAGAGGTGCAAACAAAATCAAGAGTCATGTCTGAACTGGAAAAAACAAGGGAAGAACGATTTACT
ATGGGTCATTCTGCCCACGAAGAAACAAAGGCCCATATAGAGGAACTACGCCGCCTGTGGGACCTGCTGTTA
GAGCTGACCCTGGAGAAGGGTGCCCTGTTGCTGCGGGCCCTGAAGTTCCAGCAGTACGTACAGGAGTGTGCT
GACATCTTAGAGTGGATTGGAGACAAGGAGGCTATAGCGACATCTGTGGAGCTAGGTGAAGACTGGGAGCGC
ACAGAAGTTCTGCAAAAGAAATTTGAAGACTTCCAAGTGGACCTGGTAGCTAAAGAAGGGAGAGTTGATGAC
GTGAACCAATATGCCAATGAGTGTGCCGAGGAAAAGCATCCTGAACTACCCTTAATTCAGTCTAAGCAAGAG
GAGGTGAATGCTGCCTGGGAGCGCCTTCGTGGTCTGGCTCTCCAGAGACAGAAAGCTCTGTCCAGTGCTGCA
GACTTACAGCGATTCAAAAGGGATATGACTGACGCCATCCAGTGGATCAAGGAGAAGGAACCTGTACTCACC
TCTGAGGACTATGGCAAAGACCTTGTTGCCTCTGAAGGACTGTTTCACAGTCACAAGGGACTTGAGAGAAAT
CTTGCAGTCATGAGTGACAAGGTGAAGGAGTTATGTGCGAAAGCAGAGAAGCTGACACTTTCCCATCCTTCA
GATGCACCTCAGATCCAGGAGATGAAAGAAGATCTGGTCTCCAACTGGGAGCACATTCGTGCCCTGGCCACC
AGCAGATACGAAAAACTGCAGGCAACTTATTGGTACCATCGATTCTCATCTGACTTTGATGAACTCTCAGGC
TGGATGAAGGAAAAGACTGCTGCGATCAATGCTGATGAGCTACCAACAGATGTGGCTGGTGGGGAAGTTCTG
CTGGACAGGCATCAGCAGCATAAGCATGAGATTGACTCTTATGATGACCGATTTCAATCTGCTAAAGAGACC
GGTGAAGACCTCCTGGATGCCAATCATGAAGCCTCCGATGAAGTTCGGGAAAAGATGGAAATACTTGCCAGC
AACTGGGATGCCCTGCTGGAACTGTGGGACCAGCGTCATCGTCAGTACGAGCAGTGCTTGGACTTCCATCTC
TTCTACCGAGACAGTGAGCAAGTGGACAGTTGGATGAGTCGACAAGAGGCCTTCCTGGAAAATGAGGATCTG
GGAAACTCACTGGGCAGTGCAGAAGCCCTTCTTCAGAAGCATGATGACTTTGAGGAAGCCTTTACTGCCCAG
GAAGAGAAGATCACAACTGTAGACAAGACTGCAACCAAATTGATTGGTGATAACCATTATGATTCAGAGAAC
ATCGCTGCCATCCGTGATGGGCTGTTAGCCCGGCGGGATGCCCTACGTGGAAGGGCTACCACTAGACGTAGA
TTGCTGGAGGATTCATTGCTTCTGCAACAACTGTATCAGGACTCAGATGACCTAAAGAACTGGATCAACAAG
AAGAAAAAGTTGGCAGATGATGAAGATTACAAGGACACACAGAACTTGAAGAGCAGGGTTCAAAAGCAACAA
GTCTTTGAAAAGGAATTGGCAGATAATGAGATCGTGCTGGAAAACATACAGAAAACTGGCCAAGAGATGATT
GATAGCGGTCACTACGCCTCTGACAATGTGACCACTCGTCTGAGTGAAGTTGCCAGCCTCTGGAAGGAGCTG
CTGGAGGCTACAAAACAGAAAGGGACCCAGTTGGATGAGGCCAACCAGCGTTTGCAATTTGAAAATAATGCA
GAAGATTTGCAGCGCTGGCTGGAGGAGGTGGAGTGGCAAGTCGCCTCTGAGGATTATGGGAAAGGCCTGGCC
GACGTGCAGAATCGACTCAGGAAACACGGCCTCCTGGAGTCGGCTGTGGCTGCTCGTCAGGATCAGGTGAAT
ATCCTTACGGAACTGGCTGCATATTTTGAAAAAATAGGCCATCCTGATTCTAAGGACATACAGGCAAGGCAA
GAGTCCTTGGTATGCCGATTTGAAGCTCTGAAAGAGCCACTGGCCACCCGAAAGAAGAAGCTCTTAGACCTC
CTCCATCTGCAGCTGATTTGTAGAGACACAGAGGATGAGGAGGCCTGGATCCAAGAGACTGAACCCTCAGCG
ACTTCCACCTACCTTGGAAAGGACTTGATTGCCTCCAAAAAGCTTCTGAATAGGCACAAAGTCATCCTGGAG
AACATTGCCAGCCATGAACCACGCATTCAAGTGATAACAGAAAGGGGAAACAAAATGGTAGAGGAAGGACAC
TTTGCTGCAGAAGATGTGGCCTCTAGGGTCAAGAGTTTGAATCAGAATATGGAGTCTCTCCGTGCTCGAGCT
GCTAGACGACAAAATGATCTGGAAGCCAATGTCCAGTTCCAGCAGTACCTGGCTGACCTGCATGAAGCAGAA
ACATGGATCAGAGAGAAGGAGCCTATCGTAGACAATACTAACTATGGAGCTGATGAAGAAGCGGCTGGGGCT
CTCCTAAAGAAGCATGAGGCCTTTCTATTGGATCTCAATTCATTTGGAGACAGTATGAAAGCTCTACAGAAT
CAGGCAGAAGCCTGCCAGCAACAACAGGCTGCACCAGTGGAGGGAGCTGCTGGAGAACAAAGGGTCATGGCT
TTATATGACTTCCAGGCCCGCAGCCCCCGAGAGGTCACCATGAAGAAAGGTGATGTCTTAACGCTGCTCAGT
TCCATCAATAAGGACTGGTGGAAGGTGGAAGCTGATGATCATCAGGGCTTTGTCCCAGCTGTCTATGTCAAA
AGACTGGCCCACGATGAGTTCCCGATGCTCCCACAGCGGCGACGAGAAGAGCCAGGCAACATCGCCCAGCGC
CAGGAGCAAATTGAGAACCAATACCGCTCCCTCTTGGATCGGGCAGAAGAACGCAGACGTCATCTATTGCAA
CGTTACAATGAATTTTTATTGGCCTATGAGGCAGGAGACATGCTGGAATGGATTCAAGAGAAAAAGGCAGAA
AACACTGGGGTGGAACTAGATGATGTTTGGGAGCTGCAGAAAAAGTTTGATGAGTTCCAAAAGGATTTGAAG
ACCAATGAGCCTCGGCTAAGGGATATCAACAAGGTAGCTGATGATCTGCTATTTGAAGGACTTCTAACACCA
GAAGGAGCTCAAATCCGGCAGGAATTGAATGCCCGCTGGGGTTCCTTGCAGAGGCTTGCAGATGAACAGCGG
CAGCTGCTGGGCAGTGCCCATGCTGTTGAGGTGTTTCACAGAGAAGCAGATGACACAAAGGAGCAGATTGAG
AAGAAGTGCCAGGCCCTCAGTGCTGCAGACCCTGGCTCAGATCTATTCAGTGTTCAGGCTCTTCAGCGACAG
CATGAGGGCTTTGAAAGGGACCTCGTACCCCTGGGAGATAAGGTGACCATATTGGGGGAGACAGCGGAGCGT
CTCAGTGAGTCCCATCCAGATGCCACTGAGGACCTGCAGAGACAGAAAATGGAGCTGAATGAGGCCTGGGAA
GACCTGCAGGGGCGCACAAAGGATCGTAAGGAGAGCCTAAATGAGGCCCAGAAATTCTACCTGTTCCTCAGC
AAGGCCAGGGATCTGCAGAATTGGATCAGCAGCATTGGCGGCATGGTATCATCACAGGAGCTGGCCGAAGAC
TTAACTGGCATAGAGATCTTGCTGGAGAGACATCAGGAGCACCGTGCTGACATGGAGGCAGAGGCTCCCACC
TTCCAGGCCTTAGAGGACTTCGGTGCAGAACTTATAGACAGTGAGCACCGTGCTAGCCCTGAAATTGAAAAA
AAGCTTCAAGCTGTCAGGCTAGAGAGAGATGATTTGGAGAAGGCTTGGGAACAACGCAAGAAGATCCTAGAC
CAGTGCCTGGAGTTGCAGATGTTCCAGGGGAACTGTGATCAAGCTGAGAACTGGATGGTGGCACGTGAGAAT
GCCCTGAGGTCAGATGACAAAGATTCCTTAAACAGTCTGGAGGCCTTGAAGAAGAAACAGGATGATTTGCAC
AAAGCAATCACTGCCCAGGAAGGGAAGATCACTGACCTACAACATTTTGCTGAGCGCCTCATTGCTGATGAA
CACTATGCCAAAGAAGAGATTGCTACTCGGCTCCAACGTGTACTAGACAGATGGAAGGCTCTCAAAGCACAA
CTGATTGCTGAGCAGACAAAGCTTGGAGACCAAGCCGACCTAAAACAATTCTACCGTGATCTTGAGGAGCTG
GAAGAATGGATCAGTGAGATGCTGCCCACAGCCTGTGATGAATCCTACAAAGACCCCACTAACATTCAGAGG
AAATACCTGAAGCACCAGGCCTTTGCAAATGAAGTCTATGGTCGAGCTGATCAGGTGGATGCCACCATCGAC
CTGGGGCGCTCCCTGATTGAGCGTAGCACGTGTGATTGTGATGAAGAGGCCATGAAGGAGCAACTGGAACAG
CTGAAGGAACATTGGGATTATCTGCTTGAGAAAACAACTGACAAAGGGCAGAAGCTCAATGAGGCCAGTCGT
CAACAGAGGTTCAACACAAGCATCCAGGACTTTGAGTTCTGGCTCTCAGAGGCAGAGACATTGCTGGCCATG
AAAGATCAGGCCAGGGACTTGGCTTCAGCAGGAAACCTACTCAAGAAACATCAGCTATTGGAGACAGAGATG
TTGGCTCGAGAGGATGCGCTCAAGGACCTGAATACATTGGCTGAAGATTTGCTCTCCAGCGGGACTTTCAAC
GTTGATCAGATTACGGAGAAAAAAGACAGTGTCAACAAGCGTTTCCTGAATGTCCAAGACTTGGCAGCTGCA
CACCATGAAAAACTGAAAGAGGCCTATGCCTTGTTCCAGTTCTTCCAGGATCTAGATGATGAGGAATCCTGG
ATAGAGGAGAAGTTGTTACGAGTGAGCTCCCAGGACTACGGGAGAGATCTTCAGGGTGTTCAGAACTTGCTG
AAGAAGCACAGACGCCTAGAAGGGGAGCTGGTAGCACATGAGCCTGCCATCCAGAATGTGCTGGATATGGCA
GAGAAGCTGAAAGACAAGGCTGCTGTGGGGGAAGAGGAGATCCAGTTGCGGCTGGCTCAGTTTGTTGAACAT
TGGGAGAAGCTCAAAGAGTTGGCCAAGGCCCGAGGACTTCAGTTAGAAGAATCCCTTGAATACTTGCAATTC
ATGCAGAATGCTGAGGAAGAGGAAGCTTGGATCAATGAAAAGAATGCTATGGCTGTCCGAGGAGATTCTGGA
GATACATTAGCTGCTACTCAGAGCTTGCTAATGAAGCATGAAGCTTTGGAAAACGACTTTGCTGTCCATGAG
ACCCGAGTTCAAAATGTGTGTGCACAAGGAGAAGACATCCTAAATAAGGTGTTGCAGGAGGAAAGTCAGAAC
AAAGAG---ATTTCTTCCAAGATAGAGGCTCTGAATGAAAAGACCCCTTCTCTGGCCAAGGCAATAGCTGCT
TGGAAGTTGCAATTGAAAGATGATTATGACTTTCAGGAATTCAACTGGAAGGCTGATGTGGTAGAGGCTTGG
ATAGCTGATAAGGAAACAAGCCTAAAGACCAATGGTAATGGTGCAGACCTTGGTGACTTCCTCACTCTCCTG
GCAAATCAGGACACTCTGGATGCCAGTTTGCAGAGTTTCCAGCAAGAGAGACTTCCCGAGATCACTGACCTG
AAGGACCAATTGATTGCTGCTCAACACAGCCAGTCGAAAGCCATTGAAGAGCGTTATGCCGCCTTGCTGAAG
CGCTGGGAGCAGTTGCTGGAAGCCTCGGCAGTCCACAGACAGAAATTGCTGGAGAAACAGCTGCCTCTACAG
AAGGCTGAGGACCTGTTCATGGAATTTGCACATAAGGCTTCAGCTTTCAACAACTGGTGTGAAAAGGCGGAA
GAAAACTTGTCAGAGCCTGTGCACTGTGTCTCCCTGAATGAAATTCGGCAGCTGCAGAAAGACCATGAGGAC
TTCTTAGCCTCCTTGGCTGGGGCTCAAGGAGACTTTAAATGTTTGCTGGAGCTAGACCAGCAGATTAAGGCC
TTAGGTGTGCCTTCTAGCCCTTATACCTGGTTAACAGTGGAGGTGCTGGAAAGGACCTGGAAGCACCTATCT
GACATCATCGAGGAACGGGAGCAGGAGCTGCAAAAGGAAGAGGCAAGACAGGTCAAGAATTTTGAGATGTGT
CAGGAGTTTGAACAGAATGCCAGTGCCTTCCTTCAATGGATCCTGGAAACCAGGGCTTACTTTCTGGATGGA
TCATTGCTCAAGGAAACAGGAACTCTGGAATCCCAGCTGGAAGCAAATAAAAGAAAACAGAAGGAGATCCAG
GCAATGAAGCGTCAACTAACCAAGATTGAGGACCTGGGGGACAACATGGAAGATGCTCTGATCCTTGATATC
AAATACAGCACCATTGGATTGGCCCAGCAGTGGGACCAGCTGTACCAGCTTGGGTTGCGGATGCAACACAAC
CTGGAGCAACAGATCCAGGCCAAGGACACGATAGGTGTGAGTGAAGAGACTCTGAAGGAGTTTAGTACAATC
TATAAACACTTTGATGAGAATTTGACAGGGCACTTGACTCACAAAGAGTTCCTGTCCTGCCTGAGAGGACTC
AATTACTATTTGCCCATGGTGGAGGAGGATGAACATGAGCCCGAGTTTAAGAAGTTCCTGGATGCTGTGGAT
CCAGGGAGGAAGGGCTACATCTCACTGGAGGACTATACCGCTTTCCTGATTCACAAGGAGTCAGAAAACATC
AAGTCCAGCAATGAAATAGAGAATGCTTTCCAAGCCCTGGCGGAGGGCAAGTCATATATTACCAAAGAAGAC
ATGAAGCAGGCCCTTACCCCAGAGCAAGTGTCATTCTGTGCCACACATATGCAGCAATATATGGACCCACAG
GGTCGAAGCCATCTCTCTGGCTATGACTACGCTGGCTTCACCAATTCCTATTTTGGCAACTCA---
>Macaca_fascicularis
ATGGAGCAATTTCCAAAGGAAACCGTTGTGGAGAGCAGTGGGCCAAAGGTTTTGGAAACAGCAGAAGAGATC
CAGGAGAGGCGTCAGGAAGTGTTGACTCGGTATCAAAGGTTCAAGGAGCGGGTCGCTGAGAGGGGTCAGAAG
CTTGAGGATTCCTATCACTTACAAGTTTTCAAGCGAGATGCTGATGATCTGGGGAAGTGGATCATGGAGAAA
GTCAATATTTTAAATGATGAGAGCTATGGCGACCCAACTAATATACAGGGGAAATATCAGAAGCATCAATCC
TTTGAAGCAGAGGTGCAAACAAAATCAAGAGTCATGTCTGAACTGGAAAAAACAAGGGAAGAACGATTTACT
ATGGGTCATTCTGCCCACGAAGAAACAAAGGCCCATATAGAGGAACTACGCCGCCTGTGGGACCTGCTGTTA
GAGCTGACCCTGGAGAAGGGTGCCCTGTTGCTGCGGGCCCTGAAGTTCCAGCAGTACGTACAGGAGTGTGCT
GACATCTTAGAGTGGATTGGAGACAAGGAGGCTATAGCGACATCTGTGGAGCTAGGTGAAGACTGGGAGCGC
ACAGAAGTTCTGCAAAAGAAATTTGAAGACTTCCAAGTGGACCTGGTAGCTAAAGAAGGGAGAGTTGATGAC
GTGAACCAATATGCCAATGAGTGTGCCGAGGAAAAGCATCCTGAACTACCCTTAATTCAGTCTAAGCAAGAG
GAGGTGAATGCTGCCTGGGAGCGCCTTCGTGGTCTGGCTCTCCAGAGACAGAAAGCTCTGTCCAGTGCTGCA
GACTTACAGCGATTCAAAAGGGATATGACTGACGCCATCCAGTGGATCAAGGAGAAGGAACCTGTACTCACC
TCTGAGGACTATGGCAAAGACCTTGTTGCCTCTGAAGGACTGTTTCACAGTCACAAGGGACTTGAGAGAAAT
CTTGCAGTCATGAGTGACAAGGTGAAGGAGTTATGTGCGAAAGCAGAGAAGCTGACACTTTCCCATCCTTCA
GATGCACCTCAGATCCAGGAGATGAAAGAAGATCTGGTCTCCAACTGGGAGCACATTCGTGCCCTGGCCACC
AGCAGATACGAAAAACTGCAGGCAACTTATTGGTACCATCGATTCTCATCTGACTTTGATGAACTCTCAGGC
TGGATGAAGGAAAAGACTGCTGCGATCAATGCTGATGAGCTACCAACAGATGTGGCTGGTGGGGAAGTTCTG
CTGGACAGGCATCAGCAGCATAAGCATGAGATTGACTCTTATGATGACCGATTTCAATCTGCTAAAGAGACT
GGTGAAGACCTCCTGGATGCCAATCATGAAGCCTCCGATGAAGTTCGGGAAAAGATGGAAATACTTGCCAGC
AACTGGTATGCCCTGCTGGAACTGTGGGACCAGCGTCATCGTCAGTACGAGCAGTGCTTGGACTTCCATCTC
TTCTACCGAGACAGTGAGCAAGTGGACAGTTGGATGAGTCGACAAGAGGCCTTCCTGGAAAATGAGGATCTG
GGAAACTCACTGGGCAGTGCAGAAGCCCTTCTTCAGAAGCATGATGACTTTGAGGAAGCCTTTACTGCCCAG
GAAGAGAAGATCACAACTGTAGACAAGACTGCAATCAAATTGATTGGTGATAACCATTATGATTCAGAGAAC
ATCGCTGCCATCCGTGATGGGCTGTTAGCCCGGCGGGATGCCCTACGTGGAAGGGCTACCACTAGACGTAGA
TTGCTGGAGGATTCATTGCTTCTGCAACAACTGTATCAGGACTCAGATGACCTAAAGAACTGGATCAACAAG
AAGAAAAAGTTGGCAGATGATGAAGATTACAAGGACACACAGAACTTGAAGAGCAGGGTTCAAAAGCAACAA
GTCTTTGAAAAGGAATTGGCAGATAATGAGATCGTGCTGGAAAACATACAGAAAACTGGCCAAGAGATGATT
GATAGCGGTCACTACGCCTCTGACAATGTGACCACTCGTCTGAGTGAAGTTGCCAGCCTCTGGGAGGAGCTG
CTGGAGGCTACAAAACAGAAAGGGACCCAGTTGGATGAGGCCAACCAGCGTTTGCAATTTGAAAATAATGCA
GAAGATTTGCAGCGCTGGCTGGAGGAGGTGGAGCGGCAAGTCGCCTCTGAGGATTATGGGAAAGGCCTGGCC
GACGTGCAGAATCGACTCAGGAAACACGGCCTCCTGGAGTCGGCTGTGGCTGCTCGTCAGGATCAGGTGAAT
ATCCTTACGGAACTGGCTGCATATTTTGAAAAAATAGGCCATCCTGATTCTAAGGACATACAGGCAAGGCAA
GAGTCCTTGGTATGCCGATTTGAAGCTCTGAAAGAGCCACTGGCCACCCGAAAGAAGAAGCTCTTAGACCTC
CTCCATCTGCAGCTGATTTGTAGAGACACAGAGGATGAGGAGGCCTGGATCCAAGAGACTGAACCCTCAGCG
ACTTCCACCTACCTTGGAAAGGACTTGATTGCCTCCAAAAAGCTTCTGAATAGGCACAAAGTCATCCTGGAG
AACATTGCCAGCCATGAACCACGCATTCAAGTGATAACAGAAAGGGGAAACAAAATGGTAGAGGAAGGACAC
TTTGCTGCAGAAGATGTGGCCTCTAGGGTCAAGAGTTTGAATCAGAATATGGAGTCTCTCCGTGCTCGAGCT
GCTAGACGACAAAATGATCTGGAAGCCAATGTCCAGTTCCAGCAGTACCTGGCTGACCTGCATGAAGCAGAA
ACATGGATCAGAGAGAAGGAGCCTATCGTAGACAATACTAACTATGGAGCTGATGAAGAAGCGGCTGGGGCT
CTCCTAAAGAAGCATGAGGCCTTTCTATTGGATCTCAATTCATTTGGAGACAGTATGAAAGCTCTACAGAAT
CAGGCAGAAGCCTGCCAGCAACAACAGGCTGCACCAGTGGAGGGAGCTGCTGGAGAACAAAGGGTCATGGCT
TTATATGACTTCCAGGCCCGCAGCCCCCGAGAGGTCACCATGAAGAAAGGTGATGTCTTAACGCTGCTCAGT
TCCATCAATAAGGACTGGTGGAAGGTGGAAGCCGATGATCATCAGGGCTTTGTCCCAGCTGTCTATGTCAAA
AGACTGGCCCACGATGAGTTCCCGATGCTCCCACAGCGGCGACGAGAAGAGCCAGGCAACATCGCCCAGCGC
CAGGAGCAAATTGAGAACCAATACCGCTCCCTCTTGGATCGGGCAGAAGAACGCAGACGTCGTCTATTGCAA
CGTTACAATGAATTTTTATTGGCCTATGAGGCAGGAGACATGCTGGAATGGATTCAAGAGAAAAAGGCAGAA
AACACTGGGGTGGAACTAGATGATGTTTGGGAGCTGCAGAAAAAGTTTGATGAGTTCCAAAAGGATTTGAAG
ACCAATGAGCCTCGGCTAAGGGATATCAACAAGGTAGCTGATGATCTACTATTTGAAGGACTTCTAACACCA
GAAGGAGCTCAAATCCGGCAGGAATTGAATGCCCGCTGGGGTTCCTTGCAGAGGCTTGCAGATGAACAGCGG
CAGCTGCTGGGCAGTGCCCATGCTGTTGAGGTGTTTCACAGAGAAGCAGATGACACAAAGGAGCAGATTGAG
AAGAAGTGCCAGGCCCTCAGTGCTGCAGACCCTGGCTCAGATCTATTCAGTGTTCAGGCTCTTCAGCGACAG
CATGAGGGCTTTGAAAGGGACCTCGTACCCCTGGGAGATAAGGTGACCATATTGGGGGAGACAGCGGAGCGT
CTCAGTGAGTCCCATCCAGATGCCACTGAGGACCTGCAGAGACAGAAAATGGAGCTGAATGAGGCCTGGGAA
GACCTGCAGGGGCGCACAAAGGATCGTAAGGAGAGCCTAAATGAGGCCCAGAAATTCTACCTGTTCCTCAGC
AAGGCCAGGGATCTGCAGAATTGGATCAGCAGCATTGGCGGCATGGTATCATCACAGGAGCTGGCCGAAGAC
TTAACTGGCATAGAGATCTTGCTGGAGAGACATCAGGAGCACCGTGCTGACATGGAGGCAGAGGCTCCCACC
TTCCAGGCCTTAGAGGACTTCGGTGCAGAACTTATAGACAGTGAGCACCGTGCTAGCCCTGAAATTGAAAAA
AAGCTTCAAGCTGTCAGGCTAGAGAGAGATGATTTGGAGAAGGCTTGGGAACAACGCAAGAAGATCCTAGAC
CAGTGCCTGGAGTTGCAGATGTTCCAGGGGAACTGTGATCAAGCTGAGAACTGGATGGTGGCACGTGAGAAT
GCCCTGAGGTCAGATGACAAAGATTCCTTAAACAGTCTGGAGGCCTTGAAGAAGAAACAGGATGATTTGCAC
AAAGCAATCACTGCCCAGGAAGGGAAGATCACTGACCTACAACATTTTGCTGAGCGCCTCATTGCTGATGAA
CACTATGCCAAAGAAGAGATTGCTACTCGGCTCCAACGTGTACTAGACAGATGGAAGGCTCTCAAAGCACAA
CTGATTGCTGAGCAGACAAAGCTTGGAGACCAAGCCGACCTAAAACAATTCTACCGTGATCTTGAGGAGCTG
GAAGAATGGATCAGTGAGATGCTGCCCACAGCCTGTGATGAATCCTACAAAGACCCCACTAACATTCAGAGG
AAATACCTGAAGCACCAGGCCTTTGCAAATGAAGTCTATGGTCGAGCTGATCAGGTGGATGCCACCATCAAC
CTGGGGCGCTCCCTGATTGAGCGTAGCACGTGTGATTGTGATGAAGAGGCCATGAAGGAGCAACTGGAACAG
CTGAAGGAACATTGGGATTATCTGCTTGAGAAAACAACTGACAAAGGGCAGAAGCTCAATGAGGCCAGTCGT
CAACAGAGGTTCAACACAAGCATCCAGGACTTTGAGTTCTGGCTCTCAGAGGCAGAGACATTGCTGGCCATG
AAAGATCAGGCCAGGGACTTGGCTTCAGCAGGAAACCTACTCAAGAAACATCAGCTATTGGAGACAGAGATG
TTGGCTCGAGAGGATGCGCTCAAGGACCTGAATACATTGGCTGAAGATTTGCTCTCCAGCGGGACTTTCAAC
GTTGATCAGATTACGGAGAAAAAAGACAGTGTCAACAAGCGTTTCCTGAATGTCCAAGACTTGGCAGCTGCA
CACCATGAAAAACTGAAAGAGGCCTATGCCTTGTTCCAGTTCTTCCAGGATCTAGATGATGAGGAATCCTGG
ATAGAGGAGAAGTTGTTACGAGTGAGCTCCCAGGACTACGGGAGAGATCTTCAGGGTGTTCAGAACTTGCTG
AAGAAGCACAGACGCCTAGAAGGGGAGCTGGTAGCACATGAGCCTGCCATCCAGAATGTGCTGGATATGGCA
GAGAAGCTGAAAGACAAGGCTGCTGTGGGGGAAGAGGAGATCCAGTTGCGGCTGGCTCAGTTTGTTGAACAT
TGGGAGAAGCTCAAAGAGTTGGCCAAGGCCCGAGGACTTCAGTTAGAAGAATCCCTTGAATACTTGCAATTC
ATGCAGAATGCTGAGGAAGAGGAAGCTTGGATCAATGAAAAGAATGCTATGGCTGTCCGAGGAGATTCTGGA
GATACATTAGCTGCTACTCAGAGCTTGCTAATGAAGCATGAAGCTTTGGAAAACGACTTTGCTGTCCATGAG
ACCCGAGTTCAAAATGTGTGTGCACAAGGAGAAGACATCCTAAATAAGGTGTTGCAGGAGGAAAGTCAGAAC
AAAGAG---ATTTCTTCCAAGATAGAGGCTCTGAATGAAAAGACCCCTTCTCTGGCCAAGGCAATAGCTGCT
TGGAAGTTGCAATTGAAAGATGATTATGACTTTCAGGAATTCAACTGGAAGGCTGATGTGGTAGAGGCTTGG
ATAGCTGATAAGGAAACAAGCCTAAAGACCAATGGTAATGGTGCAGACCTTGGTGACTTCCTCACTCTCCTG
GCAAAACAGGACACTCTGGATGCCAGTTTGCAGAGTTTCCAGCAAGAGAGACTTCCCGAGATCACTGACCTG
AAGGACCAATTGATTGCTGCTCAACACAGCCAGTCGAAAGCCATTGAAGAGCGTTATGCCGCCTTGCTGAAG
CGCTGGGAGCAGTTGCTGGAAGCCTCGGCAGTCCACAGACAGAAATTGCTGGAGAAACAGCTGCCTCTACAG
AAGGCTGAGGACCTGTTCATGGAATTTGCACATAAGGCTTCAGCTTTCAACAACTGGTGTGAAAAGGCGGAA
GAAAACTTGTCAGAGCCTGTGCACTGTGTCTCCCTGAATGAAATTCGGCAGCTGCAGAAAGACCATGAGGAC
TTCTTAGCCTCCTTGGCTGGGGCTCAAGGAGACTTTAAATGTTTGCTGGAGCTAGACCAGCAGATTAAGGCC
TTAGGTGTGCCTTCTAGCCCTTATACCTGGTTAACAGTGGAGGTGCTGGAAAGGACCTGGAAGCACCTATCT
GACATCATCGAGGAACGGGAGCAGGAGCTGCAAAAGGAAGAGGCAAGACAGGTCAAGAATTTTGAGATGTGT
CAGGAGTTTGAACAGAATGCCAGTGCCTTCCTTCAATGGATCCTGGAAACCAGGGCTTACTTTCTGGATGGA
TCATTGCTCAAGGAAACAGGAACTCTGGAATCCCAGCTGGAAGCAAATAAAAGAAAACAGAAGGAGATCCAG
GCAATGAAGCGTCAACTAACCAAGATTGAGGACCTGGGGGACAACATGGAAGATGCTCTGATCCTTGATATC
AAATACAGCACCATTGGATTGGCCCAGCAGTGGGACCAGCTGTACCAGCTTGGGTTGCGGATGCAACACAAC
CTGGAGCAACAGATCCAGGCCAAGGACACGATAGGTGTGAGTGAAGAGACTCTGAAGGAGTTTAGTACAATC
TATAAACACTTTGATGAGAATTTGACAGGGCACTTGACTCACAAAGAGTTCCTGTCCTGCCTGAGAGGACTC
AATTACTATTTGCCCATGGTGGAGGAGGATGAACATGAGCCCGAGTTTAAGAAGTTCCTGGATGCTGTGGAT
CCAGGGAGGAAGGGCTACGTCTCACTGGAGGACTATACCGCTTTCCTGATTCACAAGGAGTCAGAAAACATC
AAGTCCAGCAATGAAATAGAGAATGCTTTCCAAGCCCTGGCGGAGGGCAAGTCATATATTACCAAAGAAGAC
ATGAAGCAGGCCCTTACCCCAGAGCAAGTGTCATTCTGTGCCACACATATGCAGCAATATATGGACCCACAG
GGTCGAAGCCATCTCTCTGGCTATGACTACGCTGGCTTCACCAATTCCTATTTTGGCAACTCA---
>Rhinopithecus_roxellana
ATGGAGCAATTTCCAAAGGAAACCGTTGTGGAGAGCAGTGGGCCAAAGGTTTTGGAAACAGCAGAAGAGATC
CAGGAGAGGCGTCAGGAAGTGTTGACTCGGTATCAAAGGTTCAAGGAGCGGGTCGCTGAGAGGGGTCAGAAG
CTTGAGGATTCCTATCACTTACAAGTTTTCAAGCGAGATGCTGATGATCTGGGGAAGTGGATCATGGAGAAA
GTCAAAATTTTAGATGATGAGAGCTATGGAGACCCAACTAATATACAGGGGAAATATCAGAAGCATCAATCC
TTTGAAGCAGAGGTGCAAACAAAATCAAGAGTCATGTCTGAACTGGAAAAAACAAGGGAAGAACGATTTACT
ATGGGTCATTCTGCCCATGAAGAAACGAAGGCCCATATAGAGGAACTACGCCGCCTGTGGGACCTGCTGTTA
GAGCTGACGCTGGAGAAGGGTGCCCTGTTGCTGCGGGCCCTGAAGTTCCAGCAGTACATACAGGAGTGTGCT
GACATCTTAGAGTGGATTGGAGACAAGGAGGCTATAGTGACATCAGTGGAGCTAGGTGAAGACTGGGAGCGC
ACAGAAGTTCTGCAAAAGAAATTTGAAGACTTCCAAGTGGACCTGGTAGCTAAAGAAGGGAGAGTTGATGAC
GTGAACCAATATGCCAATGAGTGTGCCGAGGAAAAGCATCCTGAACTACCCTTAATTCAGTCTAAGCAAGAT
GAGGTGAAAGCTGCCTGGGAGCGCCTTCGTGGTCTGGCTCTCCAGAGACAGAAAGCTCTGTCCAGTGCTGCA
GACTTACAGCGATTCAAAAGGGATATGACTGACGCCATCCAGTGGATCAAGGAGAAGGAACCTGTACTCACC
TCTGAGGACTATGGCAAAGACCTTGTTGCCTCTGAAGGACTGTTTCACAGTCACAAGGGACTTGAGAGAAAT
CTTGCAGTCATGAGTGACAAGGTGAAGGAGTTATGTGCGAAAGCAGAGAAGCTGACACTTTCCCATCCTTCA
GATGCACCTCAGATCCAGGAGATGAGAGAAGATCTGGTCGCCAACTGGGAGCACATTCGTGCCCTGGCCACC
AGCAGATATGAAAAACTGCAGGCAACTTATTGGTACCATCGATTCTCATCTGACTTTGATGAACTCTCAGGC
TGGATGAAGGAAAAGACTGCTGCGATCAATGCTGATGAGCTACCAACAGATGTGGCTGGTGGGGAAGTTCTG
CTGGACAGGCATCAGCAGCATAAGCATGAGATTGACTCTTACGATGACCGATTTCAATCTGCTGATGAGACT
GGTCAAGACCTCCTGGATGCCAATCATGAAGCCTCCGATGAAGTTCGGGAAAAGATGAAAATACTTGCCAGC
AACCAGGCTGCCCTGCTGAAACTGTGGGACGAGCGTCATCGTCAGTATGAGCAGTGCTTGGACTTCCATCTC
TTCTACCGAGACAGTGAGCAAGTGGACAGTTGGATGAGTCGACAAGAGGCCTTCCTGGAAAATGAGGATCTG
GGAAACTCACTGGGCAGTGCAGAAGCCCTTCTTCAGAAGCATAATGACTTTGAGGAAGCCTTTACTGCCCAG
GAAGAGAAGATCACAACCGTAGACAAGACTGCAACCAAATTGATTGATGATGACCATTATGATTCAAAGAAC
ATCGCTGCTATCCGTGACGGGTTGTTAGCCCGGCGGGATACCCTACGTGAAAGGGCTGCCACTAGACGTAGA
TTGCTGAAGGATTCATTGCTTCTGCAAAAACTGTATCAGGACTCAGATGACCTAAAGAACTGGATCAACAAG
AAGAAAAAGTTGGCAGATGATGAAGATTACAAGGACACACAGAACTTGAAGAGCAGGGTTCAAAAGCAACAA
GTCTTTACAGAGGAATTGGCAGTTAATGAGATCCTGCTGGAAAACATACAGAAAACTGGCCAAGAGATGATT
GATAGTGGTCACTACGCCTCTGACAATGTGACCACTCGTCTGAGTGAAGTTGCCAGCCTCTGGGAGGAGTTG
CTGGAGGCTACAAAACAGAAAGTGACCCAGTTGGATGAGGCCAACCAGCAGTTGCAATTTGAAAATAATGCA
GAAGATTTGCAGCGCTGGCTGGAGGATGTAGAGTGGCAAGTCACCTCTGAGGATTATGGGAAAGGCCTGGCC
GACGTGCAGAATCGACTCAGGAAACATGGCCTCCTGGAGTCGGCTGTGGCTGCTCGTCAGGATCAGGTGAAT
ACCCTTACAGAACTGGCTGCATATTTTGAAAAAATAGGCCATCCTGATTCTAAGGACATAAAGGCAAGGCAA
GAGTCCTTGGTATGCCAATTTGAAGCTCTGAAAGAGCCACTGGCCACCCGAAAGAAGAAGCTCTTAGACCTC
CTCCATCTGCAGCTGATTTGTAGAGACACAGAGGATGAGGAGGCCTGGATCCAGGAGACTGAACCCTCAGCT
ACTTCCACCTACCTTGGAAAGGACTTGATTGCTTCCAAAAAGCTTCTGAATAGGCACAAAGTCATCCTGGAG
AACATTGCCAGCCATGAACCACGCATTCAAGTGATAACAGAAAGGGGAAACAAAATGGTAGAGGAAGGACAC
TTTGCTGCAGAAGATGTGGCCTCTAGGGTCAAGAGTTTGAATCAGAATATGGAGTCTCTCCGTGCTCGAGCT
GCTAGGCGACAAAATGATCTTGAAGCCAATGTCCAGTTCCAGCAGTACCTGGCTGACCTGCATGAAGCAGAA
ACATGGATCAGAGAGAAGGAGCCTATCGTAGACAATACTAACTATGGGGCTGATGAAGAAGCGGCTGGGGCT
CTCCTAAAGAAGCATGAGGCCTTTCTATTGGATCTCAATTCATTTGGAGACAGTATGAAAGCTCTACAGAAT
CAGGCAGATGCCTGCCAGCAACAACAGGCTGCACCAGTGGAGGGAGCTGCTGGAGAACAAAGGGTCATGGCT
TTATATGACTTCCAGGCCCGCAGCCCCCGAGAGGTCACCATGAAGAAAGGTGATGTCTTAACGCTGCTCAGT
TCCATCAATAAGGACTGGTGGAAGGTGGAAGCTGATGATCATCAGGGCTTTGTCCCAGCTGTCTATGTCAGA
AGACTGGCCCACGATGAGTTCCCGATGCTCCCACAGCGGCGACGAGAAGAGCCAGGCAACATCGCCCAGCGC
CAGGAGCAAATTGAGAACCTATACCACTCCCTCCTGGATCGGGCAGAAGAACGCAGACGTCGTCTATTGCAA
CGTTACAATGAATTTTTATTGGCCTATGAGGCAGGAGACATGCTGGAATGGATTCAAGAGAAAAAGGCAGAA
AACACTGGGGTGGAACTAGATGATGTTTGGGAGCTGCAGAAAAAGTTTGATGAGTTCCAAAAGGATTTGAAG
ACCAATGAGCCTCGGCTAAGGGATATCAACAAGGTAGCTGATGATCTACTATTTGAAGGACTTCTCACACCA
GAAGGAGCTCAAATCCGGCAGGAACTGAATGCCCGCTGGGGTTCCTTGCAGAGGCTTGCAGATGAACAGCGG
CAGCTGCTGGGCAGTGCCCATGCTGTTGAGGTGTTTCACAGAGAAGCAGATGACACAAAGGAGCAAATTGAG
AAGAAGTTCCAGGCCCTCAGTGCTGCAGACCCTGGCTCAGATCTGTTCAGTGTTCAGGCTCTTCAGCGACGG
CATGAGGGCTTTGAAAGGGACCTCGTACCCCTGGGAGATAAGGTGACCATATTGGGGGAGACAGCAGAGCGG
CTCAGTGAGTCCCATCCAGATGCCACTGAGGACCTGCAGAGACAGAAAATGGAGTTGAATGAGGCCTGGGAA
GACCTGCAGGGGCGCACAAAGGATCGTAAGGAGAGCCTAAATGAGGCCCAGAAATTCTACCTGTTCCTCAGC
AAGGCCAGGGATCTGCAGAATTGGATCAGCAGCATTGGTGGCATGGTATCATCACAGGAGCTGGCCGAAGAC
TTAACTGGCATAGAGATCTTGCTGGAGAAACATCAGGAGCACCGTGCTGACATGGAGGCAGAGGCTCCCACC
TTCCAGGCCTTAGAGGACTTTGGTGCAGAACTTATAGACAGTGGGCACCGTGCTAGCCCTGAAATTGAAAAA
AAGCTTCAAGCTGTCAGGCTAGAGAGAGATGATTTGGAGAAGGCTTGGGAACAACGCAAGAAGATCCTAGAC
CAGTGCCTGGAGTTGCAGATGTTCCAAGGGAACTGTGATCAAGCTGAGAGCTGGATGGTGGCACGTGAGAAT
GCCCTGAGGTCAGATGACAAAGATTCCTTAAACAGTCTGGAGGCCTTGAAGAAGAAACAGGATGATTTGCAC
AAAGCAATCACTGCCCAGGAAGGGAAGATCACTGACCTAGAACATTTTGCTGAGCGCCTCATTGCTGATGAA
CACTATGCCAAAGAAGAGATTGCTACTCGGCTCCAACGTGTACTAGACAGATGGAAGGCTCTCAAAGCACAA
CTGACTGCTGAGCAGACAAAGCTTGGAGACCAAGCCGACCTAAAACAATTCTACCGTGATCTTGAGGAGCTG
GAAGAATGGATCAGTGAGATGCTGCCCACAGCCTGTGATGAATCCTACAAAGACCCCACTAACATTCAGAGG
AAATACCTGAAGCACCAGGCCTTTGCAAATGAAGTCTATGGCCGAGCTGACCAGGTGGATGCCACCGTCAAC
CTGGGGTGCTCCCTGATTGAGCGTAGCACGTGTGATTGCGATGAAGAGGCCATGAAGGAGCAACTGGAACAG
CTGGAGGAACATTGGGATTATCTGCTTGAGAAAACAAATGACAAAGGGCAGAAGCTCAATGAGGCCAGTCGT
CAACAGAGGTTCAACACAAGCATCCAGGACTTTGAGTTCTGGCTCTCAGAGGCAGAGACATTGCTGGCCATG
AAAGATCAGGCCAGGGACTTGGCTTCAGCAGGAAACCTACTCAAGAAGCATCAGCTATTGGAGACAGAGATG
TTGGCTCGAGAGGATGCACTCAAGGACCTGAATACATTGGCTGAAGATTTGCTCTCCAGCGGGACTTTCAAC
GTTGATCAGATTACGGAGAAAAAAGATAGTGTCAACAAGCGTTTCCTGAATGTCCAAGACTTGGCAGCTGCA
CACCATGAAAAACTGAAAGAGGCCTATGCCTTGTTCCAGTTCTTCCAGGATCTAGATGATGAGGAATCCTGG
ATAGAGGAGAAGTTGTTACGAGTGAGCTCCCAGGACTATGGGAGAGATCTTCAGGGTGTTCAGAACTTGCTG
AAGAAGCACAGACGCCTAGAGGGGGAGCTGGTGGCACATGAGCCTGCCATCCAGAATGTGCTGGATATGGCA
GAGAAGCTGAAAGACAAGGCTGCTGTGGGGCAAGAGGAGATCCAGTTGCGGCTGGCTCAGTTTGTTGAACAT
TGGGAGAAACTCAAAGAGTTGGCCAAGGCCCGAGGACTTCAGTTGGAAGAATCCCTTGAATACTTGCAATTC
ATGCAGAATGCTGAGGAAGAGGAAGCTTGGATCAATGAAAAGAATGCTATGGCTGTCCGAGGAGATTCTGGA
GATACATTAGCTGCTACTCAGAGCTTGCTAATGAAGCATGAAGCTTTGGAAAACGACTTTGCTGTCCATGAG
ACCCGAGTTCAAAATGTGTGTGCACAAGGAGAAGACATCCTAAATAAGGTGTTGCAGGACGAAAGTCAGAAC
AAAGAG---ATTTCTTCCAAGATGGAGGCTTTGAATGAAAAGACCCCTTCTCTGGCCAAGGCAATAGCTGCT
TGGAAGTTGCAATTGAAAAATGATTATGACTTTCAGGAATTCAACTGGAAGGCTGATGTGGTAGAGGCTTGG
ATAGCTGATAAGGAAACAAGCCTAAAGACCAATGGTAATGGTGCAGACCTTGGTGACTTCCTCACTCTCCTG
GCAAAACAGGACACTCTGGATGCCAGTTTGCAGAGTTTCCAGCAAGAGAGACTTCCCGAGATCACTGACCTG
AAGGACCAATTGATTGCTGCTCAACACAGGCAGTCTAAAGCCATTGAAGAGCGTTATGCCGCCCTGCTGAAG
CGCTGGGAGCAGTTGCTGGAAGCCTCGGCAGTCCACAGACAGAAATTGCTGGAGAAACAGCTGCCTCTAGAG
AAGGCTGAGGACCTGTTCATGGAATTTGCACATAAGGCTTCAGCTTTCAACAACTGGTGTGAAAAGGCAGAA
GAAAACTTGTCAGAGCCTGTGCACTGTGTCTCCCTGAATGAAATTCGGCAGCTGCAGAAAGACCATGAGGAC
TTCTTAGCCTCCTTGGCTGGGGCTCAAGCAGACTTTAAATGTTTGCTGGAGATAGACCAGCAGATTAAGGCC
TTAGGTGTGCCTTCTAGCCCTTATACCTGGTTAACAGTAGAGGTGCTGGAAAGGACCTGGAAACATCTATCT
GACATCATTGAGGAACGGGAGCAGGAGCTGCAAAAGGAAGAGGCAAGACAGGTCAAGAACTTTGAGATGTGT
CAGGAGTTTGAACAGAATGCCAGTGCCTTCCTTCAATGGATCCTAGAAACCAGGGCTTACTTTCTGGATGGA
TCATTGCTCAAGGAAACAGGAACTCTGGAATCCCAGCTGGAAGCAAATAAAAGAAAACAGAAGGAGATCCAG
GCAATGAAGCGTCAACTAACCAAGATTGAGGACTTGGGGGACAACATGGAAGATGCTCTGATCCTTGATATC
AAATACAGCACCATTGGATTGGCCCAGCAGTGGGACCAGCTGTACCAGTTTGGGTTGCGGATGCAACACAAC
CTGGAGCAACAGATCCAGGCCAAGGACACCAAAGGTGTGAGTGAAGAGACTCTGAAGGAGTTTAGCACAATC
TATAAACACTTTGATGAGAATTTGACAGGGCGCTTGACTCACAAAGAGTTCCGGTCCTGCCTGAGAGGGCTC
AATTACTATTTGCCCATGGTGGAGGAGGATGAACATGAACCCAAGTTTGAGAAGTTCCTGGATGCTGTGGAT
CCAGGGAGGAAGGGCTACGTCTCACTGGAGGACTATACGGCTTTCCTGATTGACAAGGAGTCAGAAAACATC
AAGTCCAGTGATGAAATAGAGAATGCCTTCCAAGCCCTGGCGGAGGGCAAGTCATATATTACCAAAGAAGAC
ATGAAGCAGGCCCTTACCCCAGAGCAAGTGTCATTCTGTGCCACACATATGCAACAATATATGGACCCACGG
---CGAAGCCATCTCTCTGGCTATGACTACGTTGGCTTCACCAATTCCTACTTTGGCAACTCAAAA
>Colobus_angolensis_palliatus
ATGGAGCAATTTCCAAAGGAAACCGTTGTGGAGAGCAGTGGGCCAAAGGTTTTGGAAACAGCAGAAGAGATC
CAGGAGAGGCGTCAGGAAGTGTTGACTCGGTATCAAAGGTTCAAGGAGCGAGTCGCTGAGAGGGGTCAGAAG
CTTGAGGATTCCTATCACTTACAAGTTTTCAAGCGAGATGCTGATGATCTGGGGAAGTGGATCATGGAGAAA
GTCAATATTTTAGATGATGAGAGCTATGGAGACCCAACTAATATACAGGGAAAATATCAGAAGCATCAATCC
TTTGAAGCAGAGGTGCAAACAAAATCAAGAGTCATGTCTGAACTGGAAAAAACAAGGGAAGAACGATTTACT
ATGGGTCATTCTGCCCATGAAGAAACGAAGGCCCATATAGAGGAACTACGCCGCCTGTGGGACCTGCTGTTA
GAGCTGACCCTGGAGAAGGGTGCCCTGTTGCTGCGGGCCCTGAAGTTCCAGCAGTACGTACAGGAGTGTGCT
GACATCTTAGAGTGGATTGGAGACAAGGAGGCCATAGCGACATCAGTGGAGCTAGGTGAAGACTGGGAGCGC
ACTGAAGTTCTGCAAAAGAAATTTGAAGACTTCCAAGTGGACCTGGTAGCTAAAGAAGGGAGAGTTGATGAC
GTGAACCAATATGCCAATGAGTGTGCCGAGGAAAAGCATCCTGAACTACCCTTAATTCAGTCTAAGCAAGAT
GAGGTGAATGCTGCCTGGGAGCGCCTTCGTGGTCTGGCTCTCCAGAGACAGAAAGCTCTGTCCAGTTCTGCA
GACTTACAGCGATTCAAAAGGGATATGACTGACGCCATCCAGTGGATCAAGGAGAAGGAACCTGTACTCACC
TCTGAGGACTATGGCAAAGACCTTGTTGCCTCTGAAGGACTTTTTCACAGTCACAAGGGACTTGAGAGAAAT
CTTGCAGTCATGAGTGACAAGGTGAAGGAGTTATGCGCGAAAGCAGAGAAGCTGACACTTTCCCATCCTTCA
GATGCACCTCAGATCCGGGAGATGAAAGAAGATCTGGTCGCCAACTGGGAGCACATTCGTGCCCTGGCCACC
AGCAGATATGAAAAACTGCAGGCAACTTATTGGTACCATCGATTCTCATCTGACTTTGATGAACTCTCAGGC
TGGATGAAGGAAAAGACTGCTGCGATCAATGCTGATGAGCTACCAACAGATGTGGCTGGTGGGGAAGTTCTG
CTGGACAGGCATCAGCAGCATAAGCATGAGATTGACTCTTACGATGACCGATTTCAATCTGCTGATGAGACC
GGTCAAGACCTCCTGGATGCCAATCATGAAGCCTCCGATGAAGTTCGGGAAAAGATGAAAATACTTGCCAGC
AACCAGGCTGCCCTGCTGAAACTGTGGGACGAGCGTCGTCGTCAGTATGAGCAGTGCTTGGACTTCCATCTC
TTCTACCGAGACAGTGAGCAAGTGGACAGTTGGATGAGTCGACAAGAGGCCTTCCTGGAAAATGAGGATCTG
GGAAACTCACTGGGCAGTGCAGAAGCCCTTCTTCAGAAGCATAATGACTTTGAGGAAGCCTTTACTGCCCAG
GAAGAGAAGATCACAACTGTAGACAAGACTGCAACCAAATTGATTGATGATGACCATTATGATTCAAAGAAC
ATCGCTGCTATCCGTGACGGGCTGTTAGCCCGGCGGGATGCCCTGCGTGAAAGGGCTGCCACTAGACGTAGA
TTGCTGAAGGATTCATTGCTTCTGCAAAAACTGTATCAGGACTCAGATGACCTAAAGAACTGGATCAATAAG
AAGAAAAAGTTGGCAGATGATGAAGATTACAAGGACACGCAGAACTTGAAGAGCAGGGTTCAAAAGCAACAA
GTCTTTACAGAGGAATTGGCAGTTAATGAGATCCTGCTGGAAAACATACAGAAAACTGGCCAAGAGATGATT
GATAGTGGTCACTACGCCTCTGACAATGTGACCACTCGTCTGAGTGAAGTTGCCAGCCTCTGGGAGGAGTTG
CTGGAGGCTACAAAACAGAAAGTGACCCAGTTGGATGAGGCCAACCAGCAGTTGCAATTTGAAAATAATGCA
GAAGATTTGCAGCGCTGGCTGGAGGATGTAGAGCAGCAAGTCACCTCTGAGGATTATGGGAAAGGCCTGGCC
GACGTACAGAATCGACTCAGGAAACATGGCCTCCTGGAGTCGGCTGTGGCTGCTCGTCAGGATCAGGTGAAT
ACCCTTACAGAACTGGCTGCATATTTTGAAAAAATAGGCCATCCTGATTCTAAGGACATACAGGCAAGGCAA
GAGTCCTTGGTATGCCGATTTGAAGCTCTGAAAGAGCCACTGGCCACCCGAAAGAAGAAGCTCTTAGACCTC
CTCCATCTGCAGCTGATTTGTAGAGACACAGAGGATGAGGAGGCCTGGATCCAGGAGACTGAACCCTCAGCT
ACTTCCACCTACCTTGGAAAGGACTTGATTGCCTCCAAAAAGCTTCTGAATAGGCACAAAGTCATCCTGGAG
AACATTGCCAGCCATGAACCACGCATTCAAGTGATAACAGAAAAGGGAAACAAAATGGTAGAGGAAGGACAC
TTTGCTGCAGAAGATGTGGCCTCTAGGGTCAAGAGTTTGAATCAGAATATGGAGTCTCTCCGTGCTCGAGCT
GCTAGGCGACAAAATGATCTTGAAGCTAATGTCCAGTTCCAGCAGTACCTGGCTGACCTGCATGAAGCAGAA
ACATGGATCAGAGAGAAGGAGCCTATCGTAGACAATACTAACTATGGGGTTGATGAAGAAGCGGCTGGGGCT
CTCCTAAAGAAGCATGAGGCCTTTCTATTGGATCTCAATTCATTTGGGGACAGTATGAAAGCTCTACAGAAT
CAGGCAGATGCCTGCCAGCAACAACAGGCTGCACCAGTGGAGGGAGCTGCTGGAGAACAAAGGGTCATGGCT
TTATATGACTTCCAGGCCCGCAGCCCCCGAGAGGTCACCATGAAGAAAGGTGATGTCTTAACGCTGCTCAGT
TCCATCAATAAGGACTGGTGGAAGGTGGAAGCTGATGATCATCAGGGCTTTGTCCCAGCTGTCTATGTCAGA
AGACTGGCCCACGATGAGTTCCCGACGCTCCCACAGAGGCGACGAGAAGAGCCAGGCAACATCGCCCAGCGC
CAGGAGCAAATTGAGAACCTATACCGCTCCCTCCTGGATCGGGCAGAAGAACGCAGACGTCGTCTATTGCAA
CGTTACAATGAATTTTTATTGGCCTATGAGGCAGGAGACATGCTGGAATGGATTCAAGAGAAAAAGGCAGAA
AACACTGGGGTGGAACTAGATGATGTTTGGGAGCTGCAGAAGAAGTTTGATGAGTTCCAAAAGGATTTGAAG
ACCAATGAGCCTCAGCTACGGGATATCAACAAAGTAGCTGATGATCTACTATTTGAAAGACTTCTAACACCA
GAAGGAGCTCAAATCCGGCAGGAACTGAATGCCCGCTGGGGTTCCTTGCAGAGGCTTGCAGATGAACAGCGG
CAGCTGCTGGGCAGTGCCCATGCTGTTGAGGTGTTTCACAGAGAAGCAGATGACACAAAGGAGCAGATTGAG
AAGAAGTGCCAGGCCCTCAGTGCTGCAGACCCTGGCTCAGATCTGTTCAGTGTTCAGGCTCTTCAGCGACGG
CATGAGGGCTTTGAAAGGGACCTCGTACCCCTGGGAGATAAGGTGACCATATTGGGGGAGACAGCAGAGCGG
CTCAGTGAGTCCCATCCGGATGCCACTGAGGACCTGCAGAGACAGAAAATGGAGTTGAATGAGGCCTGGGAA
GACCTGCAGGGGCGCACAAAGGATCGTAAGGAGAGCCTAAATGAGGCCCAGAAATTCTACCTGTTCCTCAGC
AAGGCCAGGGATCTCCAGAATTGGATCAGCAGCATTGGCGGCATGGTATCATCACAGGAGCTGGCCGAAGAC
TTAACTGGCATAGAGATCTTGCTGGAGAAACATCAGGAGCACCGTGCTGACATGGAGGCAGAGGCTCCCACC
TTCCAGGCCTTAGAGGACTTCGGTGCAGAACTTATAGACAGTGGGCACCATGCTAGCCCTGAAATTGAAAAA
AAGCTTCAAGCTGTCAGGCTAGAGAGAGATGATTTGGAGAAGGCTTGGGAACAACGCAAGAAGATCCTAGAC
CAGTGCCTGGAGTTGCAGATGTTCCAAGGGAACTGTGATCAAGCTGAGAGCTGGATGGTGGCACGTGAGAAT
GCCCTGAGGTCAGATGACAAAGATTCCTTAAGCAGTCTGGAGGCCTTGAAGAAGAAACAGGATGATTTGCAC
AAAGCAATCACTGCCCAGGAAGGGAAGATCACTGACCTAGAACATTTTGCTGAGCGCCTCATTGCTGATGAA
CACTATGCCAGAGAAGAGATTGCTACTCGGCTCCAACGTGTACTAGACAGATGGAAGGCTCTCAAAGCGCAA
CTGACTGCTGAGCAGACAAAGCTTGGAGACCAAGCCGACCTAAAACAATTCTACCGTGATCTTGAGGAGCTA
GAAGAATGGATCAGTGAGATGCTGCCCACAGCCTGTGATGAATCCTACAAAGACCCCACTAACATTCAGAGG
AAATACCTGAAGCACCAGGCCTTTGCAAATGAAGTCTATGGCCGAGCTGACCAGGTGGATGCCACCATCAAC
CTGGGGCGCTCCCTGATTGAGCGTAGCACGTGTGATTGCGATGAAGAGGCCATGAAGGAGCAACTGGAACAG
CTGAAGGAACATTGGGATTATCTACTTGAGAAAACAAATGACAAAGGGCAGAAGCTCAATGAGGCCAGTCGT
CAACAGAGGTTCAACACAAGCATCCAGGACTTTGAGTTCTGGCTCTCAGAGGCAGAGACATTGCTGGCCATG
AAAGATCAGGCCAGGGACTTGGCTTCAGCAGGAAACCTACTCAAGAAGCATCAGCTACTGGAGACAGAGATG
TTGGCTCGAGAGGATGCACTCAAGGACCTGAATACATTGGCTGAAGATTTGCTCTCCAGCGGGACTTTCAAC
GTTGATCAGATTACAGAGAAAAAAGATAGTGTCAACAAGCGTTTCCTGAATGTCCAAGACTTGGCAGCTGCA
CACCATGAAAAACTGAAAGAGGCCTATGCCTTGTTCCAGTTCTTCCAGGATCTAGATGATGAAGAATCCTGG
ATAGAGGAGAAGTTGTTACGAGTGAGCTCCCAGGACTATGGGAGAGATCTTCAGGGTGTACAGAACTTGCTG
AAGAAGCACAGACGCCTAGAGGGGGAGCTGGTGGCACATGAGCCTGCCATCCAGAATGTGCTGGATATGGCA
GAGAAGCTGAAAGACAAGGCTGCTGTGGGGCAAGAGGAGATCCAGTTGCGGCTGGCTCAGTTTGTTGAACAT
TGGGAGAAACTCAAAGAGTTGGCCAAGGCCCGAGGACTTCAGTTGGAAGAATCCCTTGAATACTTGCAATTC
ATGCAGAATGCTGAGGAAGAGGAAGCTTGGATCAATGAAAAGAATGCTATGGCTGTCCGAGGAGATTCTGGA
GATACATTAGCTGCTACTCAGAGCTTGCTAATGAAGCATGAAGCTTTGGAAAACGACTTTGCTGTCCATGAG
ACCCGAGTTCAAAATGTGTGTGCACAAGGAGAAGACATCCTAAATAAGGTGTTGCAGGAGGAAAGTCAGAAC
AAAGAG---ATTTCTTCCAAGATAGAGGCTTTGAATGAAAAGACCCCTTCTCTGGCCAAGGCAATAGCTGCT
TGGAAGTTGCAATTGAAAAATGATTATGACTTTCAGGAATTCAACTGGAAGGCTGATGTGGTAGAGTCTTGG
ATAGCTGATAAGGAGACAAGCCTAAAGACCAATGGTAATGGTGCAGACCTTGGTGACTTCCTCACTCTCCTG
GCAAAACAGGACACTCTGGATGCCAGTTTGCAGAGTTTCCAGCAAGAGAGACTTCCTGAGATCACTGACCTG
AAGGACCAATTGATTGCTGCTCAACACAGCCAGTCTAAAGCCATTGAAGAGCGTTATGCCGCCCTGCTGAAG
CGCTGGGAGCAGTTGCTGGAAGCCTCGGCAGTCCACAGACAGAAATTGCTGGAGAAACAGCTGCCTCTAGAG
AAGGCTGAGGACCTGTTCATGGAATTTGCACATAAGGCTTCAGCTTTCAACAACTGGTGTGAAAAGGCAGAA
GAAAACTTGTCAGAGCCTGTGCACTGTGTCTCCCTGAATGAAATTCGGCAGCTGCAGAAAGACCATGAGGAC
TTCTTAGCCTCCTTGGCTGGGGCTCAAGCAGACTTTAAATGTTTGCTGGAGCTAGACCAGCAGATTAAGGCC
TTAGGTGTGCCTTCTAGCCCTTATACCTGGTTAACAGTGGAGGTGCTGGAAAGGACCTGGAAACATCTATCT
GACATCATTGAGGAACGGGAGCAGGAGCTGCAAAAGGAAGAGGCAAGACAGGTCAAGAACTTTGAGATGTGT
CAGGAGTTTGAACAGAATGCCAGTGCCTTCCTTCAGTGGATCCTGGAAACCAGGGCTTACTTTCTGGATGGA
TCATTGCTCAAGGAAACAGGAACTCTGGAATCCCAGCTGGAAGCAAATAAAAGAAAACAGAAGGAGATCCAG
GCAATGAAGCGTCAACTAACCAAGATTGAGGACTTGGGGGACAACATGGAAGATGCTCTGATCCTTGATATC
AAATACAGCACCATTGGATTGGCCCAGCAGTGGGACCAGCTGTACCAGCTTGGGTTGCGGATGCAACACAAC
CTGGAGCAACAGATCCAGGCCAAGGACACCAAAGGTGTGAGTGAAGAGACTCTGAAGGAGTTTAGCACAATC
TATAAACACTTTGATGAGAATTTGACAGGGCGCTTGACTCACAAAGAGTTCCGGTCCTGCCTGAGAGGACTC
AATTACTATTTGCCCATGGTGGAGGAGGATGAACATGAGCCCAAGTTTGAGAAGTTCCTGGATGCTGTGGAT
CCAGGGAGGAAGGGCTACGTCTCACTGGAGGACTATACCGCTTTCCTGATTGACAAGGAGTCAGAAAACATC
AAGTCCAGTGATGAAATAGAGAATGCCTTCCAAGCCCTGGCGGAGGGCAAGTCATATATTACCAAAGAAGAC
ATGAAGCAGGCCCTTACCCCAGAGCAAGTATCATTCTGTGCCACACATATGCAGCAATATATGGACCCACGG
GGTCGAAGCCATCTCTCTGGCTATGACTACGTTGGCTTCACCAATTCCTACTTTGGCAACTCA---
>Callithrix_jacchus
ATGGAGCAATTTACAAAGGAAACCGTTGTGGAGAGCAGCGGGCCAAAGGTTTTGGAAACAGCAGAAGAGATC
CAGGAGAGGCGTCAGGAGGTGTTGACTCGGTATCAAAGGTTCAAGGAGCGGGTCGCTGAGAGGGGTCAGAAG
CTTGAGGAGTCCTACCACTTACAAGTTTTCAAGCGAGATGCAGATGATCTGGGGAAGTGGATCATGGAGAAA
ATCAAGATTTTAAGTGATAAGAGCTATGAAGACCCAACTAATATACAGGGGAAATATCAGAAGCATGAATCC
TTTGAAGCAGAGGTGCAAGCAAAATCAAGAGTCATGTCTGAACTGAAAAAAACCAGGGAAGAACGATTTACT
GAGGGTCATTCTGCCCATGAAGAAACTAAGGCCCATATAGAGGAACTACGCCGCCTGTGGGACCTGCTGTTG
GAGCTGACCCAGGAGAAGGGTGCCCTGCTGCTGCAGGCCCTCCAGTTCCAGCAGTATATGCAGAAGTGTGCT
GACATCTTAGAGTGGATCGGAGACAAGGAGGCTCTAGTGACATCCGTGGAGCTAGGTGAAGACTGGGAGCGC
ACAGAAATTCTGCATAAGAAGTTTGAAGACTTCCAAGTGGACCTGGCAGCTAGAGAGGGTCGAGTGGATGAA
GTGAACCAATATGCCAATGAGTGTGCCGAGAAAAACCATCCTGAGCTACCCTTAATTAAGTTTAAGCAAGAT
GAGGTGAATGCTGCCTGGGAGCGCCTTCATGGTCTGGCTCTCCAGAGACAGAAATCTCTGTCCAGTGCTGCA
GACCTCCAGCGATTCAAAAGGGATGTGACTGAAGCCATCCAGTGGATCAAGGAGAAGGAACCTGTACTCACC
TCGGAGGACTATGGAAAAGATCTTGTTGCCTCTGAAGGACTGTTTCACAGTCACAAGGGACTTGAGAGAAAT
CTTGCAGTCATGAGTGACAAGGTGAAGGAGTTATGTGCCAAAGCAGAGAAGCTGACAGTTTCCCATCCTTCA
GATGCACCTGAGATCCAGCAGATGAAAGAAGATCTGGTCTCCAACTGGGAGCATATTCGTGCCCTGGCCACC
AGCAGATATGCAAAACTGCAGGCCACTTATTGGTACCATCGGTTCTCATCTGACTTCGATGAACTCTCAGGC
TGGATGAAGGAGAAGACTGCTGCAATCAATGCTGATGAGCTGCCAACAGATGTGGCTGGTGGGGAAGTTCTG
CTGGACAGGCATCAGCAGCATAAGCATGAAATTGACTCTTACGATGACCGATTTCAATCTGCTGCTGAGACT
GGTCAAGCCCTCCTGGATGCCAGTCATGAAGCCTCGGATGAAGTTCAGGAAAAGATGGAAATACTTGCCAAT
GACTGGGCTGCCCTGCTGGAACTGTGGGACAAGCGTCATCATCAGTATGAGCAGTGCTTGGACTTTCACCTC
TTCTACCGAGACAGTGAGCAAGTGGACAGTTGGATGAGCAGACAAGAGGCTTTCCTGGAAAACGAGGATCTG
GGAAACTCGCTGGGCAGTGCGGAAGCCCTTCTCCAGAAGCATGATGACTTTGAGGAAGCCTTTACTGCCCAG
GAAGAGAAGATTACAACTGTAGACAAGACTGCTACCAAACTGATTGATGATGACCATTATGATTCAGAGAAC
ATTGCTGCTATCCGTGATGGGCTGTTAGCCCGGCGGGATGCCCTACGTGAAAGGGCTGCCACTAGACGTAGA
TTGCTAAAGGATTCATTGCTTCTGCAACAACTGTATCAGGACTCAGATGACCTAAAGAACTGGATCAACAAG
AAGAAGAAGTTGGCAGATGATGAAGACTACAAGGACACACAGAACTTGAAGAGCAGGGTTCAAAAGCAGAAA
GCCTTTGAAGAGGAATTGGCAGATAATGAGATCCTGCTCAAAAACATACAGAAAACTGGCCAAGCGATGATT
GATGGTGATCACTATGCCTCTGCCCATGTGGCCACTCGTCTGAGTGAAGTTGACAGCCTCTGGAAGGACTTG
CTGGAGGCTACAGCACAGAAAGGGACCCAGTTGTATGAGGCCAATCAGCAGCTGCAATTTGAAAATAATGCA
GAAGATTTGCAGCGCTGGCTAGAGGAGGTGGAGTGGCAAGTCACCTCTGAGGATTATGGGAAAGGCCTGGCC
GATGTGCAGAATCGACTCAGGAAACATGGCCTCCTGGAGTCAGCTGTCGCTGCTCGTCAGGATCAGGTGGAT
ACCCTCACAGAGCTGGCTGCATATTTTCAAGAAATAGGCCATCCTGATTCTAAGGACATACGGGCAAGGCAA
GAGTCCTTGGTATCCCGATGTGAAGCTCTGAAAGAGCCACTGGCTACCCGGAAGAAGAAGCTCTTTGACTTA
CTTCAACTACAGCTGATTTGTAGAGACACAGAGGATGAGGAGGCCTGGATCCAAGAGACTGAACCCTCAGCT
GCTTCCACCTACCTTGGAAAGGACCTGATTGCCTCCAAAAATCTTCTGAATAGGCACCAAGTCATCCTGGAG
AACATTGCCAGCCATGAACCACGCATTCAAGCGATAACAGAAAGGGGGGAAAAAATGATAGAGGAAGGACAC
TTTGCTGCAGAAGATGTGGCCTCTAGGGTCGAGAGTTTGAACCAGAATATGGAGTCTCTCCGTGCTAGAGCT
GCTAGGCGACAAAATGATCTTGAAGCCAATGTCCAGTTCCAGCAGTACCTGGCTGACCTGCATGAAGCAGAA
ACATGGATCAGAGAGAAGGAGCCTATTGTAGACAATACTAACTATGGGGCTGATGAAGAAGCGGCTGGGGCT
CTTCTGAAGAAGCATGAGGCCTTTCTATTGGATCTCAATGCATTTGGAAACAGTATGGAAGCTCTACGAAGT
CAGGCAGAAGCCTGCCAGCAACAGCAGTCCGCACCACTGGAGGGAGCTGCTGGAGAACAAAGGGTCATGGCT
TTATATGACTTCCAGGCCCGCAGCCCCCGAGAAGTCACCATGAGGAAAGGTGATGTCTTAACCCTGCTCAGT
TCCATCAATAAGGACTGGTGGAAGGTGGAAGCTGACGATCATCAGGGCTTTGTCCCAGCGGTTTATGTCAAG
AGACTGGCCCATGATGAGTTTCCGATGCTCCCCCAGCGGCGACGAGAAGAGCCAGGCAACATCACCGAACGC
CAGGAGCAGATTGAGAACCAATACCGCTCCCTCTTGGATCGCGCGGAAGACCGCAGACGTCGTCTATTGCAA
AGTTACAATGAATTTTTTTTGGCCTATGAGGCAGGAGATATGTTGGAATGGATTCAAGAGAAAAAGGCAGAA
AATTCAGGGGTGGAAATAGATGACGTTTGGGAGCTGCAGAAAAAGTTTGATGAGTTCCAAAAGGATTTGAAG
ACCAATGAACCTCGGCTAAGGGATATCAACAAGGTAGCTGATGATCTACTATTTGAAGGACTTCTAACACCA
GAAGGAACTCAGATTCGGCAGGATTTGAATGCCCGCTGGGGCTCCTTGCAGAGGCTGGCAGATGAACAGCGG
CAGCTGCTGGGCAGTGCCTATGCCGTTGAGATGTTTCACAGAGAAGCAGATGACATGAAGGAGCAGATTGAG
AAGAAGTGCCAGGCCCTCAGTGCCGCAGACCCTGGCTCAGATCTGTTCAGTGTTCAG?CTCTTCAGCGACAG
CATAAGGGCTTTGAAAGGGACCTCACACTCCTGGGAGATAAGGTGATCATATTAGGGGAGACAGCAGAGCGG
CTCTGTGAGTCCCATCCAGATGCTACTGAGGACCTGCAGAGACAGAGGATGGAGCTGAATGAGGCCTGGGAT
GATCTGCAGGGGCGTACAAAGGATCGTAAGGAGAACCTAAATGAAGCCCAGAAATTCTACCTGTTCCTCAGC
AAAGCCAGGGAGCTGCAGAATTGGATCAGCAGCATCGGGGGCATGGTATCATCTCAGGAGCTGGCTGAAGAC
TTAACTGGCACAGAGATCTTGCTGCAGAGACATAAGGAGCACCATGCTGACATGGAGGCAGAGGCTCCCTCC
TTCCAAGCCTTAGAGGACTTTGGTGCAGAACTTATAGACAGTGGTCACCGTGCCAGCCCTGAAATTGAAAAA
AAGCTTCAAGCTGTCAGGCTAGAGAGAGATGATTTGGAGAAGGCTTGGGAACAACGCAAGAAGTTCCTAGAC
CAGTGCCTGGAGTTGCAGATGTTCCATGGGAACTGTGATCAAATTGAGAGCTGGATGGTGGCACGTGAGAAT
TCCCTGAGGTCAGATGACAAAGGTCTCTTAGACAGTCTGGAGACCCTGATGAAGAAACGGGACGATTTGGAC
AAAGCAATCACTGCCCAGGAAGGGAAGATCACTGACCTAGAACATTTTGCTGAGCGCCTCATTGCTGATGAA
CACTATGCCAAGGAAGAGATCGCTACTCGGCTCCAACGTGTGCTAGACAGATGGAAGGCTCTCAAAGCACAA
CTGATTGCTGAGCGGACAAAGTTTGGAGACTACGCTGACCTGAAACAATTCTACCGTGACCTTGAGGAGCTG
GAAGCATGGATCAGTGAAATGCTGCCCACAGCCTGTGATGAATCCTACAAAGACCCCACTAACATTCAGAGG
AAATATCTGAAACACCAGACCTTTGCAAATGAAGTCCATGGCCGAGCTGACCAGGTGGATGGCGTTATCAAC
CTGGGGAACTCCCTGATTGAGCGGAGCGCTTGTGATGGCAATGAAGAGGTCGTGAAGGAGCAACTGAAAGAG
CTGAAGGAACATTGGGATCACCTGCTTGAGAGAACAGATGACAAAGGGCAGAAGCTCAATGAGGCCAGTCGT
CAACAGAGGTTCAACACAAGCATCCGGGACTTTGAGTTCTGGCTCTCAGAGGCAGAGACATTACTGGCCATG
AAAGATCAAGCCAGGGACTTGGCTTCAGCAGGAAACCTACTCAAGAAGCATCAGCTATTGGAGACAGAGATG
ATGGCTCGAGAGGATGCACTCAAGGACCTGAATACATTGGCTGCAGATCTGCTCTCCAGCGGGACTTTCAAT
GTTGACCAGATTACGGAGAAAAGAGATAGCGTCAATGAGCGTTTCCGGAATGTCCAAGACTTGGCAGCTGCA
CACCATGAAAAACTGAAAGAGGCCTATGCCTTATTCCAGTTCTTCCAGGATCTAGACGATGAGGAATCCTGG
ATACAAGAGAAGCTGATACAAGTGAGCTCCCAGGACTATGGAAGAGATCTTCAGGGCGTTCAGAACTTGCTG
AAGAAGCACAAACGCCTAGAGGGCGAGCTGGTGGCCCATGAGCCTGCTATCCAGAATGTGCTGGATATGGCG
GAGGAGCTCAAAGACAAGGCTGCTGTGGGGCAAGAGGAGATCCAGTTGCGGCTGGCTCAGTTTGTTAAACAT
TGGGAGAAGCTCAAAGAGTTGGCCAAGGCCCGAGGACTTCAGTTGGAAGAATCCCTAGAATACTTGCAATTC
ATGCAGAATGCTGAGGAAGAGGAGGCTTGGATCAATGAAAAGAATGCTATGGCTGCCCGAGGGGATTCTGGA
GATACGTTAGCTGCTACTCAGAGCTTGCTAAAGAAGCATGAAGCTTTGGAAAACGACTTTGCTGTCCATGAG
ACCCGAGTACAAAATGTGTGTGCACAAGGAGAAGACATCCTAAATAAGGTTTTACAGGAGGAAAGTCAGAAC
AAAGAG---ATTTCTTCCAAGATAGAGGCTCTCAATGAAAAGACCCCTTCTCTGGCCAAGGCAATAGCTGCT
TGGAAGTTGCAATTGGAAGATGATTATGCCTTTCAGGAATTCAACTGGAAGGCTGATGTGGTAGAGGCCTGG
ATAGCTGATAAGGAAACAAGCCTGAAGACCAATGGCAATGGTGCAGACCTTGGTGACTTCCTCACACTCCTG
GCAAAACAGGACACTCTGGAAGCCAGTCTGCAGAGTTTTCAGCAAGAGAGACTTTCCGAGATCGCTGACCTG
AAGGATCAACTGATTGCTGCTCAACACAGCCAGTCTAAAGCCATTGAAGAGCGTTATGCTGCCCTGCTGAAG
CGCTGGGAACAGTTGCTAGAAGCCTCTGCAGTCCACAGACAGAAACTGATGGAGAAACAGCTGCCTCTACAA
AAGGCTGAGGAGCTGTTCATGGAATTTGCACATAAGGCTTCAGCTTTCAACAACTGGTGTGAAAAGGCGGAA
GAAAACTTGTCAGAGCCCGTGCACTGCGTCTCTCTGAATGAAATTCGGCGGCTGCAGAAAGACCACGAGGAT
TTCTTGGCCTCCTTGGCTGGGGCTCAAGCAGACTTTAAATATTTGCTGGAGCTAGACCATCAGATTAAGGCC
TTAGGTGTGCCCTCTAGCCCTTATACCTGGTTAACAGTGGAGGTGCTGGAGAGGATCTGGAAGCACCTATCT
GACATCATCAAGGAACGGGAGCAGGAGCTGCAAAAGGAAGAGGCAAGACAGGTCAAGAACTTTGAGATGTGT
CAGGAGTTTGAACAGAATGCTAGTGCCTTCCTTCAGTGGATCCTGGAAACCAGGGCTTACTTTCTGGATGGA
TCATTGCTCAAAGAAACAGGAACTCTGGAATCCCAGCTGGAAGCAAATAAAAGAAAACAGAAGGAGATCCAG
GCAATGAAGCGTCAACTAACCAAGATTGAGGACCTGGGGGACAACTTGGAAGACGCTCTGATCCTTGATATT
AAATACAGCACCATTGGATTGGCCCAGCAGTGGGACCAACTCTACCAGCTTGGATTGCGGATGCAACACAAC
CTGGAGCAACAGATCCAGGCCAAGGACACCATAGGTGTGAGTGAAGACACTCTAAAGGAGTTTAGCACAATC
TATAAACACTTTGATGAGAATTTGACAGGGCGCTTGACTCACAAAGAGTTCCGGTCCTGCCTAAGAGGACTC
AATTACTACTTGCCTATGGTGGAGGAGGGTGAACCTGAGCCCAAGTTTGAGAAGTTCCTGGATGCCGTGGAT
CCGGGGAGGAAGGGCTATGTCTCACTGGAGGACTATACCTCATTCCTGATTGACAAGGAGTCAGAGAACATC
AAGTCCAGCGATGAAATAGAGAATGCTTTCCAAGCCCTGGCGGAGGGCAAGGCATATATTACCAAAGAAGAC
ATGAAGCAGGCCCTTACCCCAGAGCAAGTGTCATTCTGTGCCACACATATGCAGCAATATATGGACCCA---
GGTCGAAGCCATCACTCTGGCTACGATTACGTTGGCTTCACCAACTCCTACTTTGGCAAC------
>Saimiri_boliviensis
ATGGAGCAATTGACAAAGGAAACCGTTGTGGAGAGCAGTGGGCCAAAGGTTTTGGAAACAGCAGAAGAGATC
CAGGAGAGGCGTCAGGAGGTGTTGACCCGGTATCAAAGGTTCAAGGAGCGGGTCGCTGAGAGGGGTCAGAAG
CTTGAGGAGTCCTACCACTTACAAGTTTTCAAGCGAGATGCAGATGATCTGGGGAAGTGGATCATGGAGAAA
GTCAAGATTTTAAGTGATAAGAGCTATGAAGACCCAACTAATATACAGGGGAAATATCAGAAGCATAAGTCC
TTTGAGGCAGAGGTGCAAGCAAAATCAAGAGTCATGTCTGAACTGGAAAAAACCAGGGAAGAACGATTTACT
GAGGGTCATTCTGCCCATGAAGAAACTAAGGCGCATATAGAGGAACTATACTACCTGTGGGACCTGCTGTTG
GAGCTGACCCGGGAGAAGGGTGCCCTGCTGCTGCAGTCCCTCCAGTTCCAGCAGTACATACAGAAATGTGCT
GACATCTCAGAGTGGATCGGAGACAAGGAGGCTATAGTGACATCAGTGGAGCTAGGTGAAGACTGGGAGCGC
ACAGAAATTCTGCATAAGAAATTTGAAGACTTCCAAGTGGACCTGGCAGCTAGAGAGGGGAGAGTCGATGAA
GTGAACCAATATGCCAATGAGTGTGCCGAGAAAAACCATCCTGAGCTACCCTTAATTAAGTTTAAGCAAGAT
GAGGTGAATGCTGCCTGGGAGCGCCTTCATGGTCTGGCTCTCCAGAGACAGAAATCTCTGTCCAGTGCTGCA
GACCTCCAGCGATTCAAAAGGGATGTGACTGAAGCCATCCAGTGGATCAAGGAGAAGGAACCTGTACTCACC
TCTGAGGACTATGGAAAAGACCTTGTTGCCTCTGAAGGACTGTTTCACAGTCACAAGGGACTTGAGAGAAAT
CTTGCAGTCATGAATGACAAGGTGAAGGAGTTATGTGCCAAAGCAGAGAAGCTGACAGTTTCCCATCCTTCA
GATGCACCTGAGATCCAGCAGATGAAAGAGGATCTGGTCTCCAACTGGGAGCATATTCGTGCACTGGCCACC
AGCAGATATGCAAAACTGCAGGCTACTTATTGGTACCATCGGTTCTCATCTGACTTCGATGAACTCTCAGGC
TGGATGAAGGAGAAGACTGCTGCAATCAACGCTGATGAGCTGCCAACAGATGTGGCTGGTGGGGTAGTTCTG
CTGGACAGGCATCAGCAGCATAAGCATGAAATTGACTCTTACGATGACCGATTTCAATCTGCTGCTGAGACT
GGGGAAGCCCTCCTGGATGCCAGTCATGAGGCCTCTGATGAAGTTCGGGAAAAGATGGAAATACTTGCCAAC
AACTGGGCTGCCCTGCTGGAACTGTGGGACAAGCGCCATCATCAATATGAGCAGTGCTTGGACTTTCACCTC
TTCTACCGAGACAGTGAGCAAGTGGACAGTTGGATGAGCAGACAAGAGGCTTTCCTGGAAAACGAGGATCTG
GGAAACTCACTGGGCAGTGCGGAAGCCCTTCTTCAGAAACATGATGACTTTGAGGAGGCCTTTACTGCCCAG
GAGGAGAAGATTACAACTGTAGACAAGACTGCAACCAAACTGATTGATGATGACCATTATGATTCAGAGAAC
ATTGCTGCTATCCGTGATGGGCTGTTAGCCCGGCGGGATGCCCTACGTAAAAGGGCTGCCACTAGACGTAGA
TTGCTAAAGGATTCATTACTTCTGCAACGACTGTATCAGGACTCAGATGACCTAAAGAACTGGATCAACAAG
AAGAAAAAGTTGGCAGATGATGAAGACTACAAGGACACACAGAACTTGAAGAGCAGGGTTCAAAAGCAGCAA
GCCTTTGAAGAGGAATTGGCAGATAATGAGATCCTGCTCAAAAACATACAGAAAACTGGCCAAGAGATGATT
GATGGTGATCACTATGCCTCTGACCATGTGGCCACTCGTCTGAGTGAAGTTGACAGCCTCTGGAAGGACCTG
CTGGATGCTACAGCACAGAAAGGGACCCAGTTGTATGAGGCCAATCAGCAGCTGCAATTTGAAAATAATGCA
GAAGATTTGCAGCGCTGGCTAGAGGAGGTGGAGTGGCAAGTCACCTCTGAGGATTATGGGAAAGGCCTGGCT
GATGTGCAGAATCGACTCAGGAAACATGGCCTCCTGGAGTCAGCTGTCACTGCTCGTCAGGATCAGGTGGAT
ACCCTCACAGTGCTGGCTGCATATTTTGAAGAAATAGGCCATCCTGATTCTAAGGACATACGGGCAAGGCAG
GAGTCCTTGGTATCCCAATTTGAAGCTCTGAAAGAGCCACTGGCCACCCGGAAGAAGAAGCTCTTTGACTTA
CTCCAACTACAGCTAATTTGTAGAGACACAGAGGATGAGGAGGCCTGGATCCAAGAGACTGAACCCTCAGCT
GCTTCCACCTACCTTGGAAAAGACCTGATTGCCTCCAAAAATCTTCTGAATAGGCACCAAGTCATCCTGGAG
AACATTGCCAGCCATGAACCACGCATTCAAGCGATAACAGAAAGAGGGGAAAAAATGGTAGAGGAAGGACAC
TTTGCTGCAGAAGATGTGGCCTCTAGGGTCGAGAGTTTGAACCAGAATATGGAGTCTCTCCGTGCTAGAGCT
GCTAGGCGACAACATGATCTTGAAGCCAACGTCCAGTTCCAGCAGTACCTGGCTGATCTGCATGAAGCAGAA
ACGTGGATCAGAGAGAAGGAGCCTATTGTAGACAATACTAACTATGGGGCTGATGAAGAAGCGGCTGGGGCT
CTTCTAAAGAAGCACGAGGCCTTTCTGTTGGATCTCAATGCCTTTGGAAACAGTATGGAAGCTCTACGAAAT
CAGGCAGAAGCATGCCAGCAGCAACAGTCCGCACCAGTGGAGGGAGCTGCTGGAGAGCAAAGGGTCATGGCT
TTATACGACTTCCAGGCCCGCAGCCCCCGAGAAGTCACCATGAAGAAAGGTGACGTCTTAACACTGCTCAGT
TCCATCAATAAGGACTGGTGGAAGGTGGAAGCCGACGATCATCAGGGCTTTGTCCCAGCGGTTTATGTCAAG
AGACTGGCCCATGATGAGTTTCCGATGCTCCCACAGCGGCGACGAGAAGAGCCAGGCAACATCACCGAACGC
CAGGAGCAGATTGAGAACCAATACCGCTCCCTCTTGGATCGCGCAGAAGACCGCAGACGTCGTCTATTGCAA
CGTTACAATGAATTTTTTTTGGCCTATGAGGCAGGAGATATGTTGGAATGGATTCAAGAGAAAAAGGCAGAA
AATACTGGGGTGGAACTAGATGATGTTTGGGAGCTGCAGAAAAAGTTCGATGAGTTCCAAAAGGATTTGAAG
ACCAATGAACCTCGGCTAAGGGATATCAACAAGGTAGCTGATGATCTACTATTTGAAGGCCTTCTAACACCA
GAAGGAGCTCAAATTCGGCAGGATTTGAATGCCCGCTGGGGCTCCTTGCAGAGGCTTGCAGATGAACAGCGG
CAGCTGCTGGGCAGTGCCTATGCTGTTGAGATGTTTCACAGAGAAGCAGATGACATGAAGGAGCAGATTGAG
AAGAAGTGCCAGGCCCTCAGTGCCGCAGACCCTGGGTCAGATCTGTTCAGTGTTCAGGCTCTTCAGCGACAG
CATAAGGGCTTTGAAAGGGACCTCACACCCCTGGGAGATAAGGTGATCATACTGGGGGAGACAGCAGAGCGG
CTCTGTGAGTCCCATCCAGATGCCAGTGAGGACCTGCAGAGACAGAGGATGGAGCTGAATGAGGCCTGGGAT
GATCTTCAGGGGCGTACAAAGGATCGTAAGGAGAACCTAAATGAAGCCCAGAAATTCTACCTGTTCCTCAGC
AAAGCCAGGGATCTGCAGAATTGGATCAGCAGCATTGGTGGCATGGTATCGTCTCAGGAGCTTGCTGAAGAC
TTAACTGGCACAGAGATCTTGCTGGAGAGACATTGGGAGCACCGTGCTGACATGGAGGCAGAGGCTCCCTCC
TTCCAAGCCTTAGAGGACTTTGGTGCAGAACTTATAGACAGTGGCCACCGTGCCAGCCCTGAAATTGAAAAA
AAGCTTCAAGCTGTCAGGCTAGAGAGAGATGATTTGGAGAAGGCTTGGGAACAACGCAAGAAGTTCCTAGAC
CAGTGCCTGGAGTTGCAGATGTTCCAAGGGAACTGTGATCAAATTGAGAGCTGGATGGTGGCACGTGAGAAC
TCCCTGAGGTCAGACGACGAAGGTCTCTTAGATAGTCTGGAGACCCTGATGAAGAAACGGGACGATTTGGAC
AAAGCAATCACTGCCCAGGAAGGGAAGATCACTGACCTAGAACATTTTGCTGAACGCCTCATTGCTGATGAA
CACTATGCCAAGGAAGAGATTGCTACTCGGCTCCAACGTGTGCTAGAAAGATGGAAGGCTCTCAAAGCACAA
CTGATTGCTGAGCGGACAAAGCTGGGGGACTACGCTGACCTAAAACAATTCTACCGTGACCTTGAGGAGCTG
GAAGCATGGATCAGTGAAATGCTGCCCACAGCCTGTGATGAATCCTACAAAGACCCCATTAACATTCAGAGG
AAATACCTGAAACACCAGACCTTTGCAAATGAAGTCTATGGCCGAGCTGACCAGGTGGATGGCATTATCAAC
CTGGGGAACTCCCTGATTGAGCGGAGTGCTTGTGATGGTAATGAAGAGGCCGTGAAGGAGCAAGTGAAAGAG
CTGGAGGAACATTGGGATCACCTGCTTGAGAGAACAAATGACAAAGGGCAGAAGCTCAATGAGGCCAGTCGT
CAACAGAGGTTCAACACAAGCATCCGGGACTTTGAGTTCTGGCTCTCAGAGGCAGAGACATTACTGGCCATG
AAAGATCAAGCCAGGGACTTGGCTTCAGCAGGAAACCTACTCAAGAAGCATCAGCTATTGGAGACAGAGATG
ATGGCTAGAGAGGATGCACTCAAGGACCTGAATACATTGGCTGCAGATCTGCTCTCCAGCGGGACTTTCAAT
GTTGACCAGATTACAGAGAAAAGAGATAGTGTCAACGAGCGTTTCCTGAATGTCCAAGACTTGGCAGCCGCA
CACCATGAAAAACTGAAAGAGGCCTATGCCTTGTTCCAGTTCTTCCAGGATCTAGATGATGAGGAATCCTGG
ATACAAGAGAAGTTGATACAAGTGAGCTCCCAGGACTATGGGAGAGATCTTCAGGGCGTTCAGAACTTGCTG
AAGAAGCACAAACGCCTAGAGGGGGAGCTGGTGGCACATGAGCCTGCTATCCAGAATGTGCTGGATATGGCG
GAGGAGCTGAAAGACAAGGCTGCTGTGGGGCAAGAGGAGATCCAGTTGCGGCTGGCTCAGTTTGTTAAACAT
TGGGAGAAGCTCAAAGAGTTGGCCAAGGCCCGAGGACTTCAGTTGGAAGAATCCCTAGAATACTTGCAATTC
ATGCAGAATGCTGAGGAAGAGGAAGCTTGGATCAATGAAAAGAATGCTATGGCTGCCCGAGGGGATTCTGGA
GATACATTAGCTGCTACTCAGAGCTTGCTAAAGAAGCATGAAGCTTTGGAAAACGACTTTGCTGTCCATGAG
ACACGAGTACAAAATGTGTGTGCACAAGGAGAAGACATCCTAAATAAGGTTTTACAGGAGGAAAGTCAGAAC
AAAGAG---ATTTCTTCCAAGATAGAGGCTCTCAATGAAAAGACCCCTTCTCTTGCCAAAGCAATAGCTGCT
TGGAAGTTACAATTGGAAGATGACTATGCCTTTCAGGAATTCAATTGGAAGGCTGATGTGGTAGAGGCCTGG
ATAGCTGATAAGGAAACAAGCCTAAAGACCAACGGCAATGGTGCAGACCTTGACGACTTCCTCACACTCCTG
GCAAAACAGGACACTCTGGATGCCAGTCTGCAGAGTTTTCAGCAAGAGAGACTTTCCGAGATTGCTGACCTG
AAGAATCAACTGATTGCTGCTCAACACAGCCAGTCTAAAGCCATTGAAGAGCGTTATGCTGCTCTGCTGAAG
CGCTGGGAACAGTTGCTAGAAGCCTCTGCAGTCCACAGACAGAAATTGATGGAGAAACAGCTGCCTCTACAA
AAGGCTGAGGAGCTGTTCATGGAATTTGCACATAAGGCTTCAGCTTTCAACAACTGGTGTGAAAAGGCGGAA
GAAAACTTGTCAGAGCCTGTGCACTGTGTCTCTCTGAATGAAATTCGGCAGCTGCAGAAAGATCACGAGGAT
TTCTTGGCCTCCTTGGCTGGGGCTCAAGCAGACTTTAAATATTTGCTGGAGCTAGACCACCAGATTAAGGCC
TTAGGTGTGCCTTCTAGCCCTTATACCTGGTTAACCGTGGAGGTGCTGGAGAGGATCTGGAAGCACCTATCT
GACATCATTGAGGAACGGGAGCAGGAGCTGCAAAAGGAAGAGGCAAGACAGGTCAAGAACTTTGAGATGTGT
CAGGAGTTTGAACAGAATGCTAGTGCCTTCCTTCAATGGATCCTGGAAACCAGGGCTTACTTTCTGGATGGA
TCATTGCTCAAAGAAACAGGAACTCTGGAATCCCAGCTGGAAGCAAATAAAAGAAAACAGAAGGAGATCCAG
GCAATGAAGCGTCAACTAACCAAGATCGAGGACCTGGGGGACAGCTTGGAAGACGCTCTGATCCTGGATATC
AAATACAGCACCATTGGATTGGCCCAGCAGTGGGACCAGCTCTACCAGCTGGGGTCGCGGATGCAACACAAC
CTGGAGCAACAGATCCAGGCCAAGGACACCATAGGTGTGAGTGAAGAGACTCTAAAGGAGTTTAGTACAACC
TATAAACACTTTGATGAGAATTTGACAGGGCGCTTGACTCACAAAGAGTTCCGGTCCTGCCTAAGAGGACTC
AATTACTACTTGCCTATGGTGGAGGAGGGTGAACCTGAACCCAAGTTTGAGAAGTTCCTGGATGCCGTGGAT
CCAGGGAGGAAGGGCTATGTCTCACTGGAGGACTATACCTCATTCCTGATTGACAAGGAGTCAGAAAACATC
AAGTCCAGTGATGAAATAGAGAATGCTTTCCAAGCCCTGGCGGAGGGCAAGGCATATATTACCAAAGAAGAC
ATGAAGCAGGCCCTTACCCCAGAGCAAGTGTCATTCTGTGCCTCACATATGCAGCAATATATGGACCCACGG
GGTCGAAGCCATCTCTCTGGCTACGACTACGTTGGCTTCACCAACTCCTACTTTGGCAAC------
>Aotus_nancymaae
ATGGAGCAATTTACAAAGGAAACTGTTGTGGAGAGCAGCGGGCCAAAGGTTTTGGAAACAGCAGAAGAGATC
CAGGAGAGGCGTCAGGAGGTGTTGACTCGGTATCAAAGGTTCAAGGAGCGGGTCGCTGAGAGGGGTCAGAAG
CTTGAGGAGTCCCACCGCTTACAAGTTTTCAAGCGAGAGGCAGATGATCTGGGGAAGTGGATCACAGAGAAA
ATCAAGATGTTAAGCGATAAGAGCTATGAAGACCCAACTAATATACAGGCGAAATGTCAGAAGCATGAATCC
TTTGAAAAAGAGAAGAAAGCAAAATCAAAAGTCAAGTCTGAACTGGAAAAAACC---------CAATTTCCT
GAGGGTCATTCTGCCCATGAAGAAACTAAGGCCCATATAGAGGAACTACAACGCCTGTGGGACCTGCTGTCA
GAGCTGACCGATGAGAAGGGTGCCCTGCTGAAGCAGGCCCTCGAGTTCCAGCAGTACATACAGAAGTGTGCT
GACATCTTAGAGTGGATCGGAGACAAGGAGGCTATAGTGACATCAGTGGAGCTAGGTGAAGACTGGGAGCGC
ACAGAAATTCTGCATAAGAAATTTGAAGACTTCCAAGTGGACCTGGAAGCTAGAGAGAGGAAAGTTGATGAA
GTGAACCAATACGCCAATGAGTGTGCCGAGAAAAACCATCCTGAGCTATCCTTAATTAAGTTTAAGCAAGAT
GAGGTGAATGCTGCCTGGGAGCGCCTTCATGGTCTGGCTCTCCAGAGACAGAAGTCTCTGTCCAGTGCTGCA
GACCTCCAGCGATTCAAAAGGGAAGTGACTGAAGATATCCAGTGGATCAAGGAGAAGGAACCTGCACTCACC
TCGGAGGACTATGGAAAAGATCTCGTTGCCTCTGAAGAACTGTTTCACAGTCACAAGGGACTTGAGAGAAAT
CTTGCAGTCATGAGTGACAAGGTGAAGGAGTTATGTGCCAAAGCAGAGAAGCTGACAGTTTCCTATCCTTCA
GATGCACCTGAGATCCAGCAGATGAAAGAGGATCTGGTCTCCAACTGGGAGCATATTCGTGCTCTGGCCACC
AGCAGATATGCAAAACTGCAGGCTACTTACTGGTACCATAGGTTCTCATCTGACTTTGATGAACTCTCAGGC
TGGATGAAGGAGAAGACTGCTGCAATCAATGCTGATGAGCTGCCAACAGATGTGGCTGGTGGGGAAGTTCTG
CTGGACAGGCATCAGCAGCATAAGCATGAAATTGACTCTTACGATGACCAATTTCAATCTGCTGCTGAGACT
GGTCAAGACCTCCTGGATGCCTGTCATGAAGCCTCTGATGAAGTTCGGGAAAAGATGGAAATACTTGCCAAC
AACCTGGCTGCCCTGCTGGAACTGTGGGACAAGCGTCATCATCAGTATGAGCAATGCTTGGACTTTCACGTC
TTCTACCGAGACAGTGAGCAAGTAGACAGTTGGATGAGCAGACAAGAGGCTTTCCTGGAAAACGAGGATCTG
GGAAACTCACTGGGCAGTGCGGAAGCCCTTCTTCAGAAGCATGATGACTTTGAGGAGGCCTTTACTGCCCAG
GAAGAGAAGATTACAACTGTAGACAAGACTGCAACCAAATTGATTGATGATGACCATTATGATTCAGAGAAC
ATTGCTGCTATCCGTGACGAGCTGTTAGCCCGGCGGGATGCCCTACGTAAAAAGGCTGCCACTAGACGTAGA
TTGCTAAAGGATTCAGTGCTTCTGCAACAACTGTATCAGGACTCAGATGACCTAAAGAACTGGATCAACAAG
AAGAAAAAGTTGGCAGATGATGAAGACTACAAGGACACACAGAACTTAAAGAGCAGGGTTCAAAAGCAGCAA
GTCTTTGAAGAGGAATTGGCAGATAATGAGATCCTGCTCAAAAACATACAGAAAACTGGCCAAGAGATGATT
GATGGTGGTCACTATGCCTCTGACCATGTGGCCACTCGTCTGAGTGAAGTTGACAGCCTCTGGAAGGACTTG
CTGGAGGCTACAGCACAGAAAGGGACCCAGTTGTATGAGGCCAGTCAGCAGCTGCAATTTGAAAACAATGCA
GAAGATTTGCAGCACTGGCTAGAGGAGGTGGAGTGGCAAGTCACCTCTGAGGATTATGGGAAAGGCCTGGCC
GACGTGCAGAATCGACTCAGGAAACATGGCCTCCTGGAGTCAGCTGTCGCTGCTCGTCAGGATCAGGTGGAA
ACCCTCACAGAACTGGCTGCATATTTTGAAGAAATAGGCCATCCTGATTCTAAGGACATACGGGCAAGGCAG
GAGTCCTTGGTATCCCGATTTGAAGCTCTGAAAGAGCCACTGGCTACCCGGAAGAAGAAGCTCCTTGACTTA
CTCCAACTACAGCTGATTTGCAGAGACACAGAGGATGAGGAGGCCTGGATCCAAGAGACTGAACCCTCAGCT
GCTTCCACCTACCTTGGAAAGGACCTGATTGCCTCCAAAAATCTTCTGAATAGGCACCAAGTCATCCTGGAG
AACATTGCCAGCCATGAACCACGCATTCAAGCGATAACAGAAAGGGGGGAAAAAATGGTAGAGGAAGGACAC
TTTGCTGCAGAAGACGTGGCCTCTAGGGTCAAGAGTTTGAACCAGAATATGGAGTCTCTCCGTGCTAGAGCT
GCTAGGCGACAAAATGATCTTGAAGCCAGTGTCCAGTTCCAGCAGTACCTGGCTGACCTGCATGAAGCAGAA
ACATGGATCAGAGAGAAGGAGCCTATTGTAGACAATACTAACTATGGGGCTGATGAAGAAGCGGCTGGGGCT
CTTCTAAAGAAGCACGAGGCCTTTCTATTGGATCTCAATGCATTTGGAAACAGTATGGAAGCTCTACGAAAT
CAGGCAGAAGCCTGCCAGCAACAACAGTCCGCACCAGTGGATGGAGCTGCTGCAGAACAAAGGGTCATGGCT
TTATATGACTTCCAGGCCCGCAGCCCCCGAGAAGTCACCATGAAGAAAGGTGATGTCTTAACGCTGCTCAGT
TCCATCAATAAGGACTGGTGGAAGGTGGAAGCTGACGATCATCAGGGCTTTGTCCCAGCGGTTTATGTTAAG
AGACTGGCCCATGATGAGTTTCCGATGCTCCCACGGCGGCGACGAGAAGAGCCAGGCAACATCACTGAACGC
CAGGAGCAGATTGAGAACCAATACCGCTCCCTCTTGGATCGCGCAGAAGACCGCAGACGTCGTCTGTTGCAA
CGTTACAATGAATTTTTCTTGGCCTATGAGGCAGGAGATATGTTGGAATGGATTCAAGAGAAAAAGGCAGAA
AATACTGGGGTGGAACTAGATGATGTTTGGGAGCTGCAGAAAAAGTTTGATGAGTTCCAAAAGGATTTGAAG
ACCAATGAACCTCGGCTAAGGGATATCAACAAGGTAGCTGATGATCTACTATTTGAAGGACTTCTAACACCA
GAAGGAGCTCAAATTCGGCAGGATTTGAATGCCCGCTGGGGCTCCTTGCAGAGGCTTGCAGATGAACAGCGG
CAGCTGCTGGGCAGTGCCTATGCTGTTGAGATGTTTCACAGAGAAGCAGATGACACGAAGGAGCAGATTGAG
AAGAAGTGCCAGGCCCTCAGTGCCACAGACCCTGGCTCAGATCTGTTCAGTGTTCAGGCTCTTCAGCGACAG
CATAAGGCCTTTGAAAGGGACCTCGCACCCCTGGGAGATAAGGTGATCATATTGGGGGAGACAGCAGAGCGG
CTCTGTGAGTCCCATCCAGATGCCACTGAGGACCTGCAGAGACAGAGGATGGAGCTGAATGAGGCCTGGGAT
GATCTGCAGGGGCGTACAAAGGATCGTAAGGAGAACCTAAATGAAGCCGAGAAATTCTACCTGTTCCTCAGC
AAAGCCAGGGATCTGCAGAATTGGATCAGCAGCATTGGTGGCATGGTATCATCTCAGGAGCTGGCTGAAGAC
TTAACTGGCACAGAGATCTTGCTGGAGAGACATTGGGAGCACCGTGCTGACATGGAGGCAGAGGCTCCCTCC
TTCCAAGCCTTAGAGGACTTTGGTGCAGAACTTATAGACAGTGGGCACCGTGCCAGCCCTGAAATTGAAAAA
AAGCTTCAAACTGTCAGGCTAGAGAGAGATGATTTGGAGAAGGCTTGGGAACAACGCAAGAAGTTCCTAGAC
CAGTGCCTGGAGTTGCAGATGTTCCAAGGGAACTGTGATCAAATTGAGAGCTGGATGGTGGCACGTGAGAAT
TCCCTGAAGTCAGACGATAAAGGTCTCTTAGACAGTCTGGAGACCCTGATGAAGAAACGGGACGATTTGGAC
AAAGCAATCACTGCCCAGGAAGGGAAGATCACTGACCTAGAAAATTTTGCTGAACGCCTCATTGCTGATGAA
CACTATGCCAAGGAAGAGATTGCTACTCGGCTCCAACTTGTGCTAGACAGATGGAAGGCTCTCAAAGCACAA
CTGATTGCTGAGCGGACAAAGCTTGGAGACTACGCTGACCTAAAACAATTCTACCGTGACCTTGAGGAGCTG
GAAGCATGGATCAGTGAAATGCTGCCCACAGCCTGTGATGAATCCTACAAAGACCCTACTAACATTCAGAGG
AAATACCTGAAACACCAGACCTTTGCAAATGAAGTCCATGGCCGAGCTGACCAGGTGGATGGCGTTATCAAC
CTGGGGAACTCCCTGATTGAGCGGAGCGCTTGTGATGGCAATGAAGAGGCCGTGAAGGAGCAACTGAAAGAG
CTGAAGGAACATTGGGATCACCTGCTTGAGAGAACAAACGACAAAGGGCAGAAGCTCGATGAGGCCAGTCGT
CAACAGAGGTTCAACACAAGCATCCGGGACTTTGAGTTCTGGCTTTCAGAGGCAGAGACATTGCTGGCCATG
AAAGATCAAGCCAGGGACTTGGCTTCAGCAGGAAACCTACTCAAGAAGCATCAGCTATTGGAGACGGAGATG
ATGGCTCGAGAGGATGCACTCAAGGACCTGAATACATTGGCTGCAGATCTGCTCTCCAGTGGGACTTTCAAT
GTTGACCAGATTACGGAGAAAAGAGATAGTGTCAACGAGCGTTTCCTGAATGTCCAAGACTTGGCAGCTGCA
CACCATGAAAAACTGAAAGAGGCCTATGCCTTGTTCCAGTTCTTCCAGGATCTAGATGATGAGGAATCCTGG
ATACAAGAGAAGTTGATACAAGTGAGCTCCCGGGACTATGGGAGAGATCTTCAGGGCGTTCAGAACTTGCTG
AAGAAGCACAAACGCCTAGAGGGGGAGCTGGTGGCACATGAGCCTGCTATCCAGAATGTGCTGGATATGGCG
GAGGAGCTGAAAGACAAGGCTGCTGTGGGGCAAGAGGAGATCCAGTTGCGGCTGGCTCAGTTTGTTGAACAT
TGGGAGAAGCTCAAAGAGTTGGCCAAGGCCCGAGGACTTCAGTTGGAAGAATTCCTAGAATACTTGCAATTC
ATGCAGAATGCTGAGGAAGAGGAAGCTTGGATCAATGAAAAGAATGCTATGGCTGCCCGAGGGGATTCTGGA
GATACATTAGCTGCTACTCAGAGCTTGCTAAAGAAGCATGAAGCTTTGGAAAACGACTTTGCTGTCCATGAG
ACCCGAGTACAAAATGTGTGTGCACAAGGAGAAGACATCCTAAGTAAGGTTTTACAGGAGGAAAGTCAGAAC
AAAGAG---ATTTCTTCCAAGATAGAGGCTCTCAATGAAAAGACCCCTTCTCTGGCCAAGGCAATAGCTGCT
TGGAAGTTGCAATTGGAAGATGATTATGCCTTTCAGGAATTCAACTGGAAGGCTGATGTGGTAGAGGCCTGG
ATAGCTGATAAGGAAACAAGCCTGAAGACCAATGGAAATGGTGCAGACCTTGGTGACTTCCTCACACTCCTG
GCAAAACAGGACACTCTGGACGCCAGTCTGCAGAGTTTTCAGCAAGAGAGACTTTCCGAGATCGCTGACCTG
AAGGATCAATTGATTGGTGCTCAACACAACCAGTCTAAAGCCATTGAAGAGCGTTATGCTGCCCTGCTGAAG
CGCTGGGAACAGTTGCTAGAAGCCTCTGCAGTCCACAAACAGAAATTGATGGAGAAACAGCTGCCTCTACAA
AAGGCTGAGGAGCTGTTCATGGAATTTGCACATAAGGCTTCAGCTTTCAACAACTGGTGTGAAAAGGCAGAA
GAAAACTTGTCAGAGCCTGTGCACTGTGTCTCTCTGAATGAAATTCGGCAGCTGCAGAAAGACCACGAGGAT
TTCTTGGCCTCCTTGGCTGGGGCTCAAGCAGACTTTAAATATTTGCTGGAGCTAGACCACCAGATTAAGGCC
TTAGGTGTGCCTTCTAGCCCTTATACCTGGTTAACAGTGGATGTGCTGGAGAGGATCTGGAAGCACCTATCT
GACATCATCAAGGAACGGGAGCAGGAGCTGCAAAAGGAAGAGGCAAGACAGGTCAAGAACTTTGAGATGTGT
CAGGAGTTTGAACAGAATGCTAGTGCCTTCCTTCAATGGATCCTGGAAACCAGGGCTTACTTTCTGGATGGA
TCATTGCTCAAAGAAACAGGAACTCTGGAATCCCAGCTGGAGGCAAATAAAAGAAAACAGAAGGAGATCCAG
GCAATGAAGCGTCAACTAACCAAGATTGAGGACCTGGGGGACAACCTGGAAGACGCTCTGATCCTTGATATC
AAATACAGCACCATTGGATTGGCCCAGCAGTGGGACCAACTCTACCAGCTTGGGTTGCGGATGCAACACAAC
CTGGAGCAACAGATCCAGGCCAAGGACACCATAGGTGTGAGTGAAGAGACTCTAAAGGAGTTTAGCACAATC
TATAAACACTTTGATGAGAATTTGACAGGGCGCTTGACTCACAAAGAGTTCCGGTCCTGCCTAAGAGGACTC
AATTACTACTTGCCTATGGTGGAGGAGGGTGAACCTGAGCCCAAGTTTGAGAAGTTCCTGGATGCTGTGGAT
CCAGGGAGGAAGGGCTATGTCTCACTGGAGGACTATACCTCATTCCTGATTGACAAGGAATCAGAAAACATC
AAGTCCAGCGATGAAATAGAGAATGCTTTCCAAGCCCTGGCAGAGGGCAAGGCATATATTACCAAAGAAGAC
ATGAAGCAGGCCCTTACCCCAGAGCAAGTGTCATTCTGTGCCACACATATGCAGCAATATATGGACCCACGG
GGTCGAAGCCACCACTCTGGCTACGACTACGTTGGCTTCACCAACTCCTACTTTGGCAAC------
>Otolemur_garnettii
ATGGAGAATGTTCCAAAGGAAACCGTTTTGGAGAGCACTGGGCCAAAAGTTTTGGAGACAGCAGAAGAGATC
CAGGAGAGACGTCAGGAAGTGTTGACTCGGTACCAGAAGTTCAAGGAGCGGGTTGCAGAGAGGGGTCAGAAG
CTTGAAGAGTCCTATCACTACCAGGTCTTCAGACGAGATGCAGATGATCTGGAGAAGTGGATCTTGGAGAAA
CTCAAGATTGCACAAGATAAAAGCTACGAAGACCCAACTAATATTCAGGGAAAATATCAGAAGCACCAGTCC
TTTGAAGCAGAGGTGGAAGCAAGATCATTCATCATCCCTGACCTGGAAAGAACCAGGGAAATCCGATTTGCT
GAGGGTCATGCTGCCTATGAGGACACCAAGGCCCATCTGGAGGAACTGCGTCGCCTGTGGGACCTGCTAGTG
GAGCTGACCCAGGAGAAGGGCACCCGGCTGCTGCAGGTCCTGAGACTCCAGCAGTACTTACAGGAGTGTGCT
GACATCTTAGAGTGGATCGGAGACAAGGAGGCTATAGTCACTTCAGTGGAGCTCGGTGAGGACTGGGAACGC
ACAGAAGTTCTGCATAAGAAGTTTGAAGAGTTCCAAGTGGACCTGGCAGCTCGAAAGGGGAGAGTGGATGGA
GTGAACCAATATGCCAATGAGTGTGCCAAGGAGAACCATCCTCAGCTGCCCTTGATTAAGTCTAAGCAGGAT
GACGTGAATGCTGCCTGGGAGCGTCTCCACGGGCTGGCTCTGCAGAGACGGAGAACCCTGTCTGAGGCCGCA
GACCTCCAGCGGTTCAAACGGGATGTGACTGAAGCCATCCAATGGATCAAGGAGAAGGAGCCTCTACTCACC
TCTGAGGATTATGGTCAGGACCTTGTTAGCTCTGAGGCACTGTTTCACAGTCACAAGGGGCTTGAGAGGAAC
CTTGCAGTCATGAATGACAAGGTGAAGGAGCTATGTGCCAAAGCAGACAAGCTTGAGCTTTCCCATCCTTCC
GATGCACCTGACATCCAGCAGATGAAAGAAGATCTGGTCTCCAACTGGGAGCGCATCCGGGCCTTGGCTACC
AGCAGATATGCCAAACTGCAGGCTTCTTATTGGTACCAGCGGTTCTCATCTGACTTTGATGAGCTCTCAGGC
TGGATGAAGGAGAAGACGGATCTGATCAATGCTGATGAGCTGCCCACAGATGTGGCTGGGGGGGAGGTCCTG
CTGGACAGGCATCAGCAGCACAAGCACGAGATTAACTCTTATGATGACCGATTCCAATCTGCTGATGAGACT
GGTCAAGCCCTCCTGGATGCCAATCATGAAGCCTCTGATGAAGTTCGGGAGAAGATGGCAATACTTGCCAAC
AACTGGGCCGCCCTGCTGGAACTGTGGGACAGGCGTCAGCATCAGTATGAGCAATGCTTGGACTTGCACCTG
TTCTACAGAGACAGCGAACAAGTGGACAGCTGGATGAGTAGACAAGAGGCCTTCCTGGAAAATGAGGATCTG
GGAAACTCACTGGGCAGTGTGGAGGCCCTTCTCCAGAAGCACGATGACTTTGAGGAAGCCTTTACTGCCCAA
GAAGAGAAGATTACAACATTAGACAAGACTGCAACCAAATTGATTGACGATGATCATTATGATTCAAAGAAC
ATCGCTGCTATCCGTGATGGGCTACTGGCCCGGCGGGACGCTCTGCGTGAGAGGGCTGCCATTCGACGCAGA
TTGCTGAAGGATTCTTTGCTTTTGCAACAATTGTATCAGGATTCAGATGATCTAAAGAACTGGATCAACAAA
AAGAAAAAGTTGGCAGATGATGAGGATTACAAGGATACACAGAACTTGAAGAGCAGGGTTCAAAAGCAGCAA
GTCTTTGAAGAGGAACTGGCAGCTAATGAGATCCTTCTCCATGACTTAGAGAAAACCGGCCAGGAGATGATT
GAGGGTGGCCACTATGCCGCTGACAATGTGGCCACTCGTCTGCATGAAGTAGCCAGCCTCTGGAAGGAGCTG
TTAGAGGCTACAGCACAGAAAGGGACCCAGTTGCACGAAGCTAACAAGCAGCTGCAATTTGAAAACAATGCA
GAAGACTTGCAGCGCTGGCTGGAGGAAGTGGGGTGGCAGGTCACCTCCGAGGACTACGGGAAAGGCCTGGCT
GACGTGCAGAACAGACTAAGGAAGCACAACCTCCTGGAGGCGGATGTGGCTTCTCGCCAGGATCAGGTGGAC
ACCCTCACAGACCTGGCTGCATATTTTGAAGAAATAGACCACCCTGATTCTGGGGACATACGGTCAAGGCAG
GAGTCCTTGGTGTCCCGGTTTGAGACTCTGAAAGAGCCACTGGCCACCCGGAAAAAGAAGCTCATTGACCTA
CTCCATCTGCAGCAGATCTGTAGAGACACTGAGGATGAGGAGGCCTGGATCCAAGAAACTGAACCCTCAGCA
GCATCCACCTACCTTGGAAAGGACCTGATTGCCTCCAAGAATCTTCTCAACAGGCATGAAGTCATCCTGGCA
GACATTGCCAGCCATGAGCCACGCATCCAGGCAATAACAGAGAGGGGAAACAAAATGGTAGAGGAAGGTCAC
TTTGCTGCAGAAGATGTGGCCTCTAGGGTCAAGAGTTTAAACCAGAATATGGAGTCTCTCCGCACTCGAGCA
GCTAGACGGCAGAATGATCTCAAGGCCAATGCCCAGTTCCAGCAGTATCTGGCTGACCTGCATGAAGCAGAA
GCATGGATTAGAGAGAAGGAGCCTATTGTGGACAACACTAACTATGGGGCTGATGAAGAGGCAGCTGGGGAT
CTTCTAAAGAAGCATGAGGCCTTCCTAGTGGATCTCAATGCCTTTGGAAAAAGTATAGAAGCTCTACATGAT
CAGGCAGAAGCCTGCCAGCGACAGCAGGCTGTGCCAGTGGAGGGAGCTGCTCGGGAAGAGAGGGTCTTGGCC
TTATATGACTTCCAGGCCCGCAGCCCCCGGGAAGTCACCATGAAGAAAGATGATGTCTTAACTCTGCTGAGC
TCCATCAGCAAGGACTGGTGGAAGGTGGAAGCTGACGACCACCAGGGCTTTGTCCCAGCTAACCATGTCAGG
AAGCTGGCCTACGATGAGTTCCCAACACTCCCACAGCGGCGGCGAGAGGAGCCAGGCAATATCACCCAGCGC
CAGGAGCAGATTGAAAGCCAGTACCGCTCCTTGCTGGATAGGGCGGAAGAACGCAGACGGCGTCTGCTGCAA
CGTTACAATGAATTTTTGCTGGCCTATGAGGCCGGAGACATGTTGGATTGGATTCGAGAGAAAAAGGCAGAA
AACACTGGTGTGGAGCTGGATGACGTCTGGGAGCTGCAGAAAAAGTTTGATGAGTTCCAAACGGATCTGAAG
ACCAATGAGCCTCGGCTAAGGGATATCAACAAGGTAGCTGATGATCTACTGTTTGAAGATCTTCTAACACCA
GAAGGAGCGCAAATCCGGCAGGAGCTGAATGTCCGCTGGGGCTCCTTGCAACAGCTTGCAGATGAGCAGCGG
CAGCTACTAGGCAGTGCCCATGCTGTCCAGATGTTTCACAGAGAAGCAGATGACACAAAGGAGCAGATTGAG
AAGAAGTGTCAGGCTCTCAATGCTGCAGACCCTGGCTCAGATCTGTTCAGTGTTCAGGCCCTTCAGCGACAG
CATGAGGTCTTTGAGAGAGACCTTATACCCCTTGGGGAAAAGGTGACCATCCTGGGGGAGACAGCAGAGCGT
CTCAGTGAATCCCATCCAGATGCCACTGAAGACCTACAGAGACAGCGACTCGGGCTGAATGAGGCATGGGAT
GACCTGCAAGGACGTACACAGGAACGTAAAGAAGGCCTGAATGAGGCCCAAAAATTCTACCTATTCCTCAGC
AAGGCCAGGGACCTACAAAATTGGATCAGTGGCATTGGTGGCATGGTGTCATCACAGGAACTGGCTGAAGAC
TTAACTGGCACAGAGATCTTGCTGGAGAGGCACCAGGAGCATCGAGCTGACATAGAGGCAGAGGCTCCCACC
TTCCAGGCCTTAGAAGACTTTGGTGCAAAACTTATAGACAGTGGGCATCACGCTAGCCCTGAAATTGAAAAA
ACTCTTCAAGCTGTGAGAATAGAGAGGGATGACTTGGAGAAGGCGTGGGGACAACGCAAGAAGATGCTAGAC
CAGTGTCTGGAGCTGCAGTTGTTCCAAGGGAAGTGTGATCAGGTTGAGAGCTGGATGGTGGCACGTGAGAAT
TTCCTGAGGTCAGATGACAAGGGTTCCTTGGACAGTCTGGAGGCCTTGATGAAGAAACGTGATGACCTAGAC
AAAGCAATCACCTCTCAGGAAGAGAAGATCACTGAACTGGAACATTTTGCTGAGCGGCTCATAGCCGATGAC
CATTATGCCAAGGAGGAGATTGCTGCTCGGCTCCAACGTGTGCTAAACAGGTGGAGGGCTCTCAAAGCACTA
CTGGTTTCTGAGCGAACAAAGCTGGGAGACTATGCTGACCTAAAGCAATTCTACCGTGACCTCGAGGAGCTA
GAGGAATGGATCAGTGAGATGTTGCCCACAGCCTGTGATGAATCCTACAAAGACCCCACTAACATTCAGAGG
AAATACCTGAAACACCAGGCCTTTGAAAATGAGGTCAATGGCCGAGCTGAGCAGGTGGAAGGAGTCATCCGC
CTGGGGAACTCCCTGATTGAGCGGAGGGCGTGCGATGGCAATGAAGAGACCGTAAAGGTGCAACTGGATGAG
TTAAACAAACATTGGGAACACCTGCTTGAGAGAACAACTGACAAAGGGCAGAAGCTCAATGAGGCTAGTCGC
CAACAGAGGTTCAACACAGGCATCCGGGACTTTGAGTTCTGGCTCTCAGAGGCAGAGACTCTGCTGGCCATG
AAAGATCAGGCCAGGGACTTGGCTTCAGCAGGAAACCTGCTCAAAAAGCATCAGCTATTGGAAACAGAGATG
TTGGCTCGAGAGGATGCACTCAAGGACCTGAATAAGTTGGCTATGGATCTTCTCTCAAGCGGAACCTTCAAT
GTTGAACAGATTGAGCAGAAGATGGACGATGTTAATAAGCGCTTCCAGGATGTCCAGAACTTGGCAGCTGCA
CACCACAAGAAGCTGAAAGAGACCTATGCCTTGTTTCAGTTCTTCCAGGATCTAGACGATGAGGAATCCTGG
ATAGAAGAGAAGTTGTTACAAGTGAACTCCCAGGACTATGGGAGGGATCTTCAGAGTGTTCAGAACTTACTG
AAGAAGCACAGACGCCTAGAGGGGGAGCTGGTGGCACATGAGCCTGCCATCCAGAATGTGCTGAATATGGCA
GAGAGGCTGGAAGACAAGGGTGCTGTGGGACAAGGGGAGATTGAGGAGCGACTGGCGCAGTTTGTCCAACAC
TGGGAGAAACTCAAAGAGTTGGCCAAGGCTCGAGGGCTTCGGTTGGAAGAGTCCCTGGAATACTTGCAATTC
ATGCAGAATGCTGAGGAAGAGGAAGCTTGGATCAGTGAAATGGAAGCTATGGTTGCCCGAGGAGATTCTGGA
GACACATTGGCTGCTACGCAGAACTTGCTAAAGAAGCATGAAGCTTTGGATAATGACTTTGCTGTCCATGAG
ACTCAGGTGCAAAATGTGTGTGCACAAGGAGAAGACATCCTGAGTAAG---------GAAGAAAGTCAGAAC
AAGGAGAAGATTTCTGCAAAGATAGAGGCTCTGAATGAAAAAACCCCTTCTCTGGCCAAGGCAATAGCTGCT
TGGAAGTTGCAATTAGAAGATGATTATGCTTTCCAGCAGTTTAACTGGAAGGCAGATATGGTAGAGGCCTGG
ATAGCTGAGAAGGAGGCAAGCCTAAAGAACAATGGCAACGGTGCAGACCTCACTGCCTTCCTCACTCTCTTG
GCAAAGCAGGACACACTGGATGCCAGTCTGCAGAGTTTCCAGCAGGAGAGACTTTCTGAGATCACGGACCTG
AAGGACCAACTGGTGGCGGCTCAGCACAGCCAGACCAAAGCCATTGAGGAGCGCCATGCTGCCCTGCTGGAA
CGCTGGGGACAGCTCCTGGAAGCCTCTGCAGCCCACAGACAGGAATTGCTAGAGAAGCAGACACCACTGCAG
AAAGCTGAGGAGCTATTCATGGAATTTGCACACAAAGCCTCAGCTTTCAACAACTGGTGTGAGAATGCCGAA
GAAGATGTCTCAGAACCTGTACACTGTGTCTCCCTGAATGGGATCCGGCAGCTGCAGAAGGACCACGAGGAC
TTCTTGGCCTCCTTAGCTGGGGCTCAAGCAGACTTCAACTATTTACTGGAGCTCGACCAGCAGATTAAGGCC
TTAAATGTGCCCTCTAGCCCTTATACCTGGTTGACAGTGGAAGTGCTAGAAAGAATCTGGAAGCACCTGCAT
GACATCATTAAGGAACGGGAGCAGGAGCTGCAAAAGGAAGAGGCAAGACAGGTCAAGAACTTTGAGATGTGT
CAAGAGTTTGAGCAGAATGCCAGCTCCTTCCTCCAGTGGATCGAGGAGACCAGGGCTTACTTTCTGGATGGA
TCTTTGCTCAAAGAAACAGGAACTCTGGAATCCCAGTTGGAAGCAAATAAACGAAAGCAGAAGGAGATCCAG
GCCATGAAGCGTCAGCTGACCAAGATCGAGGACCTGGGGGACAACTTGGAAGAGGCTCTGGTTCTCGACATC
AAGTACAGCACCATTGGACTGGCCCAGCAGTGGGACCAGCTCCACCAGCTGGCGACGCGGATGCAGCGCAAC
CTGGAGCAGCAGATCCAGGCCAAGGACACCATAGGTGTGAGTGAAGAGACACTAAAAGAGTTTAGCACAATC
TATAAGCACTTTGATGAGAATTTGACAGGACGCTTGACTCACAAAGAATTCCGGTCCTGCCTGCGAGGACTT
AACTACTACCTGCCCATGGTGGAGGAGGGTGAACCTGAGCCCAAGTTCCAGAAGTTCCTGAATGCTGTGGAC
CCAGGGAGGAAGGGTTATGTCACACTAGAGGACTACACCTCCTTCCTGATTGACAAGGAATCAGAGAACATC
AAGTCCAGCGATGACGTAGAGAGTGCTTTCCAAGCCCTGGCGGAGGGCAAGGCCTACATTACCAAAGAGGAC
ATGAAGCAGGCCCTAACCCCAGAGCAAGTGTCATTCTGTACCGTACATATGCAGCAGTACATGGACCCACGG
GGCCGCAGCCATCCTGCTGGCTATGACTACGTTGGCTTCACCAATTCCTACTTTGGCAACGGATCA
>Propithecus_coquereli
ATGGAGCACTTTCCAAAGGAAACTGTTATGGAGAGCAGTGGGCCAAAAGTTTTGGAAACAGCTGAAGAGATC
CAGGAGAGGCGTCGAGAGGTGTTGACTCGGTACCGGAGGTTCAAGGAGCTGGTTGCTGAGAGGGGTCAGAAG
CTTGAGGAATCCTATCACTACCAGGTTTTCAGGCGAGATGCAGATGACCTGGAGAAGTGGATCTTGGAGAAA
CTCAAAATTGCAGAGGATAAGAGCTATGAAGACCCAACTAATATACAGGGGAAATATCAGAAGCACCAATCC
TTTGAAGCAGAGGTGCAAGCAAAATCAAGAGTCATTCCTGAGCTGGAAGAAATCAGGGAAGTCCGATTTGCT
GAGGGTCATTTTGCCCATGAGGACACCAAGGCCCATCTGGAGGAACTGCGCCACCTGTGGGACCTGCTGCTG
GAGGTGACCCAGGAGAAGGGCTCCCTGCTTCTGCGGGCAGTGAAGCTCCAGCAGTACTTACAGGAGTGTGCT
GACATCTTAGAGTGGATTGGAGACAAGGAGGCTATAGTAACATCAGTGGAGCTTGGTGAGGACTGGGAGCGT
GCAGAAGTTCTGCATAAGAAGTTTGAAGAGTTCCAAGTGGACCTGGCAGCTCGAGAGGGGAGAGTGGATGGA
GTGAACCAATATGCCAATGAGTGTGCCGAGGAGAAGCATCCCGAGCTGCCCTTGATTCAGTTTAAGCAGAAA
GAGGTGAATGCTGCCTGGGAGCGTCTCCACGGTCTGGCTCTCCAGAGACGGAAAACCCTGTCTGATGCTGCA
GACCTCCAGCGATTCAAACGGGATGTGACCGAAGCCATCCAATGGATCAAAGAGAAGGAACCTCTACTCAGC
TCTGAGGACTATGGCCAAGACCTTGTTAGCTCTGAGGCACTGTTTCACAGTCACAAGGGACTTGAGAGAAAC
CTTGCAGTTATGAATGACAAGGTGAAGGAGTTATGTGCCAAAGCAGACAAGCTTATGCTTTCCCATCCTTCA
GATGCACCTCAGATCCAGCAGATGAAAGAAGATTTGGTCTCCAACTGGGAGCACATTCGCGCCTTGGCTACC
AGCAGATACTCAAAACTGCAGGCTTCTTATTGGTACCAGCGGTTCTTGTCTGACTACGATGAGCTCTCGGGC
TGGATGAAGGAGAAGACCGCTCTGATCAATGCTGATGAGCTGCCAACTGATGTGGCCGGTGGGGAAGTCCTG
CTGGACAGGCATCAGCAGCATAAGCATGAGATTGACTCTTACGATGACCGATTTCAATCCGCTGATGAGACT
GGTCAAGCCCTCCTGGATGCCAATCATGAAGCCTCTGATGAAGTTCAGGAGAAGATGGCAATACTTGCCAAC
AGCTGGGCTGCCCTGCTGGAACTGTGGGACAAGCGTCAGCATCAGTACGAGCAGTGCTTGGACTTGCATCTC
TTCTACAGAGACAGCGAGCAAGTGGACAGTTGGATGAGTAGACAAGAGGCCTTCCTGGAAAACGAGGATCTG
GGAAATTCACTTGGCAGCGTAGAAGCCCTTCTTCAGAAGCATGATGACTTTGAGGAAGCCTTTACTGCCCAA
GAAGAGAAAATTACAACATTAGACAAGACTGCAACCAAATTGATTGACAATAACCATTATGATTCAAAAAAC
ATCGCCGCTATTCGTGATGGGCTGTTGGCCCGGCGGGATGCCCTGCGTGAAAGAGCTGCCACTCGGCGGAGA
TTGCTGGAGGACTCATTGCTTTTGCAACAACTGTATCAGGATTCAGATGACCTAAAGAACTGGATCAACAAA
AAGAAAAAGTTGGCAGATGATGAAGATTACAAGGACATACAGAACTTGAAGAGCCGGGTTCAAAAGCAGCAA
GTCTTTGAAGATGAACTGGCAGCTAATGAGATCCTACTCAATAACCTGGAGAAAACTGGCCAGGAGATGATT
GAGAATGGTCACTACGCCTCTGACAATGTGGCCGCTCGCCTGAGTGAAGTTGTCAGCCTCTGGAAGGAGCTG
TTGGAGGCTACAGCACAGAAAGGGACCCAGTTGTATGAAGCTAACAAGCAGCTGCAATTTGAAAACAATGCA
GAAGACCTGCAGCGCTGGCTGGAGGAGGTGGAGTGGCAGGTCACCTCAGAAGATTATGGGAAAGGCCTGGCC
GACGTGCAGAACAGACTAAGGAAACATGGCCTCCTGGAGTCGGCTGTGGCTGCCCGCCAGGATCAGGTGGAC
ACCCTCACAGAGCTGGCTGCATATTTTGAAGAAGCAGGCCATCCTGATTCTGGGGACATACGGGCAAGGCAG
GAGTCCTTGGTGTCCCGGTTTGAAGCTCTGAAAGAGCCACTGGCCACCCGGAAGCAGAAGCTCATTGACCTA
CTCCGTCTGCAGCAGATCTGTAGAGACACAGAGGATGAGGAGGCCTGGATCCAAGAGACTGAACCCTCAGCA
GCTTCTACCTACCTTGGCAAGGACCTGATTGCCTCCAAGAATCTTCTGAACAGGCATGAGGTCATCCTGGCA
GACATCAACAACCATGAGCCACGCATTCAAGCAATAACAGAGAGGGGAAACAAAATGATAGAGGAAGAACAT
TTTGCTGCAGAAGATGTGGCCTCTAGGGTCAAGAGTTTGAACCAGAATATGGAGTCTCTCCGTGCTCGAGCA
GCTAGACGGCAGAATGATCTTAAGGCCAATGTCCAGTTCCAGCAGTACCTGGCTGACCTGCATGAAGCAGAA
GCGTGGATTAGAGAGAAGGAGCCTATTGTAGACAACACTAATTATGGGGCTGATGAAGAGGCAGCTGGGGCT
CTTCTAAAGAAGCACGAGGCCTTCCTAGTGGATCTCAATGCATTTGGAAAAAGTATAGAAGCTCTACGGGAT
CAGGCAGAAGACTGCCAGGAACAACAGGCTATGCCAGTGGACGTTGCTGCTCGAGAAGAGAGGGTTGTGGCT
TTATATAACTTCGATGCCCGCAGCCCTCGAGAAGTCACCATGAAGAAAGATGATGTCTTAACTCTACTGAGT
TCCATCAACAAGGACTGGTGGAAGGTCGAAGCTGACGATCACCAGGGCTTTGTCCCAGCTTGTTATGTCAGA
AAGCTGGCCCCTGATGAGTTCCCAATGCTCCCACTGCGGCGGCGAGAAGAGCCAGGCAGCATCACCCAGCGC
CAGGAGCAGATTGAAAACCAGTACCATTCCCTCCTTGATCGGGCAGAAGAACGCAGACGTCGTCTACAGCAA
CATTACAATGAATTTTTGCTGGCCTATGAGGCAGGAGACATGTTGGATTGGATTAGAGAGAAAAAGGCAGAA
AACGCTGATGTGGTACTAGACGATGTTTGGGAACTGCAGAAAAAGTTTGATGAGTTCCAAACGGATTTGAAA
ACCAATGAGCCTCGGCTAAGGGATATCAACAAGATAGCTGATGATCTACTATTTGAAGAACTTCTAACACCA
GAAGGAGCTCAAATCCAGCAGGAATTGAATGTCCGTTGGGGTTCCTTGCAGAGGCTTGCAGATGACCAGCGG
CAGCTGCTGGGCAGTGCCCATGCTGTCCAGATGTTTCACAGAGAAGCAGATGACACGAAGGAGCAGATTGAG
AAGAAATGCCAGGCTCTGAGTGCTGCAGACCCCGGCTTGGACCTGTTCAGTGTTCAGGCCCTTCAGCGACAG
CATGAGGGCTTTGAGAGAGACCTTCTACCTCTGGGGGAAAAGGTGACCATACTGGGGGAGACAGCAGAGCGT
CTCAGTGAGTCCCATCCAGATGCCACTGAGGACCTGCAGAGACAGCGACTGGAGCTGAATGAGGCATGGGAT
GACTTGCAAGGGCGTACACAGGATCGTAAAGAAAGCCTAAATGAGTCCCAGAAATTCTACCTGTTCCTCAAC
AAGGCCAGGGATCTACAGAATTGGATCAGTGGCATTGGTGCCATGGTATCATCAAAGGAGCTGGCTGAAGAC
TTAACTGGCACAGAGATCTTGCTGGAGCGACACCAGGAGCATCGAGCTGATATGGAGGCAGAGGCTCCTACC
TTCCAGGCCTTAGAAGACTTTGGTGCAGAACTTATAGACAGTGGGCATCGTGCTAGCCCTGAAATTGAAAAA
AAGCTTCAAGATGTCAGACTAGAGAGAGATGATTTGGAGAAGGCTTGGGAACAACGCAAGAAGATCCTAGAC
CAATGCCTTCAGTTGCAGTTGTTCCAAGGGGACTGTGATCAGGTTGAGAGCTGGATGGTGGCACGTGAGAAT
TTCCTGAGGTCAGATGACAAGGGTTCGTTAGACAGTCTGGAGGCCTTGATGAAGAAACGTGATGATTTGGAC
AAAGCAATCACTGCTCAGGAAGGGAAGATCACTGACCTGGAACATTTTGCTGAGAGGCTCATAGCTGAAGAC
CACTATGCCAAGGAGGAGATTGCTGCTCGGCTTCAACGTGTGCTAGACAGATGGAGGGCTCTCAAAGCACAA
CTGACTTCTGAGAGAGAAAAGCTTGGAGACTATGCTGACCTAAAACAATTCTACCATGACCTCGAGGAGCTA
GAAGAATGGATCAGTGAGATGCTGCCCACAGCTTGTGATGAATCCTACAAAGACCCCACTAACATTCAGAGG
AAATACCTAAAACACCAGACCTTTGAAAATGAGGTCAATAGCCAAGCTGAGCACGTGAAAGGAGTCATCAAC
CTGGGGAACTCCCTGATTAAGCGGAGAGCATTTGATGGCAATGAAGAAACTGTGCAGGGCCAACTGGAAGAT
CTGAAGAAACATTGGGAATACCTGCTTGAGAGAACAACTGACAAAGGGCAGAAGCTCGATGAGGCTAGTCGC
CAACAGAGGTTCAACACAGGCATCCGGGACTTTGAGTTCTGGCTCTCAGAGGCGGAAACACTGCTGGCCATG
AAAGACCAGGCCAGGGACTTGGCTTCGGCAGGAAACCTGCTCAAGAAGCATCAGCTATTAGAAACAGAGATG
TTGGCTCGAGAGGATGCACTCAAGGACCTGAATAAGTTGGCTATGGATCTGCTCTCTAGTGGAACTTTCAAC
GTTGAACAGATTGAGGAGAAAATGGATAGTGTCAATAAGCGCTTCCTGAATGTCCAGAACTTGGCAGCTGCA
CACCACGAGAAGCTGAAAGAGACCTATGCCTTGTTCCAGTTCTTCCAGGACTTAGATGATGAGGAATCCTGG
ATAGAGGAGAAGTTGGTACTAGTGAGCTCTCAGGACTATGGGAGGGATCTGCAGGGTGTTCAAAACTTACTG
AAGAAGCACAAACGCCTAGAGGGGGAGCTGGTGGCACACGAGCCCGCCATCCAGAATGTGCTGGATACAGCA
GAGAGGCTGGGAGACAAGGCTGCTGTGGAACAAGAGGAGATCCAGGAACGACTGGCTCAGCTTGTTCAACAC
TGGGAAAAGCTCAAAGAGTTGGCCAAGGCTCGAGGGCTTCAGTTGGAAGAGTCCCTAGAATACCTGCAATTC
ATGGGGAATGCTGAGGAAGAGGAAGCTTGGATCAGTGAAAAGGAAGCTATGGTTGCCCGAGGGGAATCTGGA
GACACATTGGCTGCTATTCAGAATTTGCTAAAGAAGCATGAAGCTTTGGATAACGACTTTGCTGTCCACGAG
ACCCGAGTGCAAAATGTGTGTGCGCAAGGAGAAGACATCCTGAGTAAGGTGATTCAGGAAGAAACTCAGAAC
AAAGAGAAGATTTCTGCAAAGATAGAGGCTCTGAATGAAAAGACCCCTTTGCTGGCCAAGGCAATAGCTGCT
TGGAAGTTGCAATTAGAAGATGATTACGCTTTTCAGCAGTTTAACTGGAAGGCTGATATGGTAGAGGCCTGG
ATAGCTGAGAAGGAAGCAAGCCTGAAGAACAATGGCAACGGTGCAGACCTCACTGCCTTCCTCCCTTTCCTG
GCAAAGCAGGACACACTGGACGCCAGTCTGCAGAGTTTCCAGCAGGAGAGGCTTTCTGAGATCATGGACCTG
AAGGACCAGCTGGTGGCGGCTCAGCACAGCCAGACCAAAGCCATTGAGGAGCGCTATGCCGCCCTGCTGAAG
CGCTGGGAACAGTTGCTGGAAGCCTCTGCAGCCCACAGACAGAAATTACTGGATAAACAGCTGCCTCTGCAA
AAAGCCGAGGAGCTATTCATGGAATTTGCACACAAAGCCTCAGCTTTCAACAACTGGTGTGAGAATGCAGAA
GAGGACTTGTCAGAACCTGTACACTGTGTCTCCCTGAATGAGATTCGGCAGCTACAGAAGGACCACGAGGAC
TTCTTGGCCTCCCTGGATGGGGCTCAAGCAGACTTCAACTATTTACGGGAGCTAGACCAGCAGATTAAGGGC
TTAAATGTGCCCTCTAGCCCTTACACCTGGTTAACAGTGGAAGTGCTGGAAAAGTTCTGGAAGCATCTATCT
GATCTCATTAAGGAACGGGAGCAGGCGCTGCAAAAGGAAGAGGCAAGACAGGTCAAGAACTTTGAGATGTGT
CAAGAGTTTGAGCAGAATGCCAGTGCCTTCCTCCAGTGGATCCTGGAGACCAGGGCTTACTTTCTGGATGGA
TCTTTGCTCAAAGAAACAGGAACTTTGGAGTCCCAGTTGGAAGCAAATAAAAGAAAGCAGAAGGAGATCCAG
GCGATGAAGCGTCAACTGACCAAGATTGAGGACCTAGGGGAAAATTTGGAAGAGGCTCTGGTTCTTGACATC
AAATACAGCACCATTGGATTGGCCCAGCAGTGGGACCAGCTCCACCAGCTTGGGATGCGAATGCAACACAAC
CTAGAACAACAGATCCAGGCCAAGGACACCATAGGTGTGAGTGAAGAGACACTGAAGGAGTTTAGCACAACC
TATAAACACTTCGATGAGAACTTGACAGGGCGCTTGACTCACAAAGAGTTCCGGTCCTGCCTGAGAGGACTT
AATTACTACCTGCCCATGGTAGAGGAAGGGGAACCTGAGCCCAAGTTCGAGAAGTTCCTGGATGTCGTGGAT
CCAGGAAGGAAGGGCTATGTCACACTGGAGGATTACACCTCATTCCTGATTGACAAGGAGTCAGAGAACATC
AAGTCCAGTGATGAAATCGAGAATGGTTTCCAAGCCCTGGCAGAGGGCAAGGCCTATATTACCAAAGAGGAC
ATGAAGCAGGCCCTAACCCCAGAGCAAGTGTCATTCTGCACCATACATATGCAACAATATATGGACCCAAGG
GGCCGAAGCCATCCTGCCGGCTACGATTATGTTGGCTTCACCAATTCCTACTTTGGCAACTCACAA
>Microcebus_murinus
------------------------------------------------------------------------
------------------------------------------------------------------------
------------------------------------------------------------------------
------------------------------------------------------------------------
------------------------------------------------------------------------
------------------------------------------------------------------------
------------------------------------------------------------------------
------------------------------------------------------------------------
------------------------------------------------------------------------
------------------------------GAGAACCATCCTGAGCTGCCCGTGATTCAGTTTAAGCAAAAC
GAGGTGAACGCTGCCTGGGAACGTCTCCACGGCCTGGCTCTCCAGAGACGGAAAACCCTGTCTGACGCTGCA
GACCTCCAGCGATTCAAACGGGATGTGACTGAAGCCATCCAATGGATCAAGGAGAAGGAACCTCTGCTCAGC
TCTGAGGACTATGGCCAAGACCTTGTTAGCTCTGAGGCACTGTTTCACAGTCACAAGGGACTTGAGAGAAAC
CTTGCAGTCATGAATGACAAGGTGAAGGAGTTATGTGCCAAAGCAGACAAGCTTACGTTTTCCCATCCTTCA
GATGCACCTCAGATCCAGCAGATGGAAGAAGATTTGGTCTCCAACTGGGAGCACATTCGCGCCCTGGCTACC
AGCAGATATTCAAAACTGCAGGCTTCTTATTGGTACCAGCGGTTCTTGTCCGACTACGATGAGCTCTCAGGC
TGGATGAAGGAGAAGACTGCTCTGATCAATGCTGATGAGCTGCCCACCGATGTGGCCGGTGGGGAAGTCCTG
CTGGACAGGCATCAGCAGCATAAGCATGAGATTGACTCCTACGATGACCGATTTCAATCTGCTGATGAGACT
GGTCGAGCCCTCCTGGATGCCAATCATGAAGCTTCCGATGAAGTTCAGGAGAAGATGGGAATACTTGCCAAC
AACTGGGCTGCCCTGCTGGAACTGTGGGACAAGCGTCAGCATCAGTACGAGCAGTGCTTGGACTTGCACCTC
TTCTACAGAGACAGCGAGCAAGTGGACAGTTGGATGAGTAGACAAGAGGCCTTCCTGGAAAACGAGGATCTG
GGAAACTCACTCGGCAGCGTAGAAGCCCTTCTTCAGAAGCATGATGACTTTGAGGAAGCCTTTACTGCCCAA
GAAGAGAAGATTACAACATTAGACAAGACTGCCACCAAATTGATTGACAATGACCATTATGATTCAAAAAAC
ATTGCGGCTATTCGTGATGGGCTGTTGGCCCGGCGGGATGCCCTACGTGAAAGGGCTGCCACTAGACGGAGA
TTGCTGGAAGATTCGTTGCTTTTGCAACAACTGTATCAGGATTCAGATGACCTAAAGAACTGGATCAACAAA
AAGAAAAAGTTGGCAGATGATGAAGAATACAAGGACACACAGAACTTGAAGAGCCGGGTTCAAAAGCAGCAA
GTCTTTGAAGAGGAGCTAGCAGCTAATGAGATCCTACTCAATAACCTAGAGAAAACTGGCCAGGAGATGATC
GAGGGTGGTCACTATGCCTCTGACAATGTGGCCGCTCGCCTGAGTGAAGTTGCCAGCCTCTGGAAGGAGCTG
TTGGAGGCTACGGCACAGAAAGGGACCCAGCTGCATGAGGCGAACAAGCAGCTGCAATTTGAAAACAATGCA
GAAGACCTGCAGTGCTGGCTGGACGAGGTGGAGTGGCAGGTCACCTCAGAAGATTACGGGAAAGGCCTGGCT
GACGTGCAGAACCGACTAAGGAAACACGGCCTCTTGGAGTCGGCTGTGGCTGCCCGCCAGGATCAGGTGGAC
ACCCTCACGGAACTGGCTGCATATTTTGAAGAAGCAGGACATCCTGATTCGGGGGACATGAGGGCAAGGCAG
GAGTCCTTGGTGTCCCGGTTTGAAGCTCTGAAAGAGCCACTGGCCACCCGGAAGAAGAAGCTCATTGACCTA
CTCCGTCTGCAGCAGATCTGCAGAGACACAGAGGATGAGGAGGCCTGGATCCAAGAGACTGAACCCTCAGCA
GCTTCTACCCACCTTGGCAAGGACCTGATTGCCTCCAAGAATCTTCTCAACAGGCACGAGGTCATCCTGGCA
GACATCAACAACCACGAGCCACGCATTCAAGCAATAACAGAGAGGGGAAACAAAATGGTAGAGGAAGAACAC
TTTGCTGCAGAAGATGTGGCCTCTAGGGTCAAGAGTTTGAACCAGAACATGGAGTCTCTCTGCGCTCGAGCA
GCGAGACGGCAGAATGATCTTAAGGCCAATGTCCAGTTCCAGCAGTACCTGGCTGACCTGCATGAAGCAGAA
GCGTGGATTAGAGAGAAGGAGCCTATTGTAGACAACACTAACTATGGGGCTGATGAAGAGGCAGCTGGGGCT
CTTCTAAAGAAGCATGAGGCCTTCCTAGTGGATCTCAATGCATTCGGAAAAAGTATAGAAGCTCTACGTGCT
CAGGCAGAAGACTGCCAGCAACAACAGGCTATGCCAGTGGACGAATCTGCTCGAGAAGAGAGGGTTGTAGCT
TTATATAACTTCGAGGCCCGCAGCCCTCGAGAAGTCACCATGAAGAAAGATGATGTCTTAACTCTACTGAGT
TCCATCAACAAGGACTGGTGGAAGGTTGAAGCCGATGATCACCAGGGCTTTATCCCTGCTGCCTTTGTCAGA
AAGCTGACCCCTGATGAATTCCCAGGGCTCCCACTGCGGCGGCGAGAAGAGCCAGGCAGCATCACCCAGCGC
CAGGAGCAGATTGAAAACCAGTACCATTCCCTCCTGGATCGGGCAGAAGAACGCAGACGCCATCTATTGCAA
CGTTACAATGAATTTTTGCTGGCCTATGAGGCAGGAGACATGTTGGATTGGATTAGAGAGAAAAAGGCAGAA
AACATCGATGTGGTACTAGATGATGTTTGGGAACTGCAGAAGAAGTTTGATGAGTTCCAAACGGATTTGAAA
ACCAATGAGCCTCGGCTAAGGGATATCAACAAGATAGCTGATGATCTGCTATTTGAAGAACTTCTAACACCA
GAAGGAGCTCAAATCCGGCAGGAATTGAATGTCCGTTGGGGTTCCTTGCAGAAGCTTGCAGATGACCAGCGG
CAGCTACTGGGCAGTGCCCATGCTGTCCAGATGTTTCACAGAGAAGCAGATGACACGAAGGAGCAGATTGAG
AAGAAGTGCCAGGCTCTCAGTGCTGCAGATCCTGGCTCTGACCTGTTCAGTGTTCAGGCCCTTCAGCGACAG
CATGAGGGCTTTGAGAGAGACCTTCTACCCCTGGGGGAAAAGGTGACCATATTGGGGGAGACAGCAGAGCGT
CTCAGTGAGTCCCATCCGGATGCCACTGAGGACCTGCAGAGACAGCGACTGGAGCTGAATGAGGCATGGGGT
GACCTGCAAGGGCGCACACAGGATCGTAAGGAAAGCCTAAATGAGTCCCAGAAATTCTACCTGTTCCTCAAC
AAGGCCAGGGACCTACAGAATTGGATCAGTGGCATTGGTGCCATGGTATCATCGAAGGAGCTGGCTGAAGAC
TTAACTGGCACAGAGATCTTGCTGGAGCGGCACCAGGAGCATCTAGCTGACATGGAGGCAGAGGCTCCTACC
TTCCAGGCCTTAGAACACTTTGGTGCAGAACTTATAGATGGTGGGCATCGTGCTAGCCCTGAAATTGAGAAA
AAGCTTCAAGATGTCAGATTAGAGAGAGATGATTTGGAGAAGGCTTGGGGACAACGCAAGAAGATCCTAGAC
CAATGCCTTGAGTTGCAGTTGTTCCAAGGGGACTGTGATCAGATTGAGAGCTGGATGGTGGCACGAGAGAAT
TTCCTGAGGTCAGATGACAAGGGTTCCTTAGACAGTCTGGAGGCCTTGATGAAGAAACGTGATGATTTGGAC
AAAGCAATCACTGCTCAGGAAGAGAAGATCACTGACCTGGAACATTTTGCTGAGCGGCTCATAGCTGATGAC
CACTATGCCAAGGAGGAGATTGCTGCTCGCCTCCAACATGTGCTAGACAGATGGAGGGCTCTCAAAGCACAA
CTGATTTCTGAGAGAGAAAAGCTTGGAGACTATGCTGACCTAAAACAATTCTACCATGACCTTGAGGAGCTA
GAAGAATGGATCAGTGAGATGCTGCCCACAGCCTGTGACGAATCCTACAAAGACCCCACTAACATTCAGAGG
AAATACCTGAAACACCAGACCTTTGAAAATGAGGTCAATAGCCAAGCTGAGCATGTGGAAGGAGTCTTCAAC
CTGGGGAACTCCCTGATTGAGCGGAAGGCATGTGATGGCAAAGAAGAAACTGTGAAGGGGCAACTGGAAGAG
CTGGAGAGACATTGGGACTATCTGCTTGAGAGAACAATTGACAAAGGGCAGAAGCTCAAGGAGGCTAGTCGC
CAACAGAGGTTCAACACAGGCATCCGGGACTTTGAGTTCTGGCTCTCGGAGGCGGAGACACTGCTGGCCATG
AAAGACCAGGCCAGGGACCTGGCTTCGGCAGCGAACCTGCTCAAGAAGCATCAGCTATTGGAAACAGAGATG
TTGGCTCGAGAGGATGCACTCAAGGACCTGAATAAGCTGGCTGCAGATCTGCTCTCTAGTGGGACTTTCAAC
GTTGAACAGATTGAGGAGAAAATGGATAGCGTCAATAAGCGCTTCCTGAATGTCCAGAACTTGGCAGCTGCA
CACCATGAGAAGCTGAAAGAGACCTACGCCTTGTTCCAGTTCTTCCAGGACCTAGATGATGAGGAATCCTGG
ATAGAGGAGAAGTTGGTACTAGTGAGCTCCCAGGACTATGGGAGGGATCTGCAGGGTGTTCAAAATTTACTG
AAGAAGCACAGACGCCTAGAGGGGGAGCTGGTGGCCCATGAGCCTGCCATCCAGAATGTGCTGGATATGGCA
GACAGGCTGGGAGACAAGGCTGCTGTGGAACAAGAGGAGATCCAGGAGCGACTGGCTCAGCTTGTTCAACAC
TGGGAGAAGCTCAAAGAGTTGGCCAAGGCTCGAGGGCTTCAGTTGGAAGAGTCCCTAGAATACCTGCAATTC
ATGGGCAATGCTGAGGAAGAGGAAGCTTGGATCAGTGAAAAGGAAGCTATGGTTGCCCGAGGGGAATCTGGA
GACACATTGGCTGCTATTCAGAATTTGCTGAAGAAGCATGAAGCTCTGGATAATGACTTTGCTGTCCACGAG
ACCCGAGTGCAAAACGTGTGTGCACAAGGAGAAGACATCCTGAGTAAG---------GAAGAAAGTCAGAAC
AAAGAGAAGATTTCTGCAAAGATAGAGGCTCTGAATGAAAAGACCCCTTCGCTGGCCAAGGCCATAGCTGCT
TGGAAGTTGCAACTAGAAGATGATTATGCTTTCCAGCAGTTTAACTGGAAGGCTGATGTGGTAGAGGCCTGG
ATAGCTGAGAAGGAAGCAAGCCTGAAGAACAATGGCAATGGTGCAGACCTCACTGCCTTCCTCCCTTTCCTG
GCAAAGCAGGGCAGGCTG------CGTGTGGGCAGTTGCCAG------------------------------
GAAGTC---------------------AGC------------------------------------------
------------------------------TCTCACAGACAAGAATCTCTGGATAGGCAGCTGCCTCTGCGG
AAAGCCGAGGAGCTATTCATGGAATTTGCACACAAAGCCTCAGCTTTCAACAACTGGTGTGAGAACGCTGAG
GAGGACTTGTCAGAACCTGTACACTGTGTCTCCCTGAATGAGATTCGGCAGCTACAGAAGGACCACGAGGAC
TTCCTAGCCTCCCTGGATGGAGCTCAAGCAGACTTCAACTATTTACTGGAGCTAGACCAGCAGATTAAGGCC
TTAAATGTGCCCTCTAGCCCTTACACCTGGTTAACAGTGGAAGTGCTGGAAAGGTTCTGGAAGCATCTATCT
GATCTCATTAAGGAACGG---CAGGAGCTGCAAAAGGAAGAG---AGACAGGTCAGAGACTTTGAGATGTGT
CAAGAGTTTGAGCAGAGTGCCAGT?GCTTTCTTCAGTGGATCCTGGAGACAGGGGCTTACTTTCTGGATGGA
TCTTTGCTCAAAGAAACAGGAACTTTGGAGTCCCAGTTGGAAGCAAATAAAAGAAAGCAGAAGGAGATCCAG
GCGATGAAGCGTCAACTGACCAAGATTGAGGACCTGGGGGAAAATTTGGAAGAGGCTCTGGTTCTTGACATC
AAATACAGCACCATTGGACTGGCCCAGCAGTGGGACCAGCTCTACCAGCTTGGGATGCGAATGCAACACAAC
CTAGAGCAACAGATCCAGGCCAAAGACACCATAGGCGTGAGTGAAGAGACACTAAAGGAGTTTAGCACAACC
TATAAGCACTTTGATGAGAACTTGACAGGGCGCTTGACTCACGAAGAGTTCCGGTCTTGCCTGAGAGGACTT
AATTACTACTTGCCCATGGTAGAGGAAGGGGTACCTGAGCCCAAGTTTGAGAAGTTCCTGAATGCTGTGGAT
CCCGGAAGGAAGGGCTATGTCTCGCTGGAGGACTACACCTCATTCTTGATTGACAAGGAGTCAGAGAACATC
AAGTCCAGTGATGAAATAGAGAATGGCTTCCAAGCCCTGGCAGAGGGCAAGGCCTATATTACCAAAGAGGAC
ATGAAGCAGGCCCTCACCCCAGAGCAAGTGTCATTCTGCACCATACATATGCAGCAGTATATGGACCCACGG
---CGAAGCCATCCCGCTGGCTATGACTATGTTGGCTTCACCAATTCCTACTTTGGCAACTCACAA
>Peromyscus_maniculatus_bairdii
ATGGAGCACCCTCCAAAGGAAACTGTTATGGAAAGCAGTGGACCAAAGGTTTTGGAAACAGCAGAAGAAATC
CAGCATAGAAGACAGGAGGTGTTAGACCAATACCAGAGGTTCAAGCAACGTGTCGCTGAGAGGGGTCAGAAG
CTTGAAGAGTCTTATCACTATCAAGTTTTCAGGAGAGATGCAGATGACCTGGAGAAATGGATCATGGAGAAG
ATGGAGACTGCAAAGGATAAGACCTATGAG---CCCACGAATATACAGGGGAAGTATCAGAAGCATGAATCC
TTTGTATCAGAGGTACAAGTCAAATCAAGGGTGCTTCCTGAACTAGAAGAAATCAGGGAAGCCCGATTTACA
GAAGATCATTTTGCCCATGAAGACACCAAGACTCATCTGATGGAACTTCGCCGCCTGTGGGATCTGCTGTGG
GAGTTGACCCAAGAGAAAAGTGATGTGCTTCTTCGGGCACTGAAGTTCTATCAGTACTTGCAGGAGTGTGAA
GACATCTTGGAGTGGATCAAAGAAAAGGAAGCTATAGTGACATTAGTGGAGCTGGGAGATGACTGGGAACGA
ACTGAAGTCCTGCATAAGAAGTTTGAAGAGTTCCAAGAAGAACTGACGGCTCGGAAGGGAAAAGTGGACAAA
GTGAACCAATATGCTAATGAGTGTGCCCAGGAGGAACATCCTAAGTTGCCTGAGATAAAGGCAAAGCAGGAT
GAGGTAAATGCTGCATGGGATCGTCTCTGGAACCTGGCACTCAAGAGACGAGAAATTCTTTCGAATGCTGCA
GACCTCCAAAGATTCAAAAGGGATGTCACTGAAGCCATCCAGTGGATGGAGGAGAAAGAGCCTCTACTCACC
TCTGAGGACTACGGCAAAGATCTTGTTAGTTCCGAGGCACTGTTTCATAGTCACAAGGGGCTCGAGAGGAAT
CTTGCTGTCATGGATGACAAGGTGAAGGAGTTATGTGCCAAAGCAGACAAGCTGATGATTTCCCATCCTGCA
GATGCATCTCAGATCGAGCAGATGAAAGCAGATCTGGTCTCCAATTGGGAACGCATTCGTGCCTTGGCCACT
AACAGATATGCAAAGCTGAAGGCTTCTTATGGGTACCATCGATTCTTATCTGACTATGATGAGCTCTCAGGC
TGGATGAAGGAAAAGACAGCTCTGATCAATGCTGATGAGCTGCCAACAGATGTAGCCAGTGGGGAAGCACTA
CTAGCCAGACACCAGCAGCATAAGCATGAGATTGACTCCTATGATGACCGATTTCAATCTGCTGATGCAACT
GGCCAAGATCTGCTGGATGGTAATCATGAAGCTTCTGAGGAAATTCGTGAGAAGATGACAAGATTAGCCAAC
GACTGGGCTGCCCTGCTGGAACTATGGGACAAGTGTCAGCATCAGTATCATCAGTGCCTGGATTTCCACCTC
TTCTGCCGAGACAGTGAACAAGTGGATAGCTGGATGAGCAGACAAGAGGCCTTCCTAGAAAATGAGGACCTG
GGAAACTCAGTGAGCAGTGTAGAAGCCCTTCTTCAGAAACATGATGACTTCGAAGAAGCGTTCACTGCCCAG
GAAGAAAAGATTATAACCTTGAATGAGACTGCAACCAACCTTATTGAGAATGACCACTATGACTCTGAGAAC
ATTGCTACTATTCGTGATGGGCTGTTGGCCAGGTGTGACGCCCTGCGTGAAAGGGCTGCTGCTCGACGAAAA
TTGCTGGTAGACTCCCAGGTTCTCCAACAACTGTATCAAGACTCAGATGACCTAAAAACCTGGATCATTAAG
AAGAAAAAATTGGCTGATGATGAAGATTACAAGGATGTACAGAACTTGAAGAGCCGGGTTCAGAAGCAACTA
GACTTTGAAAGGGAATTGGCAGCTAATGAGATTATGCTCAACAACCTGGAGAAAACTGGCAAGGAGATGATT
GAGGATGGTCACTACGCCTCTGATGCTGTGGCCACTCGCATGAGTGAGGTTGCCAACCTCTGGAAAGAGTTG
ATGGAGGCAACAGCGCAAAAAGGGACTCAGCTACATGAAGCTAACCAGCTGCTACAGTTTGATAACAATGCA
GAAGACCTGAAGAACTGGCTAGAGGATGTAGAATGGCAGGTTACCTCTGAAGATTATGGGAAAGGCCTGGCA
GATGTGCAGAATCTACTGAGGAAACATGGACTTCTGGAGTCAGCTGTGGCTGCTCGTCAGAATCAAGTGGAC
AATATCACAGACTTGGCTCTTCATTTTGAAGAAATAGGCCATCCTGACTCTGGGGACATCCGTGCAAGGCAG
GAATCCTTGGTGTCCCGCTTTGAAGCTCTGAAAGAGCCATTGGCCACGAGGAAGAAGAAACTCATTGACCTA
CTCAAGCTACTGCAGATTTGCAGAGATTCAGAAGATGAGGAGGCCTGGATCCAGGAGACTGAACCTTCAGCA
GCTTCCACCCATCTCGGCAAGGACTTGGTTGCAGCCAAGAATCTTCTGAACAGACATGAAGTCATTTTGGCA
GACATTGCCAGCCATGAGCCACGCATTCGAGTAATAACAGAGAGGGGAAACAAAATGGTAGAGGAAGGACAC
TTTGCTGCGGAAGACATAGCATCTAGGGTTGAGAGCTTGAACAAAAATATGGAGTCTCTCCATGCTCGAGCT
ATTAGAAGGGAGAATGATCTCAAGGCCAGTGTCCAACTCCAACAGTACCTGGCAGATCTGCATGAAGCAGAA
GCATGGATTAAGGAGAAAGAACCAATCGTAGACAATAAAAACTATGGAGCTGATGAAGAAGCAGCTGGGGCC
CTTCTCAAGAAGCACGAGGCCTTCCTGGTGGATCTCAAGGCATTTGGGAACAGCATAAAGGCTTTGAGGGAT
CAGGCAGAAGCCTGCCAGCAACAGCAGGCAGCACCAGTGGATGAGGCTGGTAGAGAAGCTAGGATCATAGCT
TTATTTGACTTTGTGGCCCGCAGCCACAGAGAGGTCAGCATGAAGAAGGGCGATGTCTTAACTCTGCTCAGT
TCCATCAACAAGGACTGGTGGAAGGTTGAAGCTGATGATCACCAGGGCTTTGTGCCAGCAAACCACGTCAGG
AAACTGGCCCACGATGAGCTACCTGGATTCCCACAGCGACGACAAGAAGAGCCAATCAATATTCCCCAGCGC
CAGCAGCAGATAGAGAGCCTCTACCATTCCCTCCTGGACCGAGCAGAAGAGCGAAGGCGTCGCCTGCTGCAA
CGTTACAATGAGTTTCTGCTGGCCTATGAGGCGGGAGACATGCTGGACTGGATCCAAGAGAAAAAGGCAGAG
AATACCGGGGTGGAACTGGATGATGTCTGGGAGCTGCAGAAGAAGTTTGATGAATTTCAGAGGGATCTGAAG
AGCAATGAACCTCGGCTCAACGATATCAACAAGGTGGCTGACGAATTGCTATTTGAAGATCTCCTAACACCA
GAAGGTGCTCACATACGGCAGGAGTTGAACACCCGCTGGCATTCCTTGAAGAGGCTGGCCGATGAACAGCAT
CAGCTGCTAAGCAGTGCCCATGCTGTTGAGATGTTTCACAGAGAAGCAGATGATATCAAGGAACAGATTGAC
AAGAAATGTCGGGCTCTTAATGCTGCTGACCTTGGTTCTGACCTGCTCAGTGTCCAGACCCTCCAGAGGCAG
CATGAGGTCTTTGAGAGAGACATCATCCCCCTGGGAGAAAAGGTGACCACATTGGGGGAGACAGCTGAGCGT
CTCTGTGAGTCCCACCCAGATGCCACTGAGGACCTGCAGAAGCAGAAAACAGAGCTGAATGAGGCCTGGGAT
ACCCTACAAAGTCTTACAAATGATCGAAAGGAGAGTCTAAATGAGGCCCATAAGTTCTTCCTCTTCCTCAGC
AAGGCCAGTGATCTAGAGAATTGGATCAAAGCCATTGGTGGCATAATATCATCACCGGAGCTGGCTGAGGAC
TTAACTGGCACAGAGATCTTGCTGGAGCGACACCAGGAGCATCATGATGAAATGAAGGCAGAAGACCCCACC
TTCCAGGCCTTACAGGACTTTGGCAAGGAACTTATAGACAAAGATCACCGTAACAGCTATGAAATTGAAAAC
ACTCTTTGGGATATTAAATTAAAGAGAGACGAGTTGGAGAAGGGTTGGGAAAACCGCAAGAAGATGCTAGAC
CAGTGCTTAGAACTTCAGTTGTTCCGAGGGAACTGTGAACAGGTTGAGAGCTGGATGGTGGCACGTGAGAAT
TCCCTGAGGTCAGACGACAGGGACCACTTAAACAGTCTACAAGCTTTGATGAAGAAACGGGATGATTTGGAC
AAAGCAATCACTACCCAGGAAGGAAAGATTGATGACCTAGAGCGTGTTGCCACAAGGCTCATAGATGATGAC
CACTATGCCAAGGAAGAGATTGCTGCTCGCCTCCAGCGTGTGCTAGACAGATGGAAAGCTCTCAAAGAACAG
CTGCTTGCTGAGCTGGGAAAGCTTGGGGACTATGCTGACCTGAAACAATTCTATCGTGACCTTGAAGATCTA
GAGGAATGGATCAATGAGATGCTGCCCACAGCCTGTGATGAATCTTACAAAGATCCCACTAACATTCAGAGG
AAATATCTGAAACATCAGGCCTTTGAAAAAGAAGTCAATGGTCGTGCAGAACAGGTGGACGATGTCATCAAC
CTTGGAAACTCCCTGATTGAGCGAAGAGCGTGTGATGGTAATGAAGAGAACATGAAGGAGCAACTGGACAAG
CTAAAGGAAAACTGGGATTATCTCCTCGAGAGAACAATTGACAAAGGGCAGAAACTCAATGAGGCCAGTCGC
CAGCAAAGGTTCAACACCAGCATCCGGGACTTTGAGTTCTGGCTTTCAGAGGCGGAAGGCTTGTTGGCCATG
AAAGATCAGGCCAGAGACTTAACCTCAGCCGGAAACCTACTCAAGAAGCATCAGCTCTTGGAAGCAGAGATG
GTGGCTCGAGAGAACCCTCTCAAAGATCTGAATAATCTGGCTGAGGAGCTGATCTCCAGTGGAACTTTCAAC
ACTGACCAGATAGAAGAGAAAATGAATGGTGTCAATGAGCGCTTCAAAAATGTCCAGAGCTCGGCAGCTGCA
CACCATGAAAAACTGAAAGAGACCTATGCCTTGTTCCAGTTCTTCCAAGACCTGGATGATGAGGAAGCCTGG
ATAGAGGAGAAGTTGTTACGAGTGAGCTCGAAAGACTCTGGGAGGGACCTTCAGAGTGTTCAGAACTTACTG
AAGAAACACAAACGCCTAGAGGGAGAGCTGGTGGCCCATGAACCTGCTGTCCAGAATGTGCTGGATACGGCA
GAGAGCCTGAAAGACAAGGCTGCTATAGGGAAGGAGGAGATCCAGGAGCGGCTGGGTCAGTTTGTTCAGCAT
TGGGAAAAGCTCAAAGAGTTGGCAAAGACCAGAGGGGCACAGTTGGAAGAGTCTCTTCAGTATCTGCAGTTC
ATGGAGAACGCAGAGGAAGAGGAAGCCTGGCTGAGCGAAAAAGATGCTACGGTCAGCCGGGGGGATTCTGGA
GACACACTGGCTGCTACTCAGAGTTTGCTAAAGAAGCTTGAAGCTTTGGAGAATGACTTTGCTGTGCACCAG
ACCCGGGTACAAAATGTGTGTGCACAAGGAGAAGAAATTCTTAGTAAG---------GAAGAAACTCAAAAC
AAGGATAAGATTTCCACCAAGATCCAAGTTCTGAATGAAAAGACAACTTCTCTGGCTAAGGCAATAGCTGCT
TGGAAGTCACAACTGGATGAGGAGCATGCGTTCCAGCAGTTTAACTGGAAGGCTGATGTGGTGGAATCATGG
ATAGGTGAAAAAGAAGCAAGTCTGAAGACCAAGAGCAATGGTGCAGACCTCACTGCCTTCCTCACACTCCTG
GCAAAGCATGACACGTTGGATGCCAGTCTTCAGAGCTTTCAACAGGAACGACTTTCCGAGATCACGGATCTG
AAGAACCAGCTGGTGGCTGCTGAGCACAGCCAAAGCAAAGCCATTGAGGAGCGGCATGCAGCCTTGCTGAGG
CGCTGGGAACAGCTGCTGGAGGCCTCTGCAGTTCACAGGCAGAAACTGTTAGAGAAGCAGCTGCCTTTACAG
AAGGCTGAGGAGCTCTTCATGGAATTTGCACACAAGGCTTCAGCCTTCAACAACTGGTGTGAGAATGCTGAA
GAGGACTTGTCAGAACCTGTGCACTGCGTCTCCCTGAATGAGATTCGGCAGCTGCAGAAGGAACACCAGGAC
TTCTTGGCCTCCCTGGCTGGGGCTCAAGAAGACTTCAACCATTTATTGGAGCTAGACCAGCAGATTAAAGCC
TTAAATAAGCCATCCAGTCCTTATACCTGGTTAACAGTGGAAGTGTTGGGCAGGATTTGGAAGCACCTGCCT
GACATCATCAAGGAGCGGGAGCAGGAGTTGCAGAAAGAAGAGGCCAGGCAGATCAAGAACTTTGAAATGTGC
CAGGAGTTTGAGCAGAGTGCCAGTGCCTTCCTTCAGTGGATCCAGGAGACCAGGGCTTATTTTCTGGATGGA
TCATTGCTCAAGGAAACCGGAACTCTGGAATCTCAACTTGAAGCAAATAAAAGGAAGCAAAAAGAGATCCAG
GCAATGAAGCGACATCTGACTAAGATTGAAGACCTGGGGGACAGCATGGAAGAGGCTCTGATCCTTGACATC
AAATACAGCACCATTGGACTGGCCCAACAGTGGGATCAGCTGCACCAGTTGGGGATGCGAATGCAACACAAT
CTGGAGCAACAGATCCAGGCCAAGGACACCATTGGTGTGAGTGAAGAGACACTGAAGGAGTTTAGTACCACA
TATAAACACTTTGATGAGAATTTGACAGGGCGTTTGACTCATAAAGAGTTCCGGTCCTGTCTGAGAGGACTC
AATTACTACTTGCCTATGGTAGAGGAAGGTGAACCTGAGCCCAAGTTTGAGAAATTCCTGAATGCTGTGGAT
CCAGGGAGGAAAGGCTATGTTTCTCTGGAGGACTACACATCATTCCTGATTGACAAGGAGTCAGAGAACATC
AAGACCTGTGATGACATAGAAAGTGGATTCCAAGCCTTGGCAGAGGGCAAGGCCTATATTACCAAGGAAGAC
ATGAAACAGGCTCTAACCCCAGAACAAGTGTCATTCTGCACCATACACATGCAGCAATATATGGACCCACGG
GGTCGAAGCCAACCTGCTGGCTATGACTACGTTGGCTTCACCAATTCATTCTTTGGCAAC------
>Mesocricetus_auratus
ATGGAGCACCCTCCACAGGAAGCAGCTGTGGAAAGCAGTGGGCCAAAGGTTTTGGAAACAGCAGAAGAAATC
CAGCACAGAAGACAGGAGGTGTTAGACCAGTACCAAAGGTTCAAGCTTCGTGTTGCTGAGAGAGGTCAGAAG
CTTGAAGAGTCTTATCACTACCAAGTTTTCAGGAGAGATGCAGACGACTTGGAGAAGTGGATCATGGAGAAA
CTTGGGATTGCAAAAGATAAGAGTTATGAA---CCCACAAATATACAGGGGAAGTATCAGAAGCATGAATCC
TTTGTAGCAGAGGTGCAAATCAAATCAAGGGTGCTTCCTGAATTGGAAGAAACCAGGAAAGCCCGATTTGCA
GAAGATCATTTTGCCCATGAAGCCACCAAGACCCATCTGAAGGAACTTCGCCACCTGTGGGATCTGCTGTGG
GAGCTGACCCAAGAGAAAAGTGAGGTGCTGCTGCAGGCGCTGAAGTTCTATCAGTACTCACAGGACTGCGAA
GACATCTTGGAGTGGATCAAAGAAAAGGAAGCTATAGTGACATTAGTAGAGTTGGGTGACGACTGGGAACGA
ACTGAAGTCCTGCATAAGAAGTTTGAAGAGTTCCAGGAAGAACTGACATCTCGGAAGGGAAAAGTGGACAAA
GTGAACCAGTATGCTAACGAGTGTGCCCAGAATAAACATCCTAAGTTGCCTGAGATAAAGGCAAAACAGGAT
GAGGTCAATGCTGCTTGGGATCGTCTCTGGAACCTGGCTCTGAAGAGACGAGAAAATCTGTCGAATGCTGCC
GACCTCCAAAGATTCAAAAGGGATGTCACTGAAGCTATCCAGTGGATGGAGGAGAAAGAGCCTCTACTCACC
TCTGAGGACTATGGCAAAGATCTTGTTAGTTCTGAAGCGCTGTTTCACAGTCATAAGGGGCTTGAAAGGAAT
CTCGCTGTCATGGATGACAAGGTGAAGGAGTTATGTGCCAAAGCAGACAAGCTGATGATTTCCCATCCTTCG
GATGCACCTCAGATCCAGCAGATGAAAGCGAATCTGCTTTCCAACTGGGAACACATCCGTGCCTTGGCCACG
AACCGATATGCAAAGCTGAAGGCTTCTTATGGATACCATCGGTTCTTATCTGACTATGATGAGCTCTCAGGC
TGGATGAAGGAAAAGACTGCTCTAATCAATGCTGATGAGCTGCCCACAGATGTAGCCAGCGGGGAAGCATTA
CTAGCCAGACACCAACAGCATAAGCATGAGATTGACTCCTATGATGACCGATTTCAATCTGCTGATGCAACT
GGTCAAGATCTGCTGGATGGTAATCACGAAGCTTCTGAGGAAATTCGTGAGATGATGACAAGACTAGCCAAT
GACTGGGCTGCCCTGCTGGAACTGTGGGACAAGTGCCAGCATCAATACCATCAGTGCCTGAATTTCCACCTC
TTCTACCGAGACAGTGAACAAGTGGATAGTTGGATGAGCAGACAAGAGGCCTTCCTGGAAAATGAGGACCTG
GGGAATTCGGTGGGCAGTGTACAAGCCCTTCTTGAAAAGCATGATGACTTTGAAGAAGCATTCACTGCTCAG
GAAGAAAAGATTATAACCTTGGATGAGACTGCAACCAAGCTTATTGACAATGACCACTATGACTCTGAGAAC
ATTGCTGCTATCCGTGATGGGCTGCTGGCCAGGCGTGATGCCCTGCGTGAAAGAGCTGCCACTCGTCGAAAA
TTACTGGTAGATTCACATCTTCTCCAACAACTGTATCAAGATTCAGATGACCTAAAAACCTGGATCAATAAA
AAGAAAAAGTTGGCTGATGATGAAGATTACAAGGATGTACAGAACTTGAAGAGCCGGGTTCAGAAGCAATTA
GACTTTGAAGAAGAATTGGCAACTTATAGGATTATGCTCAACAACCTGGAGAAAACTGGCCAGGAGATGATT
GAGGATGGTCACTATGCCTCTGATGCTGTGGCCGCTCGCATGAATGAAGTTGCCAACCTCTGGAGGGAGTTG
CTGGAGGCAACAGCACAAAAAGGGACCCAGCTGCATGAAGCTAACCAGCTGCTACAGTTTGATAACAATGCA
GAAGACCTGAAGCACTGGCTGGAAGATGTGGAGTGGCAGGTCACCTCTGAGGATTATGGGAAAGGCCTGGCG
GATGTGCAGAATCTACTGAGGAAGCACGGTCTTCTTGAGTCAGCTGTGGCCACTCGTCAGAATCAAGTGGAC
ACCCTCACAGAATTGGCTGCACATTTTGAAGAAATAGGCCATCCCGACTCTGGGAACATACGTTCAAGGCAG
GAATCCTTGGTGTCCCGCTTTGAAGCTCTGAAGGAGCCACTGGCCACTAGGAAGAAGAAACTCATTGACCTA
CTGAAGCTGCAGCAGATTTGCAGGGACTCAGAAGATGAGGAGGCCTGGATCCAGGAGACTGAACCCTCAGCA
GCTTCTACCCATCTCGGCAAGGATTTGGTTGCAGCCAAGAATCTTCTAAACAGACATGAAGTCATCTTAGCC
GACATTGCCAGCCATGAGCCACGTATTCAAGTGATAACGGAGAGGGGAAACAAAATGGTAGAGGAAGGACAC
TTTGCTGCAGAAGACATAGCATCTAGGGTTGAGAGCTTGAACAAAAATATGGAGTCCCTCCATGCTCGAGCT
GTTAGGCGGGAGAATGATCTCAAGGCCAATGTCCAGCTGCAACAGTACCTGGCAGATCTGCATGAAGCAGAA
GCATGGATTAAAGAGAAAGAACCAATTGTAGACAACAAAAACTATGGAGCTGATGAAGAAGCAGCTGGGGCT
CTTCTCAAGAAGCATGAGGCCTTCCTGGTGGATCTGAATGCATTTGGGAACAGCATAAAGGATCTGAGGGAT
CAGGCTGAAGCCTGCCAGCAACAACAGGCAGCACCAGTGGATGAGGCTGCTCTAGAAGCTAGGGTCATAGCT
TTATATGACTTTGAGGCCCGCAGCCGTAGAGAGGTTACCATGAAGAAGAATGATGTCTTGACTCTACTCAGT
TCCATCAACAAGGACTGGTGGAAGGTTGAAGCTGATGATCACCAGGGCTTTGTGCCAGCGGTCTATGTCAGG
AAACTGGCCCCTGATGAGCTACCAGGGTTCCCGCAGCATCGACGAGAAGAGCCAATCAACATCCCTCAGCGC
CAGCAGCAGGTGGAGAGCCTGTACCATTCCCTGCTGGAGCAGGCAGAGGAACGAAGGCGTCGCCTGCTGCAA
CGTTATAATGAATTTCTGCTGGCCTATGAGGCAGGAGACATGCTGGAGTGGATCCAAGAGAAAAAGGCAGAG
AACACTGGGGTAGAACTGGATGATGTCTGGGAGCTGCAAAAGAAGTTTGATGAATTTCAGAGGGATCTGAAG
AGCAATGAGCCTCGGCTAAAGGATATCAACAAGGTGGCAGATGAACTGTTGTTTGAAGAGCTTCTGACACCA
GAAGGTGCTCACATACGCCAGGAGCTGAACACCCGCTGGCATTCCTTGAAGAGGCTGGCAGATGAACAGCAT
CAACTACTAAGTAGCGCCCATGCTGTTGAGATGTTTCACAGAGAAGCAGATGACATCAAGGAGCAGATTGAT
AAGAAATGCCGGGTTCTTAGTGCTGCTGACCCTGGCTCTGATCTGCTCAGTGTCCAGGCCCTCCAGAGGCAG
CATGAGGTCTTTGAGAGAGACATCATCCCCCTGGGAGAAAAGGTGACCACACTGGAGGAGACAGCCGAGCGT
CTCTGTGAGTCCCACCCAGATGCCACTGAGGACCTGCAGAAGCAGAAAACAGAGCTGAACGAGGCCTGGGCT
ACCCTACAAGGTCTTACAAATGACCGAAAGGAGAGTCTGAATGAGGCCCATAAATTCTTTCTCTTCCTCAGC
AAGGCCAGCGATCTAGAGAATTGGATCAAAACCATTGGTGGTGTAATATCATCACCTGAACTGGCTGAGGAC
TTAACTGGCACAGAGATCCTGTTGGAGCGACACCAGGAACATCATGATGACATGAAGGCAGAGGGTCCCACC
TTCCAGGCCTTAGAGGACTTTGGCACAGAACTTATAGACGGAGGCCACCGTAACAGCTTTGAAATTGAAAAT
ACTCTTCGTGATATTAAATTAAAGAGAGATGAGTTGGAGAAAGGTTGGGAAAACCGCAAGAAGATGCTAGAC
CAGTGCTTAGAACTTCAGTTGTTCCGAGGGAACTGTGAACAGGTTGAGAGCTGGATGGTGGCTCGTGAGAAC
TCTCTGAGATCAGACGACAGGGATCACTTAAACAGTCTGCAAGCTTTGATGAAGAAACGTGATGATTTGGAG
AAAGCAATTGCTGCCCAGGAAGGGAAGATTGCTGACCTGGAACATGTTGCTACAAGGCTCATAGATGATGAC
CACTATGCCAAGGAAGAGATTGCTGCTCGCCTCCAACATGTGCTAGACAGATGGAAAGCTCTCAAAGAACAG
CTACTTGCTGAACTGGAAAAGCTCGGGAACTATGCTGACCTGAAACAGTTCTATCGTGATTACGAGGATATA
GAGGAATGGATCAATGAGATGCTGCCCATAGCCTGTGATGAATCTTACAAAGACCCCACTAACATTCAGAGG
AAATATCTGAAACATCAGGCCTTTGAAAATGAAGTTAAAGGCCGTGCAGAGCAGGTGGATGGCGTCATCAGT
CTTGGGAGCTCCCTGATTGAGCGCAGAGTCTGTGATGGTAACGAAGAGACCATGAAGGAGCAACTGGACAAG
CTAAAGGAAAAATGGGATTATCTACTAGAAAAAACAACTGACAAAGGGCAGAAACTCAATGAGGCCAGTCGC
CAGCAAAGGTTCAACACAAGCATCCGGGACTTTGAGTTCTGGCTTTCAGAGGCAGAAGGCTTATTGGCCATG
AAAGATCAGGCCAGGGACTTAACCTCAGCAGGAAACCTACTTAAGAAGCATCAGCTATTGGAAGCAGAGATG
TTGGCTCGAGAGGACCCTCTGAAAGATCTGAACAATCTGGCTAAGGAACTCATCTCCAGTGGGACTTTCAAC
ATTGACCAAATAGAAAAGACAATGAATGGTGTCAATGAGCGCTTCAAAAATGTTCAGAGTTTGGCAGCTGCA
CACCATGAAAAACTGAAAGAGACCTACGCCTTGTTCCAGTTCTTTCAGGACCTGGATGATGAGGAAGCCTGG
ATAGAGGAGAAGTTGTTACGAGTGAGCTCCCAAGACTATGGGAGAGACCTTCAGAGTGTTCAGAACTTACTG
AAAAAACACAAACGCCTGGAGGGAGAGCTGGTGGCACATGAACCTGCTGTCCAGAACGTGCTGGATACAGCG
GAGAGTCTAAGAGACAAGGCTGCTGTAGGGAAAGAGGAGATCCAGGAGCGGCTGGCTCAGTTTGTTCAACAC
TGGGAAAAGCTCAAAGAGTTGGCCAAGACCAGAGGGGCACAGCTGGAAGAGTCTCTTCAGTATCTGCAATTC
ATGGAGAACGCAGAGGAAGAGGAAGCCTGGCTGAGTGAAAAGGATGCTATGGTCAGCAGGGGGGACGCTGGA
GACACACTGGCTGCTACTCAGAGTTTGCTAAAGAAACATGAAGCTTTGGAGAATGACTTTGCTGTGCACAAG
GCCCGGGTACAAAATGTGTGTGCACAAGGAGAAGATATTCTTAGTAAG---------GAAGAAACTCAAAAC
AAGGATAAGATTTCCACAAAGATCCAAGTTCTGAATGAAAAGACAACTTCTCTGGCCAAGGCAATGGCTAGT
TGGAAGTTACAACTGGATGATGAGTATGCCTTCCAGCAGTTTAACTGGAAAGCCGATGTTGTGGAGTCATGG
ATAGGTGAAAAGGAAGCAAGTCTGAAAACCAAGATCAATGGTGCAGACCTCACTGCCTTCCTCACACTCCTG
GCAAAGCATGATACCCTGGATGCCAGTCTTCAGAGCTTTGAGCAAGAACGACTTTCTGAAATCACTGATCTG
AAGAACCAGTTGGTGGCTGCCGAGCACAGCCAAAGCAAAGCCATTGAGGAGCGGCATGCGGCCTTGCTGAAG
CGCTGGGAGCAACTTCTGGAGGCCTCTGCAGCCCACAGGCAGAAGCTGCTAGAGAAGCAGCTGCCTCTACAG
AAGGCTGAGGAACTATTCATGGAATTTGCACACAAGGCTTCAGCCTTCAACAACTGGTGTGAGAATGCTGAA
GAGGACCTGTCAGAGCCTGTACACTGTGTCTCCCTGAATGAGATCAGGCAACTCCAAAAGGAACATGAGGCT
TTCTTAGCCTCTCTAGCTGGAGCTCAAGAAGACTTCAACCATTTATTGGAGCTAGACCAGCAGATTAAAGCC
TTAAATGAGCCATGCAGCCCTTATACCTGGTTAACAGTAGAAGTGCTGGGCAGGATCTGGAAGCACCTTCCT
GACATCATCAAG------------------------------------------------------------
------------------------------------------------------------------------
------------------------------------------------------------------------
------------------------------------------------------------------------
------------------------------------------------------------------------
------------------------------------------------------------------------
------------------------------------------------------------------------
------------------------------------------------------------------------
------------------------------------------------------------------------
------------------------------------------------------TATCTT------------
------------------------------------------------------------------------
------------------------------------------------------------------
>Microtus_ochrogaster
ATGGAACACCCTCCAAAGGAAGCCGCTGTGGAAAGCAGTGGACCAAAGGTTTTGGAAACAGCAGAAGAAATC
CAGCACAGAAGACAGGAGGTGTTAGACCAGTACCACAGGTTCAAGCAGCGTGTTGCTGAGAGGGGTCAGAAG
CTTGAAGAGTCCTATCACTATCAAGTTTTCAGGAGAGATGCAGATGACCTGGAGAAATGGATCTTGGAGAAG
CTTGACATTGCAAAGGATAAGAGCTATGAA---CCCACGAACATACAGGGGAAGTATCAGAAGCATGAATCC
TTTGTAGCGGAGCTGCAAGCCAAATCAAGGGTGCTTCCTGAACTGGAAGAAATCAGGGAAACCCGATTTGCA
GAAGACCATTTTGCCCATGAAGACACCAAGGCCCATCTGAAGCAACTTCACCACCTGTGGGATCTGCTCTGG
GAGCTGACTCAAGAGAAGAGCCATGTTCTGCTTCAGGCATTGAAATTCTACCAATACTCACAAGACTGTGAA
GATATCTTGGAGTGGATCAAAGAAAAGGAAGCTATTGTGACATTAGTGGAACTGGGCGATGACTGGGAAAGA
ACTGAAGTCCTGCATAAGAAGTTCGAAGAGTTCCAGGAAGAACTGACAGCTCGGAAGGGAAAAGTGGACAAA
GTGAACCAGTATGCTAATGAGTGTGCCCAGGAGAAACATCCTAAGTTACCTGAGATCGAGGCAAAACAGGCT
GAGGTCAATGCTGCCTGGGATCGTCTCTGGAACCTGGCTCTCAAGAGACGAGAAAATCTGTCAAATGCTGCA
GACCTCCAAAGATTCAAAAGGGATGTCACCGAAGCCATCCAGTGGATGGAAGAGAAAGAGCCTCTACTCACC
TCTGAGGACTATGGCAAAGATCTTGTTAGTTCCGAGGCACTATTTCACAGTCACAAGGGGCTTGAGAGGAAT
CTCGCTGTCATGGATGACAAGGTGAAGGAACTGTGTGCCAAAGCAGACAAGCTGATGATTTCTCATCCTGCA
GATGCAGCTCAGATCCAGCAGATGGAAGTGGAGCTGGTCTCCAACTGGGAACGCATCCGTGCCTTGGCCACT
AACAGATATGCAAAGCTGAAGGCTTCTTATGGATACCATCGGTTCCTATCTGACTATGATGAGCTCTCAGGC
TGGATGAAGGAAAAGACTGCTCTGATCAATGCTGATGAGCTGCCCACAGATGTAGCCAGCGGTGAAGCTCTA
CTAGCCAGACACCAACAACATAAGCATGAGATTGACTCCTATGATGACCGATTTCAATCCGCTGATGTAACT
GGTCAAGATCTGCTGGATGGCAATCACGAAGCTTCTGAGGAAATTCGTGAGAAGATGACAAGACTAGCCAAT
GACTGGGCTGCCCTGCTGGAACTGTGGGACAAGTGTCAGCATCAGTACCGTCAGTCCCTGGATTTCCACCTC
TTCTACCGAGACAGTGAACAAGTGGATAGTTGGATGAGCAGACAGGAGGCCTTCCTGGAAAACGAGGACCTG
GGGAACTCAGTGGGCAGTGTAGATGCCCTTCTTGAGAAGCATGATGACTTCGAAGAAGCATTTGTTGCCCAG
GAAGAAAAGATTATAACCTTGGATGAGACTGCAACCAAGCTTATCAACAATGACCACTATGACTCTGAGAAC
ATTGCTACTATTCGTGATGGGCTACTGGCCAGGCGAGACGCTCTGCGTGAAAGGGCTGCCACTCGACGAAAA
TTGCTGGTAGATTCCCTGCTTCTCCAACAACTGTACCAAGACTCGGATGACCTAAAGACTTGGATCAATAAG
AAGAAAAAATTGGCTGATGATGAAGATTACAAGGATGTGCAGAACTTGAAGAGCAGGGTTCAGAAGCAATTG
GACTTTGAAGAGGAACTGGCAGCTAATAGGATTATGCTCAACAACCTGGAGAAAACTGGCCAGGAGATGATT
GAGAATGGTCACTACGCCTCTGAAGCTGTGGCTGCTCGCATGAATGAGGTTGCCAACCTCTGGAAGGAGTTG
TTGGAGGCAACAGCACAAAAAGGGACCGAGCTGTATGAAGCTAACCAGCTGCTGCAGTTTGATAACAACGCA
GAAGACTTGAAGAACTGGCTAGAGGACATGGAGTGGCAGGTTACCTCTGAGGATTATGGGAAAGGCCTGGCA
GATGTGCAGAATCTCCTGAGGAAACACAGCCTTCTTGAGTCAGCTGTGGCCGCTCGTCAGAATCAAGTGGAT
ACCCTCACAGACATGGCTGCACATTTTGAAGAAATAGGTCATCCCGACTCTGGGAACATACGTGCAAGGCAG
GAGTCTTTGGTGACCCGCTTTGAAGCTCTGAAAGAGCCGCTGACCACCAGGAAGAAGAAACTCATAGACCTA
CTCAAGTTACAGCAGATTTGCAGGGACTCAGAAGATGAGGAGGCCTGGATCCAGGAGACCGAGCCCTCAGCA
GCTTCCACCCAACTCGGCAAGGATTTGGTTGCAGCCAAGAATCTTCTGAACAGACATGAAATCATCTTGGCA
GACATTTCTAGCCATGAGCCACGCATTCGAGTGATAACAGAGAGGGGGAACAAAATGGTAGAGGAAGGACAC
TTTGCTGCAGAAGACATAGCATCTAGGGTTGAGAGCTTGAACAAAAATATGGAGTCTCTCCATGCACGAGCT
GTTAGACGGGAGAATGATCTCAAGGCCAATGTCCAACTCCAACAGTACCTGGCGGATCTACATGAAGCAGAA
GCATGGATTAAGGAGAAAGAACCAATCGTAGACAACAAAAACTATGGAGCTGATGAGGAAGCAGCTGGGGCC
CTCCTCAAGAAGCATGAGGCCTTCCTGGTGGATCTCAATGCATTTGGGAACAGCATAACAGCTCTAAGGGAT
CAGGCACAAGCCTGCCAGGAACTGCAGGCAGCACCAGTGGATGAGGCTGGTCGAGAAGCTAGAGTCATAGCT
CTGTATGACTTCGAAGCCCGAAGCCGTAGAGAGGTCAGCATGAAGAAAAATGATGTCTTAACTCTGCTCAGT
TCCATCAACAAGGACTGGTGGAAGGTTGAAGCTGATGATCACCAGGGCTTTGTGCCAGCAGTCTATGTCAGG
AAACTGGCCCACGATGAACTACCAGGGTTCCCACAGCAGCGACGAGAAGAGCCAATCAACATCCCCCAGCTC
CAGCAGCAGATAGAGGACCAATATGACTCCCTCCTGGACCGAGCAGAAGAACGAAGACGACGCCTGCTGCAA
CGCTACAACGAGTTTCTGCTGGCCTATGAGGCAGGAGACATGCTGGAGTGGATCCTAGAGAAAAAGGCGGAG
AACACTGGGGTGGAAATGGATGATGTCTGGGAGCTGCAGAAGAAATTTGATGAGTTTCAGAGAGATCTAAAG
AGCAATGAGCCTCGGCTAAACGATATCAACAAGGTAGCTGATGAACTGCTGATTGAAAAGCTCCTGACACCA
GAAGGTGCTCACATACGACAGGAGTTGAACACCCGTTGGGATTCCTTGAAGAGGCTGGCAGATGAGCAGCAT
CAGCTGCTAAGCAGCGCCCATGCTGTTGAGATGTTCCACAGAGAAGCAGATGATATCAAGGAACAGATTGAT
AAGAAGTGTCAGGCTCTTAGTGCTGCTGACCCTGGTTCTGACCTGCTCAGTGTCCAGGCCCTTCAAAGGCAG
CATGAGGTCTTTGAGAGAGACATCATCCCCCTGGGAGAAAAGGTGACCACACTGGGGGAGACAGCTGAGCGT
CTCTGTGAGTCTCACCCAGATGCTACTGAGGACCTGCAGAAGCAGAGAAGAGAGCTGAATGAGGCCTGGGAT
ACCCTACAAGGTCTAACAAATGATCGAAAAGAGAGTCTGAATGAGGCCCATAAATTCTTCCTCTTCCTCAGC
AAGGCCAGTGATCTGGAGAATTGGATCAAAGGCATTGGTGGCGTAATATCATCACCTGAGCTGGCTGAGGAC
TTAACTGGCACAGAGATCTTACTGGAACGTCACCAGGAGCATCACGAGGACATGAAGGGAGAGGACCCCACC
TTCCAGGCCTTAGAGGACTTCGGCACAGAACTTATAGACGGAGGCCACCGAAACAGCCCTGAAATTGAAAAT
ACTCTTCATGATATTAAGTTAAAGAGAGACGAGTTGGAGAAGGGTTGGGAAAACCGCAAGAAGATGCTAGAC
CAGTGCTTAGAACTTCAGTTGTTCCGAGGGAACTGTGAGCAGCTGGAGAGCTGGATGGTGGCACGTGAGAAT
TCCCTAAGGTCCGACGACAGGGATCATTTAAGCAGTCTCCAAGCTCTGATGAAGAAACGGGATGATTTGGAC
AAAGCAATCGCTGCCCAGGAAGGGAAGATTGCTGACCTAGAGCATGTTGCCACAAGGCTCATAGATGATGAC
CACTATGCCAAAAAAGAGATTGCTGCTCGCCTCCAAAGAGTGCTAGACAGATGGAAATCTCTCAAAGAACAG
CTGCTTGCTGAACTGGGAAAGCTCGGGAACCATGCTGACCTGAAACAGTTCTATCGTGACTATGAGGATATA
GAAGAATGGATTGATGAGATGCTGCCCACAGCATGTGATGAATCCTATAAAGACGCAACTAACATTCAGAGG
AAGTATCTGAAACATCAGGCCTTCGAAAATGAAGTCAATGGTCGTGCAGAGCAGGTTGACGGGGTCATCAGT
CTTGGGAACTCCCTGATTGAGCGGGGCGTATGTGATGGAGATGAAGAGAACATGAAGGAGCAACTGGACAAG
CTAAAAGAAAAATGGGACTTTCTCCTAGAGAGAACAACTGACAAAGGGCAGAAGCTCAATGAGGCTAGTCGC
CAGCAAAGGTTCAACACCAGCATCCGGGACTTTGAGTTCTGGCTTTCAGAGGCAGAAGGCTTGTTGGCCATG
AAAGATCAGGCCAGGGACTTAACCTCAGCAGGAAACCTACTTAAGAAGCATCAGCTACTGGAAGCAGAGATG
TTGGCGCGAGAGGACCCTCTCAAAGATCTGAATAATCTGGCTAAGGAGCTGATCTCCAGTGGGACTTTCAAC
ATTGACCAGATAGAAGAGAAAATTAATGGTGTCAATGAGCGCTTCAAAAATGTCCAGAGCTTGGCAGCTGCA
CACCATGAAAAGCTGAAAGAGACCTATGCCTTGTTCCAGTTCTTTCAGGACCTGGATGATGAGGAAGCCTGG
ATAGAGGAGAAGTTGTTGCGAGTGAGCTCCCAAGACTATGGGAGAGACCTTCAGAGTGTTCAGAACTTACTG
AAGAAACACAAACGCCTAGAGGGAGAGCTCGTGGCACATGAACCTGCTGTCCAGAATGTCCTGGATACAGCA
GAGAGCCTGAGAGACAAGGCTGCTGTGGGGAAGGAGGAGATTCAGGAGCGGCTGGCTCAGTTTGTTCAACAT
TGGGAAAAGCTCAAAGAGTTGGCCAAGACCAGAGGGGCCCAGTTGGAAGAGTCTCTTCAGTATCTGCAATTC
ATGGAGAACGCAGAGGAAGAGGAAGCATGGCTGAGTGAAAAGGATGCCATGGTCAGCCGAGGGGATTCTGGA
GACACACTGGCTGCTACTCAGACCTTGGTA------------------------------------------
---------------------------------------------------------GAAGAAACTCAAAAC
AAGGATAAGGTCTCTACCAAGATCCAAGTTTTGAATGAAAACACAACTTCTCTGGCCAAGGCATTAGCTGCT
TGGAAGTCACAACTGGATGATGACCATGCCTTCCAGCAGTTTAACTGGAAGGCAGATGTGGTGGAATCATGG
ATAGGTGAGAAGGAAGCAATTCTGAAGACCAAGACCAACGGTGCAGACCTCACTGCCTTCCTCACGCTTCTG
GCAAAGCATGACACGCTGGATGCCAGTCTTCAGAGCTTCCAGCAAGAACGACTTTCTGAAATCACCGATCTG
AAGGACCAGCTTGTGGCTGCTGATCACAGCCAAAGCAAAGCCATTGAGGAGCGACACGAAGCCTTGCTGAAA
CGCTGGGAGCAACTGCTGGAAGCCTCTAAAGTTCACAGGCAGAAACTACTAGAGAAGCAGCTGCCTTTACAG
AAGGCTGAGGAGCTATTCATGGAATTTGCACACAAGGCTTCAGCCTTCAACAACTGGTGTGAGAATGCTGAA
GAGGACTTGTCAGAGCCTGTGCACTGTGTCTCCCTGAATGAGATCCGGCAGCTGCAAAAGGAACACGAGGCC
TTCTTGGCCTCTCTGGCTGGGGCTCAAGAAGACTTCAACCATTTAGTGAAGCTAGACCAGCAGATTAAAGCC
TTAAATCAACCAAGCAGTCCTTATACCTGGTTAACAGTGGAGGTGCTGGACAGGATCTGGAAGCACCTGCCT
GACATCATCAAGGAGCGGGAACAGGAGTTAAAGAAAGAAGAGGCTAGGCAGATCCAGAACTTTGAAATGTGC
CAGGAGTTTGAGCAGAGAGCCAGTGACTTCCTTAAGTGGATCCAGGAGACAAGGGCCTACTTTCTGGATGGA
TCATTGCTCAAGGAAACAGGAACTCTGGAGTCCCAGCTCGAGGCAAATAAAAGGAAGCAAAAAGAGATCCAG
GCAATGAAGCGACATCTGACTACGATTGAAAATCTCGGGGACAACATGGAAGAGGCCTTGATCCTTGACATC
AAATACAGCACCATTGGACTGGCCCAGCAGTGGGATCAGCTGCACCAGCTGGGGATGCGAATGCAACACAAT
CTGGAGCAACAGATCCAGGCCAAGGACACCATAGGTGTGAGTGAAGAGACACTGAAAGAATTTAGCACCACA
TATAAACACTTTGATGAGAATTTGACAGGACGTTTGACTCATAAAGAGTTCAGGTCCTGCTTGAGAGGACTC
AATTACTACCTGCCTATGGTAGAGGAAGGTGAACCGGAGCCCAAGTTTGAGAAATTCTTGAATGCCGTGGAT
CCAGGGAGGAAAGGCTATGTCTCTCTGGAGGACTATACATCATTCCTGATTGACAAGGAGTCAGAAAACATC
AAGACCAGTGATGACATAGAAAGTGGATTCCAAGCCCTGGCAGAGGGCAAGGCCTATATTACCAAAGAGGAC
ATGAAACAGGCTCTCACACCAGAACAAGTGTCGTTCTGCACCATACATATGCAGCAATATATGGACCCACGG
GGTCGAAGTCAACCTGCTGGCTACGACTATGTCGGCTTCACAAATTCATTCTTTGGCAAC------
>Rattus_norvegicus
ATGGAA---ACTCCAAAGGAAACTGCTGTTGAAAGCAGTGGACCAAAGGTTCTAGAAACAGCAGAAGAAATC
CAGCACAGGAGGCAGGAGGTGTTAGACCAATACCAGAGGTTCAAGGAGCGCGTGGCCGAGAGGGGTCAGAAG
CTTGAGGAATCTTATCACTATCAAGTTTTCAGGAGAGATGCAGACGACCTGGAGAAGTGGATCATGGAGAAG
CTTGAAATTACAAAAGATAAGACATATGAA---CCCACAAATATACAGGGGAAATATCAGAAGCACGAATCC
TTTGTATCAGAGGTGCAAGCCAAATCAAGAGTGCTTCCTGAGCTGGAGGAAATCAGGGAGGCTCGATTTGCA
GAAGATCATTTTGCCCATGAAGCCACCAAGACGCATCTGAAGGAACTTCGCCACTTGTGGGATCTGCTGTTG
GAGTTGACCCAAGAGAAAAGTGACATCCTGCTGAGGGCACTGAAGTTCTATCAGTACTGTCAGGAGTGTGAA
GACATCTTGGAGTGGGTCAAAGAGAAGGAAGCTATAGTGACATTAGTGGAGCTGGGAGATGACTGGGAACGA
ACAGAGGTCCTGCATAAGAAGTTTGAAGAATTCCAGGAAGAACTGACAGCTCGGAAAGGAAAAGTGGACAGA
GTGAACCAATATGCTAATGAGTGTGCCCAGGAGCAACACCCTAAGTTGCCTGAGATAAAGGCAAAACAAGAT
GAAGTCAATGCTGCCTGGGATCGTCTCTGGAGCCTGGCTCTCAAGAGACGAGAAAGTCTATCAAATGCTGCA
GACCTCCAGCGCTTTAAAAGGGATGTCAATGAAGCCATCCAGTGGATGGAGGAGAAGGAGCCTCTACTCACC
TCTGAGGACTATGGCAAAGATCTTGTTAGTTCTGAGGCTCTGTTTCACAGTCACAAGAGGCTCGAGAGGAAT
CTTGCTGTCATGGATGACAAGGTGAAGGAGCTTTGTGCCAAAGCAGACAAGCTGATGGTTTCCCACTCTGCA
GATGCACCTCAGATCCAGCAGATGAAAATGGATCTAGTCTCCAACTGGGAACTCATCCGCGCCTTGGCCACT
AACAGATATGCAAAGCTGAAGGCTTCTTATGGGTACCATCGGTTCTTATCTGACTATGATGAGCTCACAGGC
TGGATGGAGGAAAAGACAGCTCTGATCAATGCTGATGAGCTGCCAACAGATGTGGCCAGTGGGGAAGCCCTG
CTAGCCAGGCACCAGCAGCATAAGCATGAGATTGACTCCTATGATGATCGATTTCAAACTGCTGAGGCAACT
GGTCAAGATCTGCTGGATGGCAATCACGAAGCCTCGGATGAAATTCGAGAGAAGATGACAATACTTGCCCAT
GACTGGGCTGCCCTGCGGGAACTCTGGAACAAGTGTCAGCATCAGTACCGCCAGAGTCTGGATTTCCACCTC
TTCTACCGAGACAGCGAACAAGTGGATAGTTGGATGAGCAGACAAGAGGCTTTTCTGGAAAATGAAGACCTG
GGAAACTCAGTGGGTAGCGTGGAAGCCCTTCTTCAGAAGCATGATGACTTTGAAGAAGCATTCACTGCCCAG
GAAGAAAAGATTATAACCTTGGATGAGACTGCGACCAAGCTCATAGACAATGACCACTATGACTCCGAGAAC
ATTGCTGCTATCCGTGATGGGCTCCTGGCCAGACGTGATGCCCTGCGTGAAAGGGCTGCCACCAGAAGAAAA
TTGTTGGTAGATTCACAACTTCTCCAACAACTGTATCAAGACTCAGATGACCTAAAAACCTGGATCAATAAG
AAGAAGAAGTTAGCTGATGATGAAGATTACAAGGATGTACAGAACTTGAAGAGCCGGGTTCAGAAGCAACAG
GACTTTGAAGAGGAATTGGCAGCAAATGAGATTATGCTCAACAACCTGGAGAGAACTGGCCAGGACATGATT
GAGAATGATCACTATGCCTCTGATGCTGTGGCTGCTCGCATGAGCGAGGTCGCCAACCTCTGGAAGGAGTTG
CTGGAAGCAACAGCACAAAAAGGGACACAGCTGTATGAAGCCAACCAGCTGCTACAATTTGAGAACAATGCG
GAAGACCTGAAGCGCTGGCTGGAGGAGGTGGAGCGGCAGGTTGCCTCTGAGGATTATGGGAAAGGTCTGGCC
GATGTGCAGAATCTACTGAGAAAACATGGCCTCCTAGAGTCAGCTGTGCTTGCTCGCCAGGATCAAGTGGAC
ACCCTCACAGACATGGCTGCACATTTTGAAGAAATAGGACATCCTGACTCTGAGAATATATGTGCAAGGCAA
GAATCCTTGCTTTCTCGTTTTGAGGCTCTGAAAGAGCCACTGGCCACTCGGAAGAAGAAACTCATTGACCTA
CTCAAGCTACAGCAGATTTGCAGAGACTCAGAAGATGAGGAGGCCTGGATCCAGGAGACTGAGCCCTCAGCA
GCTTCCACTCATCTTGGCAAGGACTTGGTTGCAGCCAAGAATCTTCTAAACAGACATGAAGTCATTTTGGCA
GACATTGCCAGCCATGAACCACGGATTCAAACCATAACAGAGAGGGGAAACAAAATGGTGGAGGAAGGACAC
TTCGCTTCAGAAGACATAGCATCTAGGGTTGAGAGCTTGAACAAAAATATGGAGTCTCTCCGTGCTCGTGCT
ATTAGACGGGAGAATGACCTTAAGGCCAATGTCCAGCTCCAACAGTACCTGGCAGATCTGCATGAAGCAGAA
GCATGGATTAAAGAGAAAGAACCCATTGTAGACAACAAAAATTATGGAGCTGATGAAGAAGCAGCTGGGGCC
CTTCTCAAAAAGCATGAGGCCTTCCTGGTGGACCTCAACGCATTTGGAAACAGCATAAAGGCTCTGGGGGAT
CAGGCAGAGGCCTGCCAGCAACAACAGGCAGCACCAGTGGATGAGGCTGGTCGAGAAGCTAGGGTCATAGCT
CTGTATGACTTTGAGGCTCGCAGCCGTAGAGAGGTCAGCATGAAGAAGAATGATGTCTTAACTCTGCTCAGT
TCCATCAACAAGGACTGGTGGAAGGTTGAAGCTGACGATCACCAGGGCTTTGTGCCAGCGGTCTATGTCAGG
AAACTGGCACACGATGAACTCCCAGGGTTCCCACAGCAACGGCGAGAGGAACCAGTCAACATCCCTCAGCTC
CAGGAGCAGATCGAGACCCTGTACCACTCCCTCCTAGATCGGGCAGAAGAACGCAGGCGTCGCCTGCTGCAG
CGGTACAATGAGTTTCTGCTAGCCTATGAGGCAGGAGACATGTTGGAGTGGATCCAAGAGAAAAAGACAGAA
AACACTGGGGTGGAACTGGATGATGTTTGGGAACTGCAGAAGAAATTTGACGAGTTCCAGAGGGATCTGAAG
AGCAACGAGCCTCGGTTAAAAGATATCAATAAGGTGGCTGATGAACTGCTCTTTGAAGACCTCCTAACCCCA
GAAGGATCTCACATACGGCAGGAGTTGAACACCCGCTGGAGTTCCTTGAAGAGGCTGGCAGATGAGCAGTAT
CAGCTGCTGAGCAGTGCACATGCCGTTGAGATGTTTCTCAGAGAAGCAGATGATGTCAAGGAACAGATTGAT
AAGAAATGCCAGGCTCTCAATGCTGCTGACCCTGGCTCTGACCTGCTCAGTGTCCAGGCCCTCCAGAGGCAG
CATGAGGTCTTTGAGAGAGACATCATCCCCCTGGGAGAAAAGGTGACGACACTGGGGGAGACAGCTGAGCGT
CTCTGTGAATCACACCCCGATGCCACTGAGGACTTACAGAAGCAGCGAACAGAGCTGAATGAGGCTTGGGAT
ACGCTACAAGGTCTTACCAGTGATCGAAAGGAGAGTCTGAATGAAGCTCATAAATTCTTCCTCTTCCTTAGC
AAGGCCAGTGATCTAGAGAATTGGATCAAGGCCATTGGTGGTGTAATATCATCACCTGAGCTGGCTGAGGAC
TTAACTGGCACAGAGATCTTGCTGGAGCGACACCAGGAGCATTATGATGACATAAAAAGAGAAGACCCCACT
TTCCAAGCCTTAGAAGACTTTGGTAGAGAACTTATAGACAGAGGCCACCGTAATAGCCACGAAATTGAAACT
ACTCTCCAGGATATTAAATTAAAGAGAGACGATTTGGAAAAGAATTGGGAAAACCGCAAGAAGATGCTAGAC
CAGTGCCTAGAACTGCAGCTGTTCCGAGGGAAGTGTGAACAGGTTGAGAGCTGGATGGTGGCACGTGAGAAT
TCCCTGAGGTCAGATGACAGGGATCACTTAAACAGTCTACAGGCTTTGATGAAAAAACGGGATGACCTGGAC
AAAGCAATCGCTGCTCAGGAAGGGAAGATTGCTGACCTAGAGAACCATGCCACAAGGCTCATGGACAATGAC
CACTATGCTAAGGAAGAGATTGCTGCTCGCCTCCAACGTGTACTAGACAGGTGGAAGGATCTCAAAACACAG
CTGCTTGCTGAACTGGGAAAGCTAGGAGACTATGCCGACCTGAAACAGTTCTATCGTGACCTCGAGGACCTG
GAGGAATGGATCAGTGAGATGCTGCCCGTAGCCTGTGATGAATCTTACAAAGATCCCACTAATATCCAGAGG
AAATATCTGAAACATCAAGCCTTTGAAAATGAAGTCAATGGCCGTGCCGAGCAGGTGGAAGGGGTCATCAAC
CTGGGGAAATCCCTGATTGAGCGCAGAGTGTGTGATGGGGATGAAGAGAACATGCAGGAGCAACTGGACAAA
CTAAAGGAGAACTGGGACTATCTCCTAGAGAGAACAACTGACAAAGGGCAGAAGCTCAACGAGGCCAGTCGG
CAGCAAAGGTTCAACACAAGTATCCGGGACTTTGAGTTCTGGCTTTCAGAGGCAGAAGGCTTGCTGGCCATG
AAGGATCAGGCCAGGGACTTAACTTCAGCAGGAAACCTACTTAAGAAGCATCAGCTATTGGAAGCAGAGATG
TTGGCACGAGAGGACCCTCTCAAAGATCTGAATGGTCTGGCTAAGGAGCTGATCTCCAGTGGGACTTTCAAC
ATTGAGCAGATAGAAGAGAAAATGAATGGTGTCAATGAGCGTTTCAAAAATGTCCAGAGTTTGGCAGCTGCA
CACCATGAGAAACTGAAAGAGACCTATGCCTTATTCCAGTTCTTCCAAGACCTGGATGATGAGGAAGCCTGG
ATAGAGGAGAAGTTGCTACGAGTGAGCTCCCAGGACTGTGGGAGGGATCTTCAGAGTGTTCAGAACTTACTG
AAAAAACACAGACGCCTAGAGGGGGAGCTGGTGGCACATGAACCTGCTGTCCAGAATGTGCTGGATACAGCA
GAAAGCCTGAAAGACAAGGCTGCTGTAGGGAAAGAGGAGATCCAGGAGCGACTGGCTCAGTTTGTCCAGCAT
TGGGAAAAGCTCAAAGAATTGGCGAAGACACGAGGGGTGAATTTGGAGGAGTCTCTTCAGTATCTGCAATTC
ATGGAGAATGCAGAGGAAGAAGAAGCATGGCTGGGTGAAAAGGATGCACTGGTTAGCCGAGGAGATTCTGGA
GACACACTGGCTGCTACTCAGAGTTTGCTAAAGAAGCACGAAGCTTTGGAGAATGACTTTGCTGTACACAAG
AACCGGGTACAAGATGTTTGTGCACAAGGAGAAGACATTCTCAGTAAG---------GAAGAAACTCAAAAC
AAGGATAAGATTTCCACCAAGATTGAAGTTCTGAATGAAAAGACAGCATCTCTGACCAAGGCCTTAGCTGCT
TGGAAGTCACAGCTGGACGAAGTGCATGCCTTTCAGCAGTTTAACTGGAAGGCTGATGTCGTGGAATCCTGG
ATAGGTGAGAAGGAGGCAAGCCTGAAGACCAAGAGCAATGGTGCAGACCTCACTGCCTTCCTCACACTCCTG
GCAAAGCAAGACACGCTGGATGCCAGTCTTCAGAGCTTCCAGCAAGAAAGGCTTTCTGAAATCACTGATCTG
AAGGACGAGCTGCTGGCTGCTGAGCACAGCCAAAGCAAAGCCATTGAGGAACGGCACGCAGCCCTGCTGAGG
CGCTGGGAACAACTGCTGGAGGCATGTAGAGTTCACAGGCAGAAGCTATTGGAGAAGCAGCTGCCTCTACAG
AAGGCTGAGGAGCTATTCATGGAATTTGCACACAAAGCTTCAGCCTTCAACAACTGGTGTGAGAACGCTGAA
GAGGACTTGTCAGAACCTGTGCATTGTGTCTCTCTAAATGAGATCCGGCAGCTGCAGAAGGAGCATGAAGCC
TTCTTGGCCTCTATGGTTGGGGCTCAAGAGGATTTCAACTATTTGTTGGCACTAGACCAGCAAATTAAAGCC
TTAAATGTGTCCTCCAGTCCTTATACCTGGTTAACAGTGGATGTGCTGGGCAGGATCTGGAAGCACCTACCT
GAAATCATCAAGGAACGGGAGCAGGAGCTACAGAAAGAAGAGGCTAGGCAGATCAAGAATTTTGAAATGTGC
CAGGAGTTTGAACAGAATGCCAGTGCCTTCCTTCAGTGGATCCAGGAGACCAGGGCTTATTTTCTGGATGGA
TCGTTGCTCAAGGAAACAGGAACTCTGGAATCCCAACTTGAAGCAAATAAAAGGAAGCAGAAGGAGATTCAA
GCAATGAAGCGTCATCTCACCAAGATTGAAGACCTGGGGGACAGCATGGAAGAGGCTTTGATCCTTGATATC
AAATACAGCACCATTGGACTGGCCCAGCAGTGGGATCAGCTGCACCAGCTGGGGATGCGAATGCAGCACAAT
TTGGAGCAACAGATTCAAGCCAAAGACACCATAGGTGTGAGTGAGGAGACACTGAAAGAATTTAGCACCACA
TATAAACACTTCGATGAGAATTTGACAGGGCGATTGACTCACAAAGAGTTCCGGTCATGCCTGAGAGGACTC
AACTACTATTTGCCTATGGTTGAGGAAGGTGAACCTGAGCCCAAGTTTGAGAAATTTCTGAATGCTGTGGAT
CCAGGGAGGAAAGGCTATGTGTCACTGGAGGACTACACATCATTCCTGATTGACAAGGAGTCAGAGAATATC
AAGACAAGTGATGACATAGAGAGTGGATTCCAAGCCCTGGCAGAAGGCAAGGCCTACATTACCAAGGAGGAC
ATGAAACAGGCTCTAACCCCAGAACAAGTGTCATTCTGTACCATACATATGCAGCAATATATGGACCCGCGG
GGTCGGAGCCAACCTGCTGGCTACGACTATGTTGGCTTCACCAATTCATTCTTTGGCAAC------
>Mus_musculus
ATGGAA---ACTCCAAAGGAAACTGCTGTCGAGAGCAGCGGACCAAAGGTCCTAGAAACAGCAGAAGAAATC
CAACACCGAAGAGCGGAGGTGTTAAACCAGTACCAGAGGTTCAAGGATCGCGTTGCCGAGAGGGGTCAGAAG
CTTGAGGAGTCTTACCACTATCAAGTTTTCAGGAGAGACGCAGATGACCTGGAGAAGTGGATCATGGAAAAG
CTTGAAATTGCAAAAGATAAGACATATGAA---CCCACAAACATACAGGGGAAATATCAGAAGCACGAATCC
TTTGTATCAGAGGTGCAAGCCAAATCAAGAGTCCTTCCTGAGCTGGAGGAAATCAGGGAAGCTCGATTTGCA
GAAGACCATTTTGCCCATGAAGCCACCAAGACCCATCTGAAGCAACTTCGCCTGCTGTGGGATCTGCTCTTG
GAGTTGACCCAAGAGAAAAGTGACGTGCTGCTGCGGGCACTGAAGTTCTATCAATATTCTCAGGAGTGTGAA
GACATCCTAGAGTGGGTCAAAGAGAAGGAAGCTATAGTGACATTAGTGGAGCTGGGCGATGACTGGGAGCGA
ACTGAGGTCCTGCATAAGAAGTTTGAAGAATTCCAGGAAGAACTGACCGCTCGGAAGGGAAAAGTGGACAGA
GTGAACCAATATGCTAATGAGTGTGCCCAGGAGAAACATCCTAAGTTACCAGAGATAAAGGCAAAACAGGAT
GAAGTCAATGCTGCCTGGGATCGTCTCTGGAGCCTGGCTCTCAAGAGACGAGAAAGTCTGTCTAATGCAGCA
GACCTCCAGCGATTTAAAAGGGATGTCAATGAAGCTATCCAGTGGATGGAGGAGAAGGAGCCGCAGCTCACC
TCTGAGGACTATGGCAAAGATCTTGTTAGTTCTGAGGCATTGTTTCACAATCACAAGAGGCTCGAGAGGAAT
CTCGCGGTCATGGATGACAAGGTGAAGGAGTTGTGTGCCAAAGCAGACAAGCTGATGATTTCCCATTCTGCA
GATGCACCTCAGATTCAACAGATGAAATTGGATCTAGTCTCCAACTGGGAACGCATCCGTGCCTTGGCCACT
AACAGATATGCAAAGCTGAAGGCTTCTTATGGGTACCATCGGTTCTTATCTGACTATGATGAGCTCTCAGGC
TGGATGAAGGAAAAGACTGCTCTGATCAATGCTGATGAGCTGCCAACAGATGTGGCCAGTGGAGAAGCCCTG
CTAGCCAGGCACCAGCAGCATAAGCATGAGATTGACTCTTATGATGATCGATTTCAATCTGCTGATGCAACT
GGTCAAGAACTCCTGGATGGCAATCACGAAGCTTCTGAGGAAATTCGAGAGAAGATGACAATACTTGCCAAT
GACTGGGCTGCTCTGCTGGAACTGTGGGACAAGTGTCAGCACCAATACCGCCAATGTCTGGATTTCCATCTC
TTCTACCGAGACAGTGAACAAGTGGATAGTTGGATGAGCAGACAAGAGGCTTTCCTGGAAAATGAAGACCTG
GGGAACTCAGTGGGCAGCGTGGAAGCCCTCCTTCAGAAGCATGATGACTTTGAAGAAGCGTTCACTGCCCAG
GAAGAAAAGATCATAACCTTGGATGAGACTGCAACCAAGCTTATTGACAATGACCACTATGACTCTGAGAAT
ATCGCTGCTATTCGTGATGGGCTTTTGGCCAGACGTGATGCCCTGCGTGAAAGGGCTGCCACTAGAAGAAAA
TTGTTGGTAGATTCACAACTTCTTCAACAACTGTATCAAGACTCAGATGACCTAAAAACCTGGATCAATAAG
AAGAAAAAGTTGGCTGATGATGACGATTACAAGGATGTGCAGAACTTGAAGAGCCGGGTTCAGAAGCAGCAG
GACTTTGAAGAGGAATTGGCAGTGAATGAGATTATGCTCAATAACTTGGAGAAAACAGGCCAGGAGATGATT
GAGGATGGTCACTACGCCTCTGAGGCTGTGGCTGCTCGCCTGAGTGAGGTTGCCAACCTCTGGAAGGAGTTG
CTGGAGGCAACAGCACAAAAAGGGACTCAGCTGTATGAAGCTAACCAGCTGCTACAGTTTGAGAACAATGCA
GAAGACCTGAAGCGCTGGCTAGAGGAGGTGGAGTGGCAGGTTACCTCTGAGGATTATGGGAAAGGTCTGGCT
GATGTACAGAATCTACTAAGAAAACATGGCCTTCTAGAGTCAGATGTGACTGCTCGTCAGAATCAGGTGGAC
ACCCTCACAGACATGGCGGCACACTTTGAAGAGATAGGCCATCCCGACTCTGGGGACATCCGTGCAAGGCAG
GAATCCTTGCTTTCCCGTTTTGAGGCTCTGAAGGAGCCACTGGCCATTCGGAAGAAGAAGCTCATTGACCTA
CTCAAGCTACAGCAGATTTGCAGAGACTCGGAAGATGAGGAGGCGTGGATCCAGGAGACTGAGCCCTCAGCA
GCTTCCACTCATCTTGGAAAGGACTTGGTTGCAGCCAAGAATCTTCTAAACAGACATGAAGTCATCCTGGCA
GACATTGCGAGTCATGAACCACGGATTCAAGTAATAACAGAGAGGGGAAACAAAATGGTGGAGGAAGGACAC
TTCGCTGCAGAAGACATAGCATCTAGGGTTGAAAGCTTGAACAAAAATATGGAGTCTCTCCATGCTCGAGCT
ATTAGACGGGAGAATGATCTTAAGGCCAATGTCCAGCTCCAACAGTACCTGGCAGATCTGCATGAAGCAGAA
GCATGGATTAAAGAGAAAGAACCCATTGTAGACAACAAAAACTATGGAGCTGATGAAGAAGCAGCTGGGGCC
CTTCTCAAGAAGCATGAAGCCTTCCTGGTGGATCTGAATGCATTTGAAAACAGCATAAAGGCTCTAAGAGAT
CAGGCAGAAGTCTGCCAGCAACAGCAGGCAGCACCAGTGGACGAGGCTGGTCGAGAAGCTAGGGTCATAGCT
TTGTATGACTTTGAGGCTCGCAGCCGTAGAGAGGTCAGCATGAAGAAGAATGATGTCTTAACTCTGCTCAGT
TCCATCAACAAGGACTGGTGGAAGGTTGAAGCTGATGATCACCAGGGCTTTGTGCCAGCGGTTTATGTCAGG
AAACTGGCCCCCGATGAGCTACCAGGTTTCCCACAGCATCGGCAAGAGGAGCCAGTCAACATCCCTCAGCTC
CAGCAGCAGGTCGAGACCCTGTACCACTCCCTCCTAGATCGGGCAGAAGAGCGCAGACGTCGCTTGCTGCAG
CGCTACAATGAGTTTCTGCTGGCCTATGAGGCAGGAGACATGTTGGAGTGGATCCAAGAGAAAAAGACAGAA
AACACTGGAGTGGAACTGGATGATGTTTGGGAACTGCAGAAGAAGTTTGACGAGTTCCAGAGGGATCTAAAG
AGTAATGAGCCTCGGCTAAAGGACATCAACAAAGTGGCTGACGAACTGCTCTTTGAAGAGCTCCTAACCCCA
GAAGGAGCTCACATTCGACAGGAGTTGAACACCCGCTGGAATTCCCTGAAGAGGCTGGCAGATGAACAGTAT
CAGCTGCTCAGCAGTGCACATGCTGTTGAGATGTTTCACAGGGAAGCAGATGATGTCAAGGAACAGATTGAT
AAGAAATGCCGGGCTCTCAATGCTGCCGACCCTGGCTCTGACCTGCTCAGTGTCCAGGCCCTCCAGAGGCAA
CATGAAGTCTTTGAGAGAGACATCATCCCCCTGGGAGAAAAGGTGACTACGCTGGGGGAGACTGCTGAGCGT
CTCTGTGAATCACACCCAGATGCCACTGAGGACCTACAGAAGCAGAGAACAGAGCTGAATGAGGCCTGGGAC
ACACTTCAAGGTCTTACAAGTGATCGGAAGGAGAGTCTGAATGAAGCCCATAAATTCTTCCTCTTCCTTAGC
AAGGCCAGTGATCTAGAGAACTGGATCAAAACCATTGGCGGTGTGATATCATCACCTGAGCTGGCTGAGGAC
TTAACTGGCACAGAGATCTTGCTGGAGCGACACCAGGAGCATCACGATGACATAAAGAGAGAGGACCCTACC
TTCCAGGCCTTAGAAGACTTTGGTACAGAACTTATAGACAGCGGCCACCGTAACAGACGTGAAATTGACAAT
ACTCTCCAGAATATTAATTCAAAGAGAGACAATTTGGAAAAGAGTTGGGAAAACCGCAAGAAGATGCTAGAC
CAGTGCTTAGAACTGCAGTTATTCCGAGGAAAGTGTGACCAGGTCGAGAGCTGGATGGTGGCCCGTGAGAAT
TCCCTGAGGTCAGACGACAGGGATCACTTAAACAGTCTGCAGGCTTTGATGAAGAAACGGGATGATTTGGAC
AAAGCAATCACTGCCCAGGAAGGGAAGATTTCGGACCTAGAGAACGTTGCCACAAGGCTCATAGACAATGAC
CACTATGCCAAGGAAGAGATTGCTGCTCGCCTCCAACGTGTGCTAGACAGGTGGAAGGCTCTCAAAGAACAG
CTGCTTACTGAACTGGGAAAGCTAGGAGACTATGCTGACCTCAAACAGTTCTATCGTGACCTTGAGGACCTG
GAGGAATGGATCAATGAGATGCTTCCCATAGCCTGTGATGAATCTTATAAAGATCCCACTAACATTCAGAGG
AAATATCTGAAGCATCAAGCCTTTGAAAATGAAGTCAACGGTCGTGCTGAGCAGGTGGATGGGGTTATCAAC
CTTGGGAATTCCCTGATTGAGCGCAGAGTGTGTGATGGAGATGAAGAGAACATGCAGGAGCAACTGGACAAG
CTAAAGGAGAACTGGGATTATCTCCTAGAGAGAACCACTGACAAAGGACAGAAGCTCAACGAGGCCAGTCGG
CAGCAAAGGTTCAACACAAGCATCCGGGACTTTGAGTTCTGGCTTTCAGAGGCAGAAGGCTTGTTGGCCATG
AAGGATCAGGCCAGGGACTTAACTTCAGCAGGAAACCTACTTAAGAAGCATCAGCTATTGGAAGCAGAGATG
TTGGCACGAGAGGACCCTCTCAAAGATCTGAATGACCTGGCTCAGGAGCTGATCTCCAGTGGGACTTTCAAC
ATTGACCAGATAGAAGAGAAAATGAATGGTGTCAATGAGCGCTTTGAAAATGTCCAGAGCTTGGCAGCTGCA
CACCACGAGAAGCTGAAAGAGACGTATGCCTTGTTCCAGTTCTTCCAAGACCTGGATGATGAGGAAGCCTGG
ATAGAGGAGAAGTTGTTACGAGTGAGCTCCCAGGACTATGGGAGGGATCTTCAGAGTGTTCAGAACTTATTG
AAAAAACACAAACGCCTAGAGGGGGAGCTAGTGGCACATGAACCTGCTGTCCAGAATGTGCTGGATACGGCA
GAAAGCCTGAGAGACAAGGCTGCTGTAGGGAAAGAGGAGATCCAGGAGCGGCTGGCTCAGTTTGTCCAACAC
TGGGAAAAGCTCAAAGAGTTGGCGAAGACCCGAGGGGTGAACTTGGAGGAGTCCCTCGAGTATCTGCAGTTC
ATGGAGAATGCAGAAGAAGAGGAAGCATGGCTGGGGGAGAAGTGTGCTCTGGTCAGTCGCGGGGATTCAGGA
GACACACTGGCTGCTACTCAGAGTTTGCTAAAGAAGCATGAAGCTTTGGAGAATGACTTTGCTGTGCACAAG
AACCGGGTACAAGATGTTTGTGCACAAGGAGAAGACATTCTTAATAAG---------GAAGAAACTCAGAAC
AAGGATAAGATTTCCACCAAGATCCAAGTTCTGAATGAAAAGACAGCCTCTTTGGCCAAGGCATTAGCTGCT
TGGAAGTCACAACTGGACGATGTGCATGCCTTTCAGCAGTTTAACTGGAAGGCGGACGTAGTGGAATCCTGG
ATAGGTGAGAAAGAAGCAAGCCTGAAGACCAAGAGCAACGGTGCAGACCTCACCGCCTTCCTCACACTACTG
GCAAAGCACGACACACTGGATGCCAGTCTTCAGAGCTTCCAGCAAGAAAGGCTTTCTGAAATCGCTGAGCTG
AAGGACCAGCTTGTGGCTGGTGAGCACAGCCAAGCCAAAGCCATTGAGGAGCAGCATGCAGCCTTGCTGAGG
CACTGGGAACAACTGCTGGAGGCATCTAGAGTTCACAGGCAGAAACTGCTGGAAAAGCAGCTGCCTCTACAG
AAGGCTGAGGAGCTATTCATGGAATTTGCACACAAAGCTTCAGCCTTCAACAACTGGTGTGAGAACGCGGAA
GAGGACTTGTCAGAACCTGTGCATTGTGTCTCTCTAAATGAGATCCGGCAGCTGCAGAAGGAACATGAAGCC
TTCTTGGCCTCTCTGGCTGGGGCTCAAGAGGATTTCAACTATTTGTTGGAGCTAGACAAGCAAATTAAAGCC
TTAAATGTCCCCTCCAGTCCTTATACCTGGTTAACAGTGGATGTGCTGGGCAGAATCTGGAACCACCTGCCA
GACATCATCAAGGAAAGGGAACAGGAACTACAGAAAGAAGAGGCTAGGCAGATCAAGAACTTTGAAATGTGC
CAGGAGTTTGAACAAAATGCCAGTGCCTTCCTTCAGTGGATCCAGGAGACCAGGGCCTATTTTCTGGATGGA
TCATTGCTCAAGGAAACAGGAACTCTGGAATCCCAACTTGAAGCAAATAAAAGGAAACAGAAGGAGATCCAG
GCAATGAAGCGCCATCTGACCAAGATTGAAGACCTGGGGGACAGCATGGAAGAGGCTCTGATCCTTGATATC
AAATACAGCACCATTGGACTGGCCCAGCAATGGGATCAGCTGCACCAACTAGGGATGCGAATGCAACACAAT
TTGGAGCAACAGATTCAAGCCAAAGACACCATAGGTGTGAGTGAGGAGACATTGAAAGAATTTAGCACCACA
TACAAACACTTCGATGAGAACTTGACAGGGCGATTGACTCACAAAGAGTTCCGCTCTTGCCTGAGAGGACTC
AATTACTATCTGCCTATGGTAGAGGAAGGTGAACCTGAGCCCAAGTTTGAGAAATTCCTGAATGCTGTGGAT
CCAGGGAGGAAAGGATATGTTTCACTGGAAGACTATACATCATTCCTGATTGACAAGGAGTCAGAGAATATC
AAGACCAGCGATGACATAGAGAGTGCATTCCAAGCTCTGGCAGAAGGCAAGGCCTATATTACCAAGGAGGAC
ATGAAACAGGCTCTCACCCCGGAACAAGTGTCATTCTGTACCATACATATGCAGCAATATATGGATCCACGG
GGTCGGAGCCAACCTGCTGGCTACGACTATGTTGGCTTCACCAATTCATTCTTTGGCAAT------
>Nannospalax_galili
ATGCAGACCCCTCCAAAGGAAACTGCTATGGAAAGCAGTGGGCCAAAGGTTTTGGAAACAGCAGAAGAAATC
CAGCACAGGAGACAGGAGGTCTTGGACCGGTACCAGAGGTTCAAATATCGGGTTGTTGAGAGGGGTCAGAAG
CTTGAAGAGTCTTATCAATACCAAGTTTTCAGAAGAGATGCAGATGACCTGGAGAAATGGATCATGGAGAAA
CTTGAGATTGCAAAGGACAAGTCGTATGAA---CCCACTAATATACAGGGAAAGTACCAAAAGCATGAATCC
TTTGTAGCAGAGGTGCAAGCAAAATCAAAGGTTCTACCTGGTCTTGAAGCAATCAGGGAAACTCGAATCGCT
GAAGATCATTTTGCCCATGAAGACACCAAAACCCATCTGGAGGAGCTGCATCGTCTGTGGGACCTGCTTTGG
GAGCTGACACAAGAGAAAAGCGACCTGCTGCTGCAGGCACTGAAGTTCTATCAGTACTCACAGGACTGTGAA
GACATCTTGGAGTGGATCAAAGAGAAGGAGGCTATAGTGACATTAGTGGAGCTAGGCGATGACTGGGAGCGA
ACAGAAGTTCTACATAAGAAGTTTGAAGAGTTTCAGGAAGAACTGACAGCTCGGAAGGGGAAAGTGGACAGA
GTCAACCAATATGCGAATGAGTGTGCTGAGAAGAAACATCCTAAGCTGCCTGAGATAAAGGCAAAGCAGGAT
GAAGTCAATGCTGCCTGGGAGCGGCTCTGTCATCTGGCTCTCAAGAGACAAGAAAGTCTGTCAAATGCTGCA
AATCTCCAACGATTCAAAAGGGACGTGACAGAAGCCATTCAGTGGATGGAAGAGAAGGAGCCGCTACTCACC
TCTGAGGACTATGGCAAAGATCTCGTTAGCTCTGAGGCCCTGTTTCACAGTCACAAGGGACTTGAGAGGAGT
CTTGCAGTCATGGATGACAAGGTAAAGGAGTTATGCGCTAAAGCATACAAGCTGATGACTTCGCACCCCGAG
GATGCGCCTCAGATTCAGCAGATGAAAGAGGATCTGATTTCCAACTGGGAACGCATTCGTGCTTTGGCTACT
ACCAGATTTGAGAAGCTGAAGGCTTCTTATGGGTACCATCGGTTCTTATCTGACTATGATGAGCTCTCAGGC
TGGATGAACGAAAAGACTGCTCTGATCAATGCTGATGAGCTGCCAACAGATGTGGCCAGTGGGGAAGCCCTG
CTAGCCAGGCACCAGCAGCATAAGCATGAGATTGACTCTTATGATGACCGATTTCAATCTGCCGATATGACT
GGTCAAGAGCTGCTGGATGGCAATCATGAAGCCTCTGAGGAAATTCGAGAGAAAATGACAGCACTTGCTAAC
GCCTGGGCTGCCCTGCTGGAGCTGTGGGACAAGCGTCAACATCAGTACTGCCAGTGTCTGGATTTTCACCTC
TTCTACCGAGACAGTGAACAAGTGGATAGTTGGATGAGCAGACAAGAGGCCTTCCTAGAAAACGAGGACCTG
GGAAACTCACTGGGAAGTGCTGAAGCCCTTCTTCAGAAACATGATGACTTTAAGGAAGCCTTCACTGCGCAG
GAAGAGAAGATCATAACTTTAGATGAGACTGCAACCAAGCTGATAGACAATGACCATTACGATTCTGAGAAC
ATCGCTGCTATCCGTGATGGGTTGTTGGCCCGGCGTGATGTCCTCCGTGAAAGGGCTGCCATTAGAAGAAAA
CTGCTCACAGATTCAGTGCTTCTTCAGCAACTGTATGAAGACTCAGATGACCTAAAAACTTGGATCAACAAG
AAGAAAAAGTTGGCAGATGATGAAGATTACAAGGATATACAGAACTTGAAGAGCCGTGTTCAGAAGCAGCAG
GACTTTGAAAAGGAATTGGCAGCTAATGAAATTATGCTTAACAAATTGGAGAAAACTGGTCAGGAGATGATT
GAGAGTGACCACTATGCCTCAGAAGCTGTGGCCACACGTATGAGTGAGGTTGCCAGTCTCTGGAAGGAGCTG
CTGGAGGCAACAGCACAGAAAGGGACCCAGTTGTATGAAGCTAATCAGCAGCTACAGTTCGAAAACAATGCT
GAAGACCTGAAGCGCTGGCTGGAGGAGGCCAAGCAGCAGGTTTCCTCTGAGGATTATGGGAAAGGACTAGCT
GATGTACAGAATCTACTCAGGAAGCACGGCCTCCTGGAGTCGGCTGTGACTGATCGTCAGGATCAAGTGGAC
ACCCTCACAGACATGGCTGCACACTTTGAAGAAATAGCCCATCCCAACGCTGGGGACATGCGTGCAAGGCAA
GAATCCTTGGTGTCCAAGTTTGAAGCTTTGAAAAAGCCACTGGCTACTCGGAAGAAGAAGCTCATTGACCTG
CTCCGTCTACAGCAGATTTGCAGAGACTCAGAAGATGAGGAGGCGTGGATCCAGGAGACGGAGCCCTCAGCC
ACCTCCACCTTTCTTGGCAAGGACTTGGTGGCAGCCAAGAATCTTCTGAACAGACATGAAGTCATCTTGGCA
GACATTGCCAGCCATGAGCCACGCATCCAAGTGATAACAGAAAGGGGGAACAAAATGGTAGAGGAAGGACAC
TTTGCTGCAGAAGACATAGCCTCTAGGGTTGGGAGCTTGAACAAGAACATGGAGTCTCTCCATGCTCGAGCC
ACTAGGCGGCAGAATGCCCTGGAGGCCAATGTCCAGCTCCAGCAGTACCTGGCAGATCTGCATGAAGCAGAA
TCCTGGATTAAAGAGAAAGAACCCATCGTAGACAACACAAACTACGGAGCTGATGAGGAAGCCTCTGGGGCC
CTTCTCAAGAAGCATGAGGCCTTCCTGGTGGATCTAGATGCATTTGGGAATAGCATGAACACTCTACGAGAT
CAGGCCGAAGCCTGCCAGCAACAGCAGGCTGCACCAGTGGATGAGGCTGCTCAAGAAGTTAAGGTTATAGTT
GTAGCTGACTTCCAAGCCAGCAACCCCAGAGAAGTCACCGTGAAGAAGAATGATGTCTTAACTCTGCTCAGT
TCCATCAACGAGAAATGGTGCAAGGTTGAAGCTGATGATCAGCAGGGCTTTGTTCCAAAGAAGCACGTCCAA
AAATTGACCCAAAAAGATCTCGCAGAGCTCCCACCGCGCCGGCTAGAAGAGCCAGTCAACATTGCCCAGTGC
CAGCAGCAGATCGAAGATTTGTACCGCTCCCTCCTGGATCGGGCAGAAGTACGCAGACGTCATTTGCTGCAA
CGTTACAATGAGTTTCTGCTGGCCTATGAGGCAGGGGACATGCTGGACTGGATCCAAGAGAAAAAGGCAGAA
AACACTGGGCTACAGCTAGATGATGTCTGGGAACTGCAAAAACAGTTCGATGAGTTCCAAAGGGATCTGAAG
ACAAATGAGCCTCGTCTAAAGGACATCAACAAGGTGGCTGATGAACTGCTGTTTGAAGATCTCCTGACTCCA
GAAGGAGCTCACATCCGACAGGAGCTGAATACCCGCTGGCATTCTTTGAAGAGGCTGGCAGATGAACAGCAT
CAGCTGCTAAGCAGTGCCCATGCTGTTGAGATGTTTCACAGGGAAGCAGATGATATCAAGGAACAGATTGAT
AAGAAGTGTAGGGCTCTTAGTGCTGCTGACCCTGGTTCTGACTTGCTCAGTGTTCAGGCCCTCCAGCGGCAG
CATGAAGTCTTTGAGAGAGACATTATACCTCTGGGAGAAAAGGTGACTGTATTGGGAGAGACAGCTGAGCGT
CTCTGTGAGTCCCACCCAGATGCCACTGAAGATCTGCAGAAACAGCGAACAGAGCTGAATGAAGCCTGGGCT
GTCCTGCAGAGTCTCACAAATGATCGTAAGGAAAGCCTGAACGAGGCTCAGAAATTCTACCAATTCCTCAGC
AAAGCCAGTGACCTAGATAATTGGATGAAAGGCATTGGTGGCATGATATCATCACCTGAGCTGGCCGAGGAC
TTAACTGGCACAGAGATCTTGCTGGAACGACACCAGGAGCATCATGCTGACATGCAGGCAGAAGCACCCACC
TTCCAGGCCTTAGAAGATTTTGGAACAGAACTTATAGATAGAGGACACTGTAACAGCCCTGACATTGAAAAC
ACACTTCAAACTGTTAAACTAAAGAGAGATGATTTGGAGAAGGATTGGGAAAAACGCAAGAAGATGCTAGAC
CAATGTCTAGAACTCCAGTTTTTCCGAGGGAACTGTGAACAGCTGGAGAGCTGGATGGTGGCACGTGAAAAT
TCCCTGAGGTCAGATGACAGGGATTACTTAAACAGTCTGCAGGCTTTGATGAAGAAACGTGATGATTTAAAC
AAAGCAATTGCTACCCAGGAAGGGAAGATTGCTGACCTAGAGCATTTTGCTGCTCGACTCATAGATGAGGAC
CATTATGCCAAAGAAGAGATTGCTGCTCAGCTCCAGCGGGTGCTAGACAGATGGAAGGCTCTCAAAGAACAA
CTGCTTGCTGAACTGGGAAAGCTTGGGGACTATGCGGACCTGAAACAGTTCTATCGGGACTTTGAGGAGCTG
GAGGAATGGATGGATGAGATGCTGCCCACAGCCTGTGATGAATCTTACAAAGACCCCACTAACATTCAGAGG
AAATACCTAAAACACCAGACCTTTGAAAATGAAGTCAATGGTCGTGCAGATCAGGTGCAAGGAGTCATCAGT
CTGGGGAAGTCCCTAATTGAGCGCAGGGCATGTGATGGTGATGAAGAGAACGTGAAGGACCAACTGGACAAG
CTAAAGGAGAAGTGGGAGTATCTCCTTGAGAGAACAACTGACAAAGGGCAGAAGCTCAATGAGGCTAGTCGC
CAGCAAAGGTTCAACACAAGCATCCGGGACTTTGAATTCTGGCTTTCAGAGGCAGAAGGGCTGCTGGCCATG
AAAGATCAGGCCAGGGACTTAGCTTCAGCTGGAAACCTGCTTAAGAAGCATCAGTTACTGGAAGCAGAGATG
TTGGCTCGAGAGGACCCTCTCAAAGACCTGAATAATTTGGCTAAAGAACTGATCTCCAGTGGGACTTTCAAC
ATTGACCAGATAGAAAAGAAAATGGATGGAGTCAATGAACGTTTCCAGAATGTCCAGAGCTTGGCAGCTGCA
CATCATGAGAAACTGAAAGAGGCCTATGCTCTGTTCCAGTTCTTTCAGGACCTGGATGATGAGGAAGCCTGG
ATAGAGGAGAAATTGCTACGAGTGAGCTCCCAAGACTATGGGAGGGATCTTCAGGGTGTCCAGAACTTACTG
AAAAAGCACAGGCGCCTAGAGGGGGAGCTAGTAGCACATGAACCTGCAGTCCAGAATGTGTTGGACATGGCA
GAGAGGCTGAGAGACAAGGCTGCCATGGGGCAAGAGGAGATCCAGGAACGACTGGCTCAGTTTGTCCAGCAC
TGGGAGAAACTCAAAGAGCTGGCCAAGGCTCGAGGGGTGCAGTTGGAAGAGTCTTTGCAGTACCTGCAATTC
ATGGAGAATGCTGAGGAAGAGGAAGCGTGGATAGGTGAAAAGGATGCTATGGTCACCCGTGGGGACTCTGGA
GACACACTGGCTGCTACGCAGAGTTTGCTGAAGAAGCATGAAGCTTTGGAGAATGACTTTGTTGTCCATGAG
ACCCGGGTTCAAAATGTGTGTGCACAAGGAGAAGACATTCTTTGTAAG---------GAGGAAACTCAGAAC
AAGGAGAAGATTTCTGCCAAGATCCAGGCTCTGAATGAAAAGGCACCTTCTCTGGCTAAGGCAATAGCTGCT
TGGAAGTTGCAACTGGAAGATGATCATGCCTTTCAGAAGTTTAACTGGAAAGCTGACGTGGTGGAGTCCTGG
ATAGGTGATAAGGAAGCAAGCCTAAAGAACAAGATCAATGGTGCAGACCTTCCTGCTTTCCTTACACTCCTG
GCAAAGCAGGACACACTGGATGCCAGCCTTCAGAGCTTCCAGCAAGAGCAGCTTTCTGAGATCACTGACCTC
AAGGACCAGCTGGTGGCTGCAGAGCACAGTCAGACCAAAGCCATTGAGGAGCGTTATGCAGCCCTGATGAGG
CGCTGGGAGCAGCTCCTGGAGGCCTCTGCAGCTCACAGGCAGGAACTGCTGGAGAAGCAGCTGCCTTTACAG
AAGGCTGAGGAGCTATTCATGGAATTTGCACACAAAGCATCAGCTTTTAACAACTGGTGTGAGAATGCTGAA
GAGGACCTGTCAGAGCCAGTGCACTGTGTCTCTCTGAATGAGATTCGGCAGCTGCAGAAGGAGCACGAGGCC
TTCTTGGCCTCTCTGGCTGTGGCTCAGGAGGACTTCAACTATTTATTGGAGCTAGACCAGCAGATTAAAGCT
TTAAATATGCCCTCCAGTCCTTACACCTGGCTAACAGTGGAGGTGCTAGAAAGAATCTGGAAGCACCTGCCT
GAGGTCATCAAGGAACGGGAGCAGGAGCTCCAAAAGGAAGAGGCAAGACAGATCAAGAACTTTGAAATGTGC
CAGGAGTTTGAACAGAATGCCAGTGCCTTCCTTCAATGGGTCCTGGAAACCAGG???TATTTTCTGGATGGA
TCTTTGCTCAAAGAAACAGGGACTCTGGAATCCCAATTGGAAGCAAATAAAAGGAAACAGAAGGAGATCCAG
GCAATGAAGCGTCAGCTGACCAAGATTGAGGATCTGGGGGACAACATGGAAGAGGCTCTGATCCTCGATATC
AAATACAGCACTATTGGACTGGCCCAGCAGTGGGATCAGCTGCACCAGCTGGGGATGAGGATGCAACACAAT
CTGGAACAACAAATCCAGGCCAAGGACACCATAGGTGTGAGTGAGGAGACACTGAAGGAGTTTAGCACCACA
TACAAACACTTTGATGAGAATCTGACAGGGCGCTTGACTCATACAGAGTTCCGGTCGTGCCTGAGAGGGCTC
AATTACTACTTGCCCATGGTTGAGGAGGGTGAACCTGAACCCAAGTTTGAGAAGTTCCTGAATGCTGTGGAT
CCAGGGAGGAAGGGCTATGTCTCTCTGGAGGATTACACATCATTCCTGATTGACAAGGAGTCAGAGAACATC
AAGACCAGTGATGACATAGAGAGTGGCTTCCAAGCCCTGGCGGAGGGCAAGGCTTATATTACCAAAGAGGAC
ATGAAGCAGGCTCTAACCCCAGAACAAGTGTCATTCTGCACCATACATATGCAGCAATACACGGACCCCCGA
GGTCGAAGCCAGCCTGCTGGCTATGACTATGTTGGCTTCACCAACTCATTCTTTGGAAAA------
>Jaculus_jaculus
ATGGAGCACCTTCCAAAGGAAACCGCTGTGGAAAGCAGTGGGCCAAAGGTTTTAGAAACAGCAGAAGAAATC
CAGCAGCGGAGAGAAGAGGTGCTGAATCGGTACCGGAGGTTCAAGGACCGGGTTGCTGAGAGAGGGCAGAAG
CTCGAAGAGTCCTATCACTACCAAGTTTTCAGGCGAGATGCAGATGACCTGGAGAAATGGATCATGGAAAAA
CTCGAGATTGCAAGGGATAAGACCTATGAG---CCCTCAAATATCCAGGGGAAATATCTGAAGCATGAATCC
TTTGTAGCAGAAATACAAGCAAAATCCAAGGTCCTGCCAGAACTTGAAGAAATCAGGGAAACCCGATTTGCT
GAAGATCATTTTGCCCATGAGGCCACCAAGACTCATCTGGAGGAGTTGCGCCGCCTGTGGGACCTGCTGCTG
GAGCTGACCCAGGAGAAGAGTGACCTGCTGCTGCGGGCGCTGAAGTTCTACCAGTACTCACAGGACTGTGAA
GACATCCTGGAGTGGATCAAAGAGAAGGAAGCTATCGTGACCTTAGTAGAGCTTGGTGAGGACTGGGAGCGA
ACGGAAGTGCTGCATAAGAAGTTTGAGGAGTTCCAAGAAGAACTGAACATCCGGAAAGGGAAGGTGGACAGA
GTGAACCAGTATGCCAACGAGTGTGCCCAGGAGAAACACCCTAAGTTGCTTGAGATAAAGTCAAAACAAGAT
GAGGTGAATGCTGCCTGGGAGCGTCTCTGTAACCTGGCTCTCAAGAGAAGAGAAAGTCTGTCCAATGCTGCA
GACCTCCAGCGATTCAAAAGGGATGTGACTGAAGCCATCCAGTGGATGGAGGAGAAGGAACCTCTGCTCACC
TCTGAAGACTATGGCAAAGATCTTGTCAGTTCTGAGGCACTGTTTCACAGTCATAAAAGACTTGAGAGAAAC
CTTGCAGTCATGGATGACAAGGTGAAGGAGTTGTGTGCCAAAGCAGACAAGCTGATCACTTCCCATCCCTCG
GATGCCCCTCAGATTCAGCACATGAAGGAGGATCTGGTTTCAAACTGGGAGCGTATTCGTGCTCTGGCCACT
AACAGATACACAAAGCTGAAGGCTTCTTATGGATACCACCGGTTCTTGTCTGACTATGATGAACTCTCTGGC
TGGATAAATGAAAAGAATGCTCTCATCAATGCTGATGAGCTGCCCACTGATGTGGCTAGTGGGGAGGCCCTG
CTAGCCAGGCACCAACAGCATAAGCATGAGATTGACTCTTACGATGACCGATTTCAATCTGCTGATGCAACT
GGTCAAGAGTTGCTGGATGGCGATCATGAAGCCTCTGATGAAATTCGTGAGAAGATGACAACACTTGCCAAT
GACTGGGCTGCTCTGCTAGAACTATGGGACAAACGTCAGCATCAGTACCAGCAGTGTCTGGATTTTCACCTC
TTCTACCGAGACAGCGAACAGGTGGACAGCTGGATGAGCAGACAGGAGGCCTTCCTGGAAAATGAGGACCTG
GGAAACTCACTGGGTGGTGTACAAGCCCTTCTTCAGAAACATGACGACTTTGAGGAGGCCTTCACCGCCCAG
GAAGAGAAGATCATAACCTTAGATGAGACAGCCACCAAGCTGATTGACAATGACCACTACGATTCAGAGAAC
ATCGCTGCTATCCGAGATGGGCTGTTGGCCCGCCGGGACGCTCTGCGAGACAGGGCTGCCACTCGGCGCAAG
CTGCTGGTGGATTCACTGATGCTGCAACAACTGTATCAAGACTCGGATGACCTGAAAACCTGGATCAACAAG
AAGAAAAAGTTGGCAGATGATGAAGATTACAAGGACATACAGAACTTGAAGAGCCGGGTTCAAAAGCAGCAG
GAATTTGAGGAGGAATTGGCAGCTAATGAGATCATGCTCAACAACCTGAAGAAAACTGGCCAGGAGATGGTT
GAGGATGATCACTATGCCTCTGAGGCTGTGGCTGCTCGTGTGAGCGAGGTGGATGGGCTCTGGAAGGAGTTG
CTGGAGGCCACAGCACAGAAAGGAACCCAGCTGCACGAAGCTAACCAGCAGCTACAATTTGAAAACAATGCA
GAAGACCTGAAGCGCTGGCTCGAGGAGGTGGAGTGGCAGGTTGCCTCTGAGGATTATGGGAAAGGCCTGGCT
GACGTTCAGAATCTGCTCAGGAAGCACGGCCTCTTGGAGTCAGCTGTGACTGCTCGTCAGGATCAGGTGGAC
ACCCTCACAGACCTGGCTACACACTTTGAAGAAATAGGCCATCCTGACTCTGGGGACATACGGGCAAGGCAG
GAGTCCTTGGTGTCCAGGTTTGAAGCCCTGAAGGAGCCTCTGGCCACCAGGAAGAAGAAACTCATTGACCTG
CTCCGTCTGCAGCAGATATGCAGAGACTCGGAGGATGAGGAGGCCTGGATCCAAGAGACAGAGCCTTCTGCT
GCTTCCACCTACCTTGGCAAGGACTTGGTTGTGGCCAAGAATCTCCTGAACAGACACGAAGTCATCCTGGCA
GACATTGCGAGCCATGAGCCCCGCATCAAAGTGATCACGGAGAGGGGAAACAAAATGGTAGAGGACGGCCAC
TTTGCTGCAGAAGAAATAGCCTCTAGAGTGCAGAGTTTGAACAATAACATGGAGTCTCTCCATGCTCGAGCT
ATGAGGCGGCAGAATGATCTTGAAGCCAGTGTCCAGTTCCAGCAGTACCTGGCAGACCTTCATGAAGCAGAA
GCATGGATCCGGGAGAAGGAACCCATTGCGGACAATACAAACTACGGGGCTGACGAAGAAGCAGCCGGGGCT
CTTCTCAAGAAACACGAGGCCTTTCTAGTGGATCTCAACGCATTTGGGAACAGTATAAAAGCTCTGCGGGAT
CAGGCAGCAGCCTGCCAGCAACAGCAAGCTACACCTGTGGATGAGGCTGCTCAGGAATCGAGAGTCATAGCT
TTGTATGACTTCCAGGCTCGCAGCCGCAGAGAAGTGTCCATGAAGAAGAACGACGTCTTAATTCTGCTCAGT
TCCATCAACAAGGACTGGTGGAAGGTCGAAGCTGATGATCACCAGGGCTTTGTCCCAGCAGTTTATGTCAGG
AAACTGGCCCATGATGAGCTCCCGGGACTCCCTCAACGGAAGAGGGAAGAACCAGCCAATATTGCCCAACGC
CAGCAGAATATTGAAGACCTGTACCACTCCCTCCTAGATCGAGCAGAGGAACGCAGACGTCGTCTACTGCAA
CGTTATAATGAGTTTCTGCTGGCCTATGAGGCAGGAGACATGCTGGACTGGATCCAGGACAAGAAGGCAGAG
AACACTGGGGTGGAGCTAGATGATGTTTGGGAGCTCCAGAAAAAGTTTGATGAGTTCCAAAGGGACTTGAAG
AACAACAAGCCCCGGCTGAATGACATCAACAAGGTGGCTGATGACCTGCTGTTTGAAGACCTTCTGACCCCA
GAAGGAGCTCACATCCGCCAGGAACTGAATACCCGCTGGGATTCCTTGCAACGGCTGGCAGATGAGCAGCAT
CAGCTGCTAAGTAGTGCCCATGCTGTCGAGATGTTTCATAGAGAAGCAGATGACATCAAGGAGCAGATTGAA
AAAAAGTGTCATGCCCTCAGTGTTGCAGACCCAGGCTCAGACCTGCTCGGTGTCCAGGCCCTGCAGCGGCAG
CACGAGGCCTTTGAGAGAGACACCATTCCCCTGGGAGAAAAGGTTACCGTATTGGGAGAGACGGCAGAACGG
CTCAGTGTGTCCCATCCAGATGCCACTGAAGACTTGCTGAGGCAGCGAACAGACCTGAATGAGGCCTGGGAT
GTCCTGCAAGAGCTTACAATGGATCGCAGAGAGAGCCTGAACGAGGCCCAAAAGTTCTACCAGTTTCTCAGC
AAGGCCAGTGATCTAGAGAACTGGATGAAAGCTATTGGTGGCATGATATCGTCACCAGAACTGGCAGAGGAC
TTAACTGGCACAGAGATCTTGCTGGAGCGACATCAGGAGCACCATGCTGATATGCAAGCAGAGGCCCCTGCC
TTCCAGGCTTTAGAAGACTTTGGCACAGAACTTATAGGCAGTGGGCACTATAATAGCCCTGACATTGAAGAT
AAGCTTCTAGCTGTTAAAGGAAAGAGAAATGATTTGGAGAACGATTGGGAAAGGCGCAAGAAGATGCTGGAC
CAATGCCTAGAACTGCAGTTGTTCCGAGGAAACTGTGAACAGATTGAGAGCTGGATGGTGGCACGTGAGAAT
TCCCTGAGGTCAGATGACAAGGACTCCATGGACAGTCTACAGGCTTTGATGAAGAAGCGTGATGATTTAGAC
AAAGCGATCGCCACACAGGAAGGGAAGATCAGCGACCTGGAACTCTTTGCTGCTCGGCTCATAGACAACGAC
CACTATGCCAAGAAAGAGATTGCTGCTCGGCTCCAGCAAGTGCTAAGCAGATGGAAGGCTCTAAAAGAACAA
CTGCTTGCTGAACGGGGAAGGCTTGGGGACTACGCTGACCTGAAACAATTCTATCGTGACCTTGAGGAGCTG
GAAGAATGGATCAGTGAGATGCTGCCCACAGCCTGTGACGAGTCCTTCAAAGACCCCACGAACATTCAGAGA
AAATATCTGAAACACCAGACCTTTGAGAATGAAGTCAATGGCCGTGCAGAGCAGGTAGAAGGTGTCATCAAC
CTGGGGAAGTCGCTGATTGAGCGGAGGGCGTGTGATGGTGATGAAGAAACTGTGAAGGAGCAACTGGACAAA
CTGAAAGAAAACTGGGACTATCTCCTTGAGAGAACTATAGACAAAGGGCAGAAGCTCAATGAGGCAAGTCGC
CAGCAACGGTTCAACACCAGCATCCGAGACTTTGAGTTCTGGCTCTCAGAGGCAGAAGGGCTGCTAGCCATG
AAAGATCAGGCCAGGGACTTGGCTTCAGCAGGAAACCTGCTTAAAAAGCATCAGCTCCTGGAAGCAGAGATG
CTGGCTCGAGAGGAACCACTCAGAGACCTGAATGATTTGGCTAAGGAGCTGATCTCCAGTGGGACTTTCAAC
GTTGAGCAGATTGAAGATAAAATGCATGGTGTCAATGGGCGCTTCGAGAATGTCCAGAACCTGGCAGCAGCA
CACCATGAGAAGCTAAAGGAGGTCTACGCCTTGTTCCAGTTCTTCCAGGACCTGGATGATGAGGAGGCCTGG
ATAGAAGAGAAGCTGTTACGTGTGAGCTCAAAGGACTATGGAAGGGATCTGCAGAGTGTTCAAAACTTACTG
AGGAAGCACAGACGCCTTGAGGGGGAGCTGGTGGCTCATGAACCCGCTGTCCAGAATGTTCTAGATAGAGCA
GAGAGTATGAGAGACAAGGCCGCCGTGGGGCAAGAGGAGATCCAGGAGCGGCTGGCTCAGTTTGTTCAACAT
TGGGAGAAGCTGAAAGAGTTGGCCCAAGCTCGGGGGCTACAGCTGGAAGAGGCTCTACAGTACCTGCAGTTC
ATGGAGAATGCCGGGGAGGAGGAGGCATGGATGGCTGAGAAGGAGGCTCTGGTTGCCCGAGGGGACTCTGAA
GACACCCTGGCTGCTACCCAGAGTCTGCTGAAGAAACATGAAGCACTGGAGAATGACTTTGTTGTCCATGAA
AACCGAGTGCAAAATGTGTGTGCCCAAGGAGAAGACATTCTTAGTCAGGTTCTGCAGGAAGATGCTCAGAAC
AAGGAGAAGATTTCTGCCAAGATCCAAGTTCTTAATGAGATGACACCTTCTCTGGCCAAGGCAATAGCTGCT
TGGAAGTTGCAATTGGAAGATGATCATGCTTTTCAGCATTTTAACTGGAAGGCCGATGTGGTGGAATCCTGG
ATAGGTGAGAAGGAAGCAAGCCTGAAGACCAAGATCAATGGCACAGACCTCACTGCCTGTCTCTCCCTCCTG
GCAAAGCAGGACACACTGGATTCCAGTCTTCAGAGCTTCCAGCAAGAGCGGCTTTCCGAGATCACTGACCTG
AAGGACCAGCTGGTGGCTGCTGAGCATAGCCAGTCCAAAGCCATTGAAGAGCGTCACGCAGCCCTGCTAAGG
CGCTGGGAGCAGCTGCTAGAAGCCTCTGCAGCTCACAGGCAGAAACTTCTAGAAAAGCAGCTACCTCTACAG
GAGGCTGAGGAGCTTTTCATGGAATTTGCACACAAGGCCTCAGCTTTCAACAACTGGTGTGAGAATGCTGAA
GAAGACCTGTCAGAGCCGGTGCACTGTGTCTCCCTGAACGAGATCCGGCAGCTGCAGAAGGACCACGAGGCT
TTCTTAGCCTCCCTGGCTGGAGCTCAAGAAAACTTCAACCATTTGCTCGAGTTGGATCAGCAAATTAAAGCC
TTAGGTGTGCCTTCCAGTCCTTACACCTGGTTGACAGTGGAGGTACTAGAAAGAATCTGGAAGCACCTGCCT
GACATCATCAAGGAACGGGAGCAGGAGCTGCAAAAGGAAGAGGAAAGACAAGTCACGAACTTTGAAATGTGT
CAAGAGTTTGAGCAGAATGCCAGTGCCTTCCTCCAGTGGATCCAGGAGACCAGGGCTTACTTTCTGGATGGA
TCTTTGCTCAAAGAAACAGGGACTCTGGAATCCCAATTGGAAGCAAATAAGAGGAAACAGAAGGAGATCCAG
GCAATGAAACGTCATCTGACCAAGATTGAGGACCTGGGGGACAACATGGAAGAGGCTCTGATCCTTGACATC
AAGTACAGCACCATCGGACTGGCCCAGCAGTGGGATCAGCTCCACCAGCTAGGAATGCGGATGCAGCACAAT
CTGGAGCAGCAGATCCAGGCCAAGGATACCATAGGTGTGAGTGAGGAGACACTAAAGGAGTTTAGCACCACC
TATAAACATTTTGATGAGAATTTGACAGGGCGCTTGACTCACAAGGAGTTCCAGTCATGCCTGAGGGGACTC
AATTATGGCTTGTCCATGGCGGAGGAAGAAGAGCCTGAACCCAGGTTTCAGAAGTTCCTGGATGCTGTGGAT
CCAGGGAGGAAGGGATATGTCTCCCTGGAGGACTACACATCATTCCTGATTGACAAGGAGTCAGAGAACATC
AAGACCAAAGACGATATAGAGAGTGGCTTCCAGGCTCTGGCCGAGGGCAAGGCCTACATTACCAAAGAGGAC
ATGAAGCAGGCTCTGACCCCAGAACAAGTGTCATTCTGTACCATACACATGCAGCAGTATGTGGATCCACGA
GGTCGAAGCCAACCTGCAGGCTATGACTATGTTGGCTTCACCAATTCATTCTTTGGAAAC------
>Dipodomys_ordii
ATGGAGCACCTTGCCAAGGAAACCGCTGCAGAAAGCAGTGGGCCAAAAGTTTTGGAAACAGCAGAAGAAATC
CAGCAGAGGCGTGAAGAGGTGTTGAATCGGTACCAGAGGTTCAAGCAACGTGTTGCTGAGAGGGGTCAGAAA
CTTGAAGAGTCCTATCACTACCAAGTTTTCAGGCGAGATGCAGATGACCTGGAAAAGTGGATCATGGAGAAA
CTGGAGATTGCAAAGGATAAGAGCTATGAG---CCAACAAATATACAGGCAAAATATCAGAAACATGAAACC
TTTGTAGCAGAGGTGCAAGCAAAATCAAAAGTCCTTCCTGAACTGGAAGAAATTAGAGAAGTCCGGTTTACT
GAAGATCATTTTGCCCATGAAGACACTAAGACCCACCTGGAGGAACTGCGTCGCCTGTGGGACCTGCTGCTG
GAGCTGACCCAGGAGAAGAGCGATGTGCTGCTGCGGGCCCTGAAGTTCCATCAGTACTCACAGGAGTGTGAT
GACATCTTAGAGTGGATCAGGGACAAGGAGGCTATAGTGACACTAGTAGAGCTGGGTGAAGACTGGGAGCGC
ACAGAAGTTCTGCATAAGAAGTTTGAAGAGTTCCAGGAGGAGCTGGCAGCTCGAAAAGGGAAAGTGGACAGA
GTGAACCAGTACGCCAATGAGTGTGCTGAGGAAAAACATCCTAAGCTGCCCTTGATAAAGTCAAAGCAGGAT
GAGGTAAACATGGCTTGGGAGCGTCTCTGTAACTTGGCTCTCCAAAGACAGCAAACACTGTCCAGTGCTGCA
GACCTCCAAAGATTCAAGAGGGATGTGACTGAAGCCATTCAGTGGATCAAGGAGAAGGAGCCTGTACTTACC
TCAGAGGACTATGGCAAGGATCTCGTAAGCTCAGAGTCACTGTTTCACAGTCACAAGAGACTTGAGAGGAAC
CTTGCAGTCATGCAGGACAAGGTAAAGGAGTTATGCGCCAAAGCAGACAAGCTGATGACTTCCCACCCTGCA
GATGCCCCTCAGATCCAGCAGATGAAGGAGGAGCTGATCTCCAACTGGGACCACATTCGGGCCTTGGCTACG
GCCAGATATGCAAAACTTCAGGCTTCTTATGGG---------------------------------------
---------------------------------------------------------------GAATCC---
------------------------------------------------------------------------
------------------------------------------------------------------------
---------TCTCTATTG------------------------------------------------------
CTCTAC------------------------------------------GCCTCC------------------
------------------------------------------------------------------------
------------AAAACTTTGGATGAGACTGCAACAAAACTTATTGACAATGACCATTACGATTCTGAGAAC
ATTGCTGCTATCCGTGACGGGTTGTTGGCCCGGAGGGATGCCTTACGTGACAGAGCTGCCACTCGACGCAAA
TTATTGGTGGATTCACTGCTTCTGCAACAACTGTATCAAGACTCAGATGACCTAAAAACTTGGATCAACAAG
AAGAAAAAAGTGGCAGATGATGAAGAATACAAGGACGTACAGAACTTGAAGAGTCGTGTTCAAAAGCAGCAA
GACTTTGAAGAGGAACTGGCAGCTAATGAGATCATGCTCAACAACCTTGAGAAAACTGGCCAGGAGATGATT
GAGAGTGATCACTATGCTTCCGATGCTGTGGCCGCTCGTGTGAGAGAGGTTGCCAGCCTCTGGAAGGAGCTG
CTGGAAGCCACCGCTCAGAAAGGATCCCAGTTGTATGAAGCCAACCAGCAGCTGCAATTTGAAAACAATGCT
GAAGACCTGAGGCATTGGCTGGAGGAGGTTGAATGGCAAGTTGCCTCTGAGGATTATGGGAAAGGCCTGGCT
GATGTTCAGAATTTACTCAGGAAACATGGCCTCCTTGAGTCAGCCGTGGATGCTCGTCAGGATCAGGTGGAG
ACCCTCACAGACATGGCCGCACATTTTGAAGAAATAGGACATCCCGATTCTGGGGATATTCGTGCAAGGCAA
CAGTCCTTGGTGTCTCGATTTGAAGCTCTGAAAGAGCCACTGGCCACCAGGAAAAAGAAGCTCATTGACCTC
CTCCGTCTGCAGCAGATTTGCAGAGACACAGAAGATGAAGAGGCCTGGATCCAAGAGACTGAGCCCTCTGCA
GCTTCTACCTACCTTGGTAAAGACTTGGTTGCAGCTAAAAATCTCCTGAACAGGCATGAAGTCATCCTGGCA
GATATTTCTAGCCATGAGCCACGCATCCAAGCGATAACAGAGAGAGGAAACAAAATGATAGAGGAAGAACAC
TTTGCTGCAGAAGATATAGCCTCTCGGGTTGAGGGTTTGAACAAGAATATGGAGTCTCTCTGCACTCGAGCT
ACTAGGCGGCACAACGATCTTCAAGCCAATGTCCAGTTCCAACAGTACCTGGCTGACCTGCATGAAGCAGAA
GCGTGGATTAAAGAGAAGGAACCTATTGTCGACAATACTAACTATGGGGCTGATGAAGAAGCAGCTGGGGCT
CTTCTTAAGAAACACGAGGCCTTCTTAGTGGATCTCAATGCGTTTGGAAACAGTATGCAAGCCCTGCTGGAC
CAGGCTGAAGCCTGCCAGCAACAGCAGGCTGTACCAGTGGAGGATGCTGCGGAAGAAGTGAGGGTTGTGGCT
TTGTATGACTTCCAGGCCCGCAGCCGCCGGGAAGTCACCATGAAGAAGAATGACATCTTAACTCTGCTCAGC
TCCATCAACAAGGACTGGTGGAAAGTTGAAGCTGATGATCATCAGGGTTTTGTCCCAGCTGTCTATGTCAGG
AAACTGGCCCATGATGAGCTCCGCAGTCTCCCACAGCGGCGACTAGAAGAGCCAGGCAATATTGCCCAGCGC
CAGGAGCAGATCGAGGACCTGTACCACTCCCTCCTGGATCGGGCAGAAGATCGCAGACGTCGTCTATTACAA
CGTTACAATGAATTTTTGCTGGCCTATGAGGCAGGAGACATGCTGGACTGGATCCAGGAGAAAAAGGATGAA
AACACCAGAGTGGAACTTGATGATGTTTGGGAACTGCAGAAAAAGTTTGATGAGTTCCAGAGGGATTTGAAG
ACCAATGAGCCTCGATTAAGGGATATCAACAAAGTAGCTGATGATCTGCTCTATGAAAAACTTCTAACACCA
GAAGGAGCTCATATCCGGCAGGAGTTGAATACCCGCTGGGATTCTTTGCAGAGGCTAGCAGATGAACAGCAG
CAGATGCTAAGCAGTGCCCATGCTGTCCAGATGTTTCATAGAGAAGCAGATGACACAAAGGAACAGATTGAG
AAGAAATGCCAAGCCCTCAATGCTGCTGACCCTGGCTCAGACCTGCTCAGTGTCCAAGCCCTTCAGCGACAG
CACGAGGGCTTTGAGAGAGACCTCACTCCTCTGGGGGAAAAGGTCACTATGTTAGGAGAGACAGCAGATAGA
CTCTGCGAATCCCACCCTGATGCCACAAAGGACCTGCAGAGGCAGCGAGCACAGCTACACCAGGCTTGGAAT
TATTTACAAGGACTTACAGAGGATCGTAAGGAGAGCCTTACTGAGGCCCACAAGTTCTACCAGTTCCTCAGC
AAAGCCAGTGACCTAGAGAATTGGATCAAAGGCATTGGTGTCATTGTATCATCCCCTGAGTTGGCTGAAGAC
TTAACTAGCACAGAGATCTTACTGGAGCGACATGAGGAGAATCGTGTAGACATGGAGGCAGAGGCTCCCACC
TTCCAGGCCTTAGAAGACTTTGGCACAGAACTTATAAAGAGTGGTCACCGCAATAGCCCTGAGATTGCCAAT
AAGCTTCAGGATGTTCAACACAAAAGAGATGATTTGGAGAAGGCTTGGGAACAACGCAAGAAGATGCTAGGC
CAATGTCTGGAACTGCAGTTGTTCCGAGGGGACTGTGAACAGATTGAGAGCTGGATGGTAGCACGGGAGAGT
TCTCTGAGGTCAGATGATGAGGATTCCTTACGCAGCCTGGCAACTTTGATGAAGAAACGGGATGATTTGGAC
AAAGCAATCATTGCCCAGGAAGGGAAGATTACTGACCTAGAACATTTTGCTGATAGACTCATAGCTGATGAC
CACTATGCCAAAGAAGAAATTGTTACTCGGCTCCAACATGTGCTCAACAGATGGAATGCTCTCAAGGAACAG
TTGATTGTTGAGAGGACGAAGCTTGGAGACCAAGCTGATCTGAAACAATTCTACCATGACCTTGAAGAGCTA
GAAGAATGGATCAGTGAGATGTTACCCACAGCCTGTGATGAATCATACAAAGACACCACGAACATTCAGAGA
AAATATCTGAAACACCAGACCTTTGAAAATGAAGTCACTGGTCGAACTGAGCAAGTGACTGGAGTCATCGAC
CTAGGGCATTCCTTAATTGAACGGAAGGCATGCGATGGGGAGGAAGAGACAGTGAAGAAGCAATTGGATGAG
CTACAGGAACATTGGGACTACCTCCTTGAGAGAACGACTGACAAAGGGCAGAAGCTCAATGAGGCCAGTCGT
CAGCAGAGATTCAACACCAGCATCCGGGACTTTGAGTTCTGGCTCTCGGAGGCAGAGGGACTGCTAGCCATG
AAAGATCAGGCCAGAGACTTGGCTTCCGCAGGGAACCTGCTAAAAAAGCATCAACTCCTGGAAGCAGAGATG
GTGGCTCGAGAGAACTCACTTAAGGACCTGAATAACCTGGCTAAGGAGTTGATCTCCAGTGGTACTTTCAAC
GTTGACCAGATAGAGAAGAAAATGGATAGTGTCAATGAGCGCTTCAAGAATGTCCAGAGCCTGGCAGCTGCA
CACCATGAAAAACTGAAGGAGGCCTATGCCTTATTCCAATTCTTCCAGGACCTGGATGATGAGGAATCCTGG
ATAGAGGAGAAGTTGTTACGAGTAAGCTCCCAGGACTATGGAAGGGATTTGCAGAGCGTTCAGAACTTATTG
AGAAGGCATAAACGTTTAGAGGGGGAGCTGGTAGCCCATGAACCTGCTATCCAGAACGTACTAGATATGGCA
GAGAAATTGGCAGACAAGGCTGCTGTGGAGCAAGAGGAGATCCAGAAGCGGCTGGCTCAGTTTGTTCAACAC
TGGGAGAAGCTCAAAGAGTTGGCCAAGGAACGAGGGCTGAGGCTGGAAGAGTCTCTGCAATTCCTGCAATTC
ATGGAGAATGCTGAGGAAGAGGAGGTGTGGCTCACTGAAAAGGAAGCAATGGTTACCCGAGGGGATTCTGGA
GACACACTGGCTGCTACCCAGAACTTGCTGAAGAAACATGAAGCATTGGATACTGATTTTGCTGTCCATGAG
CTCCGAGTGCAAAATGTATATGCACAAGCAGAAGACATCCTGAGTAAG---------GAGGAAACTCAGAAC
AAGGACAAGATTTCCGCCAAGATCCAGGCTCTCAGTGAAAAGGCTCCTTCTCTGGCCAAAGCAATGGCTTCT
TGGAAGTTGCAGTTGGAAGATGACTACGCCTTCCAGCAGTTTAACTGGAAGGCTGACGTGGTAGAATCCTGG
ATAGGTATGAAG------------------------------------------------------------
------------------------------------------------------------------------
------------------------------------------------------------------------
------------------------------------AGTCAG------------------------------
------------------------------------------------------------------------
------------------------------------------------------------------------
------------------------------------------------------------------------
------------------------------------------------------------------------
------------------------------------------------------------------------
------------------------------------------------------GCCTATTTTCTGGATGGA
TCTTTGCTCAAAGAAACAGGAACTCTAGAATCCCAACTGGAAGCAAATAAAAGGAAGCAGAAAGAGATCCAA
GCGATGAAGCGCCATCTGACCAAGATTGAGGACCTAGGGGACAACATGGAGGAGGCTCTGATTCTTGACATC
AAATACAGCACCATTGGACTGGCCCAGCAGTGGGACCAGCTCCACCAGCTGGGGATGCGAATGCAACACAAT
CTGGAACAACAAATCCAGGCCAAAGATACCATAGGTGTGAGTGAGGAGACACTAAAGGAGTTTAGCACCACT
TATAAACACTTTGATGAGAATTTGACAGGGCGCTTGAGTCACAAAGATTTCCGATCCTGCCTGAGAGGACTC
AACTATTATTTGCCCATGGTGGAGGAGGATGAACCCGAGCCCAAGTTTCAAAAGTTCCTGGATGCTGTGGAT
CCAAGCAGGAAGGGCTATATCTCCCTGGAAGACTATACATCATTCCTGATTGACAAGGAATCGGAGAATATC
AAGACCAGCGATGACATAGAGAGTGCTTTCCAAGCCTTGGCAGAGGGCAAGGCCTATATCACCAAAGAGGAC
TTGAAGCAGGCCCTAACCCCGGAACAGGTGTCATTCTGTACCATCCATATGCAGCAATACATGGACCCACGA
GGTCGAGGTCATCCTGCCGGCTATGACTACGTGGGCTTTACCAATTCCTTCTTTGGCAAC------
>Octodon_degus
ATGGAG---------------------------AGCAGTGGGCCAAAGGTTTTGGAGACAGCAGAAGAAATC
CAGCAGAGGCGTCAGGAAGTGTTGGATCGGTACCACAGGTTCAAGGAACGGGTTGCTGAGCGGGGTCAGAAG
CTTGACGAGTCCTATCGCTACCAAGTTTTCAGGCGAGATGTAGATGACCTGGAGAAGTGGATCCTGGAGAAG
ATCAAGATCACAGAGGACAAGAGCTATGGA---------------------AAACATCAGAAGCATGAAGCT
TTTGAAGGAGAAGTACAAGCAAAATCCAGCGCCCTTCCTGAACTGGAAGAAACCAGAGAAGCCCGACTCACT
GAAGACCATTTTGCCCATGAAGATACTAAGACCCATCTGGAAGAACTACGCAGACTGTGGAACCTGCTGCTG
GAGCTGACCAAGGAGAAGAGTGACTGGCTATGGCAGAGCCTGAAGTTCTATCAGTACTTCCTGGAGTGTGGT
GATATCTTGGAATGGATTGAAGAGAAGAAATCTATTGTGACATCTACAGAGCTGGGTGAGGCCTGGGAGCGC
ACAGAATTTTTGCATAAGAAGTTTGAAGAGTTTCAGGAGGAACTGTCAGCTCGAAAGAGGAGAGTGGATGAA
GTGAACAAATATGCCAATGAGTGTGCTGAGGAGAACCATCCAGAGCTGCTCGTGATAAAGCTAGAGCAGGAT
GAGGTCAATGCTGCTTGGAAGGATCTCTCTAACCTGGCTTCCCAGAGAAGGGAAACTTTGTCCGGTGCTGCA
GATCTCCAGAGATTCAAAAGGGATGTGACGGAAGCCATCCAGTGGATCAAAGAGAAGGAGCCTCTTCTCATC
TCTGAAGACTATGGCAAAGACCTTGTTAGCTCTGAGGCCCTGTTTCACAGTCACAAGGGACTGGAAAGGAGC
CTTGCAGTCATGGATGACAAGGTAAAGGAGCTGTGTGCCAAAGCGGACAAGTTGGTGGTCTCCCATCCTTCG
GAAGAACAACAGATCGAACAAATGAGAGACGATCTGACCTCCAACTGGGAGCACATTCGTGCCTTGGGTACC
ACCAGATATGCAAGGCTGCAGGCTTCTTAC------------------------------------------
---------------------------AATACT------------CCAGAATTGTCTGGTGGT---------
---------------------CAACATGAAATTGACTCTTACGATGACCGGTTTCAATCTGCTGCTGAGACT
GGTCAAGAACTACTGGATGGCGAGCACAAAGCCTCTGATGAAATTGAGGAAAAGATGAAGACGCTTGCCGAC
AACTGGGTTGCCCTGAATGCACTGTGGGAGGAGCGTCAGCAACAGTATCAGCAGTGCTTGGACTTTCACCTC
TTCTGCCGAGACCGTGAGCAAGTGGACAGTTGGATGAGCAGGCAAGAGGCCTTCCTGGAAAATGAAGACTTG
GGAAACTCAGTGGGGAGCGTAGAAGCCCTGCTTCAGAAGCATGATGACTTCGAGGAAGCCTTTACTGCCCAG
GAAGAGAAGATCATAACCTTAGATGAGACAGCCACCAGACTGATTGAGCATGATCATTATGATTCAGAGAAC
ATTGCTACTATCCGTGATGGGCTTTTGGCTCGGAGAGATGCCCTGCGTGAAAGAGCTCATACTAGACGGAAA
CTGCTGACAGAGTCCCTGTTCTTGCAACGTCTGTACCAGGACTCAGACTACCTAAAAAATTGGATAAATAAG
AAAAAAAAGTTGGCAGATGACGAAGATTACAAGGATATACAGAACTTGAAAAGTCGGGTTCAAAAGCAGGAA
GACTTTGAAAAGGAATTGGCAGCTAATGAGATCATACTTACGGACCTCAAAAAAACTGGCCAGGAGATGGTG
GATTACGGCCACTATGCTTCTGAGGATGCGACAGCCCGTGTCAATGAGGTTGTAGGTCTCTGGGAGGAGCTG
CTCGCGGCGACAGCACAAAAAGGGACCCAGTTGCACGAAGCCAATCAGCAGCTACGATTTGAAAATACTGCA
GAAGACCTGGAGCGCTGGTTGGATGAGGTGCAGAGTCAGGTCACCTCTGAGGACTATGGGAGAGGCCTGGCT
GATGTGCAGAATCTGCTCAGGAAGCACAGCCTGTTGGAGTCGGCTGTGAACACTCGCCAGGACCAAGTGGAC
ACCCTCACAGAGATGGTTGAGCATTTTGAAGAAATAAGCCACCCTGATTCTAGGGAGATGAGGGCAAGGCAG
GAGTCCTTGGCATCCAGGTTTGAAGCTCTAAAAGAACCACTGGCTTCGCGGAAGAAGAAGCTCATTGATCTC
CTCCATCTGCAGCAGATCTGCAGAGACTCGGAAGATGAGGAGGCCTGGATCCAAGAGACTGAGCCCTCAGCA
GCCTCCACCCACCTTGGGAAGGACTTGGTTATAGCCAAGAAGCTTCTGAACAGGCACCAAGTGATCCTGGCA
GACATTGCTAGCCATGAGCCACGCATCCAAGTGATAACAGAAAGGGGAAACACGATGGTAGAGGAAGGACAC
TTTGCTGCAGAAGATATAGCTTCAAGGGTTCAGAGTCTGAACAAGAACATGGAATCTCTCTGTGCTCGAGCT
AACAGGCGGCAGGATGCTCTTGAGGCGAATGTCGCTTTCCAGCAGTACCTGGCTGACCTGCACGAAGCAGAA
GCGTGGATTAGAGAGAAGGAGCCGATTGTGGACAACACTAACTATGGGGCTGATGAAGAAGCAGCTGGGGCT
CTTCTCAAGAAGCATGAGGCCTTCCTGGCAGATCTCGATGTGTTTGGACACAGTATGAAAGCACTACAGGAG
CAAGCAGAAGCCTGCCGGCAACAACAGGCTGTACCCATGGGTGATGCTGCTCAAGAAGTGAGAATTCTGGCT
TTATTTGACTTCCAGGCCAGGAGTCCAAGAGAAGTCACCATGAAGAAGAATGACGTCTTAACTCTGCTCAGT
TCCATAAACAAGGACTGGTGGAAGGTTGAAGCCGATGATCATCAGGGCTTTGTCCCCTCAAACCATGTCAGG
AAACTGGCTCCAGATGAGCTCCCGATGCTCCCACAGAGGCGACGAGAAGAGCCACGCAACATTGCCCAGCGC
CAGGAGCAGATCGAGCAGCTATACCGCTCCCTCCTTGATCGGGCTGAAGAACGCAGACGTGGGCTGCTGCAA
CGTTACAATGAGTTTCGACTGGCTTATGAGGCGGGAGATATGCTCGAGTGGATCCAAGAGAAAAAGGCAGAA
AACATGGATGTTCAACTAGATGATGTTTGGGAGCTACAGAAAAAATGTGATGAGTTTCAAAAGGATTTGGAG
ACCAATAAGCCTCGACTGAATGAAATTAACAAGGTAGCTGATGAGCTGCTATTTGAAAAGCTTCTAACTCCA
GAAGGTGCTCACATCCGGCAGGAACTGAATACTCGCTGGGACTCCCTGCAAAGGCTTGCAGATGAGCAGCAG
CAAATGCTGAGCAGTGCCCATGCTGTTGAGGTGTTCCACAGAGAAGCAGATGATACAAAAGAGGAGATTGAG
AGGAAATGCCAGGCCCTCAGGGTTGCGGATCCAGGTTCAGACCTGCTCAGTGTTCAGGCCCTTCAGCGCCAG
CATGACACCTTTGAGAAAGACCTCATCCCCCTAGGAGAGAAGGTCACCAAGTTGGTGGAGACAGCAGAGCGT
CTCAGTGAGTCTCACCCAGATGCCATGGAGGACCTGCAGAGACAGCAAATCGAGCTGAACAAGGGCTGGGAA
GACCTGCAGGAGCTTATGACGGATCGCAAGGAGGCCCTGAGTGAGGCCCACAAATTCTACCTGTTCCTCAGT
AAGGCCAGTGACTTAGAGAACTGGATGAAAGACATTGGTGGTTCCGTGTCATCACAGGATCTGGGCAGTGAC
TTAACCATCACTGAAATCTTGCTAGAGCGACACCAGGAGCTTCATAGAGAAATGGAGGCAGAGACCCCCACC
TTCCAGGCCTTAGAAGAGTTTGGCAGAGAACTCATGGACAGTGGGCACAGTAATAGCCTTGAGATTGAGAAA
AAACTTCAAGCTATCCAACAAAGCAGAGAGGATCTGGAGAAGTCTTGGGTGCACCGTAAAAGCCTTCTAGAC
CAATGCCTGCAATTGCAGTTTTTCCAAGGGGACTGTGAGCAGGCCGAGAGCTGGATGGTGGCACGTGAGAAT
TCCCTGAGGTCAGATGACAAGGACTCCCTCAGTAGCCTAGAGGCCTTGATGAAGAAACGAGATGACTTGAGA
ATAGCAATCTCTGCCCAGGAAGAAAAGATCACCAACCTACAGCAATTTGCAGACCAGCTTATATCTGATGAT
CACTATGCCAAGCAACAGATTTCTGCCCGTCTCCAAAAAGTGCTCGACAGATGGAATGCTCTTAAAGAACTG
CTGAATGCTGAGTGGGAAAAACTTGGGAATCTGGCAGACCTAAAACAATTCCTCCGTGATGCTGAGGAGCTG
AGAGAGTGGATCGAAGAGAAGCTACCCACAGCCTTGGATGAATCCTACAAAGACCCTAGCAACATACAGAGG
AAGTATCTGAAACACAAGACCTTTGAAAATGAAGTCAATGGTCGAGCTACAGAGGTAGAAGGGGTCCTGAAG
CTGGGCAAGGCCCTCATTGAGAAAAAGGCATGCAATGGCAATGAAGAGACCGTAGAGGAACAGCTGGAAGAA
CTAAAGCAACTCTGGAACTATCTCTTGAAGCAAACAACTGATAAAGGGCAGAAACTTGATGAGGCGAGTCGC
CAACAGAGGTTCAACTCAGGCATCCAGGATTTCCAGTTCTGGCTTTCAGAGGCAGAGACGCTGCTGGCCCTG
AAAGACCAGGCCAAGGACTTGGCTTCAGCAGGAAACCTGCTCAAGAAGCACCAGCTACTGGAAGCAGAGATG
TTGGCTCAAAAGGATGCACTTGAGGACCTGAATAATTTGGCTCAGGAACTTCTCTCCAGTGGTACTTTCAAC
ACTGACATGATAGAAAAGGAAACACAGAACGTCAATGAGCGCTTTGAGAGTGTCGAAGGCTTGGCTGCTGCA
CACCATGAGAACCTGAAGGTGGACTATACCTTGTTCCAGTTTTTCCAGGATCTAGATGCTGAAGAGTCATGG
ATAGAGGAGAAGTTGTTGCGAGTGAGCTCCCATGATTATGGCAAAGATCTACAGAATGTTCAAAATTTATTG
AGGAAGCACAAACGCCTAGAGGGGGAGCTGGTTGCACATGAACCTGCCGTACAGAGAGTTCTGGATATGGCA
GAAAGCTTGAAAGACAAGGCAGCTGAGAAACAAGAGGAGATCCAGGAGCGGATGGCTCGCTTTGTTGAACAC
TGGGAGAAGCTCAAGGAGTTGGCCAATGCTCGAGGCCTTCGGCTAGAGGAATCTCTGCAGTACCTACAGTTT
ATGGAGAATGCAGAAGAAGAAGAAGTGTGGATTAAAGAGAAGAAAGCTATGGCTGATCGAGGGGATTCTGCA
GACACCCTGACTGCTACTCAGAACCTACTAAAGAAGCACGAAGCTTTAGCTAGTGACTTTGCTGTTCATGAG
GCCCGAGTGCAAAACGTGTGTGGACAAGGAGAAGACATCTTGAATAAG---------GAGGAAAGTCAGAAC
AAGGAAATGATTTCTGCTAAGATTGCATCTCTGAATGAAATGACTCCTTCTCTGGACAAGGCACTGGCAGAT
TGGAAGGTGCAGTTGGAAGATGATCTTGCCTTACAGCAGTTCAACTGGAAGGCTGATGTGGCAGAGTCCTGG
ATAGGTGAGAAAGAAGCAAGCTTAAAGACAAAGGGCAATGGCGCAGACCTCACTGCCTTTCTCACGCCACTG
GCAAAACAGGACGCCCTGGATGCCAGTATTCAGAGCTTTCAGCAAGAACAGCTTTCTAAGATAACTGACCTT
AAGGACCAACTGGTAGCTGGTCAGCACAGCCAGGCAAAAGCCATTGAGGAGCGCCACGCTGCCCTGCTGAAG
CGCTGGCAGCAGCTGTTAGAACTGGCTGCAGCCCACAGACAGGAACTGATAGAGAAGCAGCTGCCTCTACAG
CAGGCTGAGGAGCTGTTCATGGAGTTTGCAAACAAGGCATCAGCTTTCAACAACTGGTGTGAGAATGCGGAG
GAGGATCTGTCAGAGCCTGTGCACTGCGTCTCCCTCAATGAGGTCCGGCAGCTGCAGAAGGACCATGAGGCC
TTTGTGGCCTCCATGGCTGGGCCTCAAGAAGACTTCAAACATTTGCTAGAGCTTGACCAGAGGATCAAGGCC
TTAAATGTCCCCTCCAGTCCTTACACCTGGCTAACGGTGGAGGTGCTGGAAAGGGTCTGGAAACACTTGTCT
GAGGTCATTCAGGAACGGGAGCAAGAGCTGCAAAAAGAAGAGGAAAGGCAAGTCAAGAACTTCGAAATGTGC
CAAGAGTTTGAACAGAATGCCAGTACCTTCCTGCAGTGGATCCAGGAGAACAGGTCCTATTTTCTGGATGGA
TCTTTGCCCAAAGAAACAGGAACCCTGGAGTCCCAACTAGAGGCAAATAAAAGGAAGCAGAAGGAGATTCAG
GCAATGAAGCGCCAGCTAACCAAGATTGAGGACCTAGGTGACAGCATGGAGGAGGCTCTGATCCTTGACATA
AAGTACAGCACCATTGGACTGGCCCAGCAGTGGGACCAGCTCCATGAGCTGGGAATGCGGATGCAGCACAAC
CTGGAGCAGCAGATCCAAGCCAAGGATACCATAGGTGTAAGTGAGGACACACTGAAGGAGTTTAGTACCACC
TATAAGCATTTTGATGAGAATTTGACAGGGCGATTGACTCACAAAGAATTCCGATCCTGCCTGAGAGGACTC
AATTACTACTTGCCCATGGTAGAAGAAGATGAACCTGAGCCCAAGTTTCAGAAGTTCTTGGATGCTGTGGAT
CCAGGGAGGAAGGGCTATGTCTCACTGGAAGACTACACATCATTCCTGATTGACAAGGAGTCAGAAAATATC
AAGACCAGCGATGACATAGAGAGTGCTTTCCAGGCCTTGGCGGAGGGGAAGTCTTACATTACCAAAGATGAT
CTGAAACAGGCTCTTACACCAGAACAGGTATCATTCTGTACCATTCATATGCAGCAGTATGAGGACCCACGA
GGTCAGCGCCAAGCTGCTGGCTATGATTATGTTGGCTTCACCAATTCCTACTTTGGTAAC------
>Chinchilla_lanigera
ATGGAG---------------------------AGCAGTGGGCCAAAGGTTTTGGAGACTGCGGAAGAAATC
CAGCAGAGGCGTCAGGAAGTGTTGGATCGGTACCAGAGGTTCAAGGAACGTGTTGCGGAGCGGGGTCAGAAG
CTTGAGGAATCCTACCACTACCAAGTTTTCAGGCGAGATGTAGATGACCTGGAGAAGTGGATCTTGGAGAAG
ATCAAGATTGTGGAGGATAAGAGCTATGAA---CCTACAGATATTAAGGGGAAACATCAAAAGCATGAAGGC
TTTGAAGGAGAAGTACAAGCAAAATCCCATGCCCTTCCTGAACTGGAAGAAATCAGGGAAGCCCGATTAGCT
GAAGATAATTTTGCCCATGAAGATACCAAGACCCATCTGGAACAACTACGTGAACTGTGGGACCTGCTGCAG
GAGCTCACCAAGGAGAAGAGTGCCTGGCTACTGCAGACCCTGAAGTTCTATCAGTACTTCCTGGAGTGTGGT
GACATCTTAGAATGGATCAAAGAGAAGAAATCTATAGTGACATCTACAGAGCTGGGTGAGGCCTGGGAGCGC
ACAGAATTTTTGCATAAGAAGTTTGAAGAGTTCCAGGAGGAACTTTCAGCTCGAAAGAGTAGAGTGGATGGA
GTGAACAAATATGCCGATGAATGTGCTGAGGAGAACCATCCTGATCTGCTCGTAATAAAGTTAGAGCGGGAT
GAGGTCAATGCTGCCTGGGAGGATCTCTGTAATCTGGCTCTCCAAAGAAGGGAAGCTTTGTCCAGTGCTGCA
GACCTACAGCGATTCAAAAGGGATGTGACCGAAGCCATCCAGTGGATCAAAGAGAAGGAGCCTCTTCTCATC
TCTGAGGACTATGGCAAAGATCTTGTTAGTTCTGAGGCCCTGTTTCACAGCCACAAGGGACTGGAGAGGAAC
CTTGCAGTCATGGAGGACAAGGTAAAGGAGCTATGTGCCAAAGCAGACAAGTTGATGATCTCCCATCCTTCG
GATGAACCTCAGATCAAACAAATGAAAGAAGATCTGTTCTCCAACTGGGAGCACATTCGTACCTTGGCTACT
ACCAGATATGCAAAGCTGCAGGCTTCTTACGGGTACTTTCGGTTCTTATCAGACTATGATGAGCTCTCAGGT
TGGATGAATGAGAAGACGGCTCTGATCAATGCTGATCAGCTGCCAACAGACGTGTCTGGTGGGGAAGTCCTA
CTAGACAGACATCAGCAGCATAAGCACGAGATTGACTCTTATGATGACCGATTTAAATCTGCTGAGGAGATT
GGCCAAGAACTACTGGATGGCAAGCATGAAGCCTCTGATGAAATTCAGGAAAAGATGACAACGCTTGCCAAC
AACTGGGCCACCCTGCTGGAGCTGTGGGACAAGCGTCAGCATCAGTACAAACAATGTTTGGACTTTCACCTC
TTCTGCCGAGACAGTGAGCAAGTGGACAGCTGGATGAGTAGACAGGAGGCTTTCCTGGAAAATGAGGACTTG
GGAAACTCAGTGGGGAGTGTAGAAGCCCTGATTCAGAAGCACGATGACTTTGAGGAAGCCTTTACTGCCCAG
GAAGAGAAAATTATAACCTTAGATGAGACTGCCACCAGACTGATTGACAATGACCATTATGATTCGGAGAAC
ATTGCTACTATCCGTGATGGGCTATTGGCTCGGCGAGATGCTCTACGTGAAAGGGCTCACACTAGAGGGAAA
CTGCTGTCAGATTCCCTGTCTTTGCAACATCTATATCAGGACTCAGACTACCTAAAAAACTGGATTAACAAG
AAAAAAAAGTTGGCAGATGATGAAGACTACAAGGATACACAGAACTTGAAAAGTCGGGTTCAGAAGCAGGAA
GACTTTAAAAAGGAATTGGACACTAATGAGATCATGCTTAAGAACCTTGAAAAACTTGCCCAGGAGATGGTA
GATGATGGCCACTATGCTTCTGAGGATGCGACAGCCCGTGTCAATGAGGTTGTAGGTCTCTGGAAGGAGCTG
CTTGAGGCAATAGCACAAAAAGGGACCCAGTTGCAGGAAGCGAATCAGCAACTGATATTCGAAAATACTGCG
GAAGACCTGAAGCGCTGGCTGGATGAGGTGCAGAGTCAGGTCACCTCCGAGGACTACGGGAAAGGCCTGGCT
GACGTGCAGAATCTGCTCAGGAAACATGGCCTCTTGGAGTCGGCTGTGGTTGCTCGTCAGGATCAAGTGGAC
ACCCTCACAGACATGGTTGCCCATTTTGAAGAAATAAGCCACCCCGATTCCGGGGAAATGCGGGCAAGGCAA
GAGTCCTTGGTGTCCCGGTTTGAAGCTCTGAAAGAGCCACTGGCTACCCGGAAGAAGAAGCTCATTGATCTA
CTCCACCTGCAGCAGATCTGCAGAGACTCGGAGGATGAGGAGGCCTGGATCCAAGAGACTGAACCCTCAGCA
GCTTCTACCCACCTCGGCAAGGACTTGGTTGTAGCCAAGAAACTTTTGAACAGGCACCAAGTGATCTTGGCA
GACATTGACAGTCATGAGCCTCGCATCCGCGTGATAACAGAAAGGGGCAATGCAATGGTAGACGAAGGACAC
TTCGCTGCAGAAGATATAGCCTCGAGGGTTGAGAGTCTGAACCAGAACATGGAGTCTCTCCGTGCTCGAGCT
AAGAGGCGGCAAGATGATCTCGAGGCGAATGTCCGTTTCCAGCAATACCTGGCTGACCTGCATGAAGCAGAA
GCATGGATCAGAGAGAAGGAGCCCATTGTGGACAACACTAACTACGGGGCTGATGAAGAAGCAGCTGGGGCT
CTTCACAAGAAGCATGAGGCCTTCCTGGAGGATCTTGCTGTGTTTGGACAGACTATGAAAGCACTACAGGAG
CAGGCAGAAGCCTGCCAGCAACAACAGGCTGCACCAGTGGGAGATGCTGCTCAAGAAGTGAGAGTTCTGGCT
TTATTTGACTTCCAGGCCCGTAACCCACGAGAAGTCACCATGAAGAGGAATGACGTCTTAACTCTACTCAGT
TCCTTCAACAAGGACTGGTGGAAGGTTGAAGCCGATGATCACCAGGGCTTTATCCCAGCCAACCATGTCAGG
AAACTGGCCCCAGATGAGCTCCGGATGCTACCACAGAGGCGACGAGAAGAGCCATTCAACATTGCCCAGCGC
CAGGAGCAGATCGAACACCTGTACGTCTCCCTCCTTGATCGCGCAGAAGAGCGCAGGCGTCGACTACTGCAA
CGTTACAATGAGTTCCGGCTGGCTTATGAGGCGGGAGAGATGATGGACTGGATCAAAGAGAAAAAGGAGGAG
AACACAGGCATTCAACTAGATGACGTCTGGGAGATGCAGAAAAAATGTGATGAGTTCCAAAGGGATTTGAGG
ACCAATAAGCCTCGACTAATGGAAGTGAACAAAGTAGCTGATGAGCTGCTATTTGAAAAACTTCTAACACCA
GAAGGTGCTCACATCCGGCAGGAACTGAATACCCGCTGGGATTCATTGCAGAGGCTTGCAGATGAACAGCAG
CAACTGCTCAGCAGTGCCCATGCTGTCCAGGTGTTCCACAGAGAAGCAGATGACACGAAAGAGCAGATTGAG
AAGAAATGCCAGGCCCTCAAGATTGCTGACCCTGGCTCAGACCTGCTCAGTGTCCAGGCCCTTCAGCGCCAG
CATGAGGTCTTTGAGAGAGAACTCATCCCCCTGGGGGAGAAGGTCACCATGTTGGGGGAGACATCAGAGCGG
CTCAGTGAGTCCCACCCGGATGCCATCGAGGACATGCAGAGACAGCGAACAGAGCTGAACAAGGCCTGGGAT
GAGCTGCAGGAGCTTACAAAGGATCGCAAGGAGAGCCTGAGTGAGGCCCACAAGTTCTACCTGTTCCTCAGT
AAGGCCAGTGACCTAGAGAATTGGATGAAAGACATTGGTGGTATGGTGTCATCCCGGGAGCTTCCCAGTGAC
TTAACTGGCACTGAAATCTCGCTAGAGCAGCACCAGGAGCATCATAGAGAAATGGAGGCAGAGACCTCCACC
TTCCAGGCCTTGGAAGAATTTGGCAGAGAACTTATTGACAGTGGGCATAGCAATAGCCTTGAAATTGAGAAA
AAGCTTCAAGATATCCAACAAAACAGAGACAATTTGGAGGAAGCTTGGGCAAACCGCAAAAAGATTCTAGAG
CAATGTCTGCAATTCCAGTTTTTTCAAGGGGACTGTGAGAAGATTGAGAGCTGGATGGTGGCACGTGAGAAT
TCCCTGCGATCAGATGACAAGGATACTTTAAATAGTCTTGAGGCCTTGAAAAAGAAACGAGATGACTTGACA
ACAGCAATCTCTGCCCAGGAAGAAAAGATCACCAACCTAAAGGAATTTGCTGATCGTCTTAGAGCTGATGAC
CACTATGCCAAGCGAGAGATTGATGCCCGGCTCCAAAAATTGCTGGACAGATGGAATGCTCTTAAAGAACTG
CTGGATGCTGAGTGGGCAAAGCTTGGGAATCTGGCTGACCTAAAGCAGTTGTACCGTGACCTTGAGGAGCTG
AAAGAATGGATCGAAGAGAAGCTGCCCACAGCCTGTGATGAATCCTACAAAGACCCCAGCAACATACAGAGG
AAGTATCTGAAACACAAAGCCTTTGAAAATGAAGTCTTTGGTCGAAGGAAAGAAGTAGAAGACGTTTTGGAA
CTGGGCAAGTCCCTCATTGAGCAGAAGGCATGCGATGGCAATGAAGAGGCCGTAGAGAATCAGCTGTGTGAC
TTAAAGGAAGAGTGGGGACTCCTGTATGAGAGAACAACTGATAAAGGGAACAAGCTTGACGAGGCGAGTCGC
CAACAGAGGTTCACCTCAGGCATCCGGGACTTCCAGTTCTGGCTCTCAGAGGCAGAGACATTGCTGGCCATG
AAAGATCAGGCCAAGGACTTGGCTTCAGCAGGAAACCTGCTCAAAAAGCACCAGCTACTGGAAACAGAGATG
TTGGCTCGAAACGATGCACTCAAGGAACTGAATAAACTGGCTGAGGATCTGGTCTCCAGTGGAACTTTCAAC
ATTGACAAGATAGAAGAGGACACAAAGAATGTCAATGAGCGCTTTGAGAGTGTTCAAGACTTGGCTGCTGCA
CACCATGAGAAACTGAAGGTGGACTATGCCTTGTTCCAGTTTTTCCAGGACCTAGATGCTGAGGAGTCATGG
ATAGAGGAGAAGTTGTTACGTGTGAGCTCCCAAGATTATGGCAAGGATCTGCAGAATGTTCAGAACTTAAGG
AAGAAGCACAAACGCCTAGACGGGGAGCTGGTGGCACATGAACCTGCTGTCCAGAACGTTCTGGCTATGGCA
GAAAGCTTGAAAGACAAGGCTGCTGTGGGACAAGAGGAGATCCAGGAGCGGATGTCTCAGTTTGTTGAACAC
TGGAAGAAACTCAAGGAGTTGGCCCATACTCGGGGCCTTCGGCTGGAAGAGTCTCTGCATTACCTGCAGTTC
ATGGAGGATGCGGAAGAAGAAGAAGTGTGGATCAGGGAGAAGGAAGCCCTGGCTGCCCGAGGGGACTGTGGA
AGCACCTTGACTGCTACTCAGAACCTACTAAAGAAGCACGAAGCTTTGGCTAGTGACTTTGCTGTTCATAAG
ACCCGAGTGCAAGACATCTGTGGACGAGGAGAAGACATCCTGAATAAG---------GAGGAAAGTCAGAAC
AAGGAGACAATTTCTGCGAAGATTGCAGCTCTGAATGAAATGATTGCTTCTCTGGACAAGGCACTAGAGGCT
TGGAAGTTGCAATTGGAAGATGATCTTGTCTTACAGCAGTTCAACTGGAAGGCTGATGTGGCAGAGTCCTGG
ATAGGGGAGAAAGAAGCAAGCCTGAAGAACAAAGGCAATAGTGCAGACCTCACTGCCTTTCTCGGGCCACTG
GCAAAACAGGACACTCTGGAGGCCAGTCTTCAGAGCTTCCAGCAAGAACAACTTTCTGAGATCACTGACCTC
AAGGACCAACACGTAGCTGGTCAGCACAGCCAGGCCAAAGCCATTGAGGAGCGCCATGCTTCCCTGTTGAAG
CACTGGGAACAGCTGCAGGAAGCTGCTGCAGCTCACAGACAGAAACTACAGGAGAAGCAGCTGCCTCTACAG
CAGGCTGAGGAGCTGTTCATGGAGTTTGCACACAAGGCATCAACTTTCAACAACTGGTGTGAGAATGCCGAG
GAGGACCTGTCAGAGCCTGTGCACTGTGGCTCCCTCAGTGAAATTCGGCAGCAGCAGAAGGACCATGAGGCC
TTTATGGCCACCATGGTTAGGTCTCAAGAAGACTTCAAATATTTGCTAGAGCTTGACAAGAAGATTAAGGCC
TTAAATGTGCCTTCCAGCCCTTATACCTGGCTAACAGTAGAGGTGCTTGAAAGGGTCTGGAAACACTTGTCT
GAAGTCATCCAGGAACGGGAGCAGGAGCTGCAAAAGGAAGAGGAAAGGCAGGTCAAGAACTTTGAGATGTGC
CAAGAATTTGAGCAGAATGCCAGTGCCTTCCTTCAATGGATCCAGGAGACCAGGTCTTACTTTCTGGATGGA
TCTTTGCTCAAAGAAACAGGAACCCTGGAATCCCAACTGGAGGCAAATAAAAGGAAGCAGAAGGAGATCCAA
GCAATGAAGCGTCAGCTAACCAAGATTGAGGACCTAGGGGACAGCATGGAGGAGGCTCTGATCCTTGACATA
AAATACAGCACCATTGGATTGGCCCAGCAGTGGGACCAGCTCCATCAGCTGGGAATGCGGATGCAACACAAT
CTGGAGCAACAGATCCAAGCCAAGGATACCATAGGTGTGAGCGAGGACACACTAAAGGAGTTTAGCACCACC
TATAAACATTTTGATGAGAATTTGACCGGGCGTTTGACTCACAAAGAATTCCGATCCTGCCTAAGAGGACTC
AATTACTACTTGCCCATGGTAGAAGAAGACGAACCTGAGCCCAGGTTTCAGAAGTTCTTGGATGCTGTGGAT
CCAGGGAGGAAGGGCTATGTTTCACTGGAAGACTACACATCATTCCTGATTGACAAGGAGTCAGAAAATATC
AAGACCAGCGATGACATAGAGAGTGCTTTCCATGCCCTGGCAGAGGGAAAGTCTTATATTACCAAAGATGAT
CTGAAACAGGCCCTAACCCCAGAACAAGTGTCCTTCTGTACCATACATATGCAGCAGTATGAGGACCCACGA
GGTCGAACCCAACCTGCTGGCTATGATTATGTTGGCTTCACCAATTCCTACTTTGGTAAA------
>Cavia_porcellus
ATGGAT---------------------------AGCAGTGGGCCAAAGGTTTTGGAGACAGCAGAAGAAATC
CAGCAGAGGCGTCAGGAAGTGTTGAATCGGTACCAGAGATTCAAGGAACGGGTTGCTGAGCGGGGTCAGAAG
CTTGAGGAGTCCTATCACTACCAAGTTTTCAGGAGAGATGTAGATGACCTGGAGAAGTGGATCTTGGAGAAG
ATCAAGACCGTAGAGGATAAGAGCTATGGA---------------------AAACATCAGAAGCATGAAACA
TTTGAAGCAGAAGTACAAGCAAAATCCAATGCCCTTGCTGAACTGGAAGAAATCAGGGCAGCCCGATCACAT
GAAGAACATTTTGCTCATGAAGATACCAAGACCCATCTGGTAGAACTACGCCGCCTGTGGGACCTACTGCTG
GAGCTGACCAAGGAGAAGAGTGACTGGCTCCTGCAGGCCCTGAAGTTCTATCAGTACTTCCTGGAGTGTGAT
GACATCTTGGAATGGATCGAAGAGAAGAAATCTATAGTGACATCTACAGAACTGGGTGAGGCCTGGGAGCGC
ACAGAATTTTTGCATAAGAAGTTTGAAGAGTTCCAAGAAGAGCTGTCAGCTCGAAAGGGAAGAGTGGATGCA
GTGAACAAATATGCCAATGAATGTGCTGAGGAGAACCATCCTGATCTGCCCATAATAAAGTCTAAGCAGGAT
CAGGTAAATGCTGCCTGGGAGGAACTCTGTAATCTGGCTTTACAAAGAAGGGAAACTTTGTCCAGTGCTGCA
GACCTCCAGCGGTTCAAAAGGGATGTTACTGAAGCAATCCAGTGGATCAAAGAGAAAGAGCCTCTTCTCATC
TCTGAGGACTATGGCAACGATCTTTTTAGTTCTGAGGCCCTGTTTCACAGTCACAAGGGACTGGAGAGGAAC
CTTGCAGTCATGGAGGACAAGGTAAAGGAGCTGTGTTCCAAAGCAGACAAGTTGATGATCTCACATCCT---
GATGAAAGTCAGATCGAAGAAATGAAAGAAGACTTGATCTCCAGCTGGGAGCACATTCGTGCTTTGGCTACT
GCCAGATATGCAAAGCTGCAGGCTGCATATGGGTACTATCGGTTCTTATCAGACTATGATGAGCTCTCAGGC
TGGATGAATGAAAAGACAGCTCTGATCAATGCTGATAAGCTGCCAGAGGATGTGGCTGGTGGAGAAGCCCTA
CTGGACAGGCATCAGCAGCACAAGCATGAGATTGACTCTTATGAGGACCGATTTCAATCCGCTGATGAGATT
GGTCAGGAGCTACTGGAGAGCAAGCATGAAGCTTCTGATGAAATTCAGGAAAAGATGACAACACTTACCAAC
AACTGGGCCACCCTGCGGGAACTGTGGAAGGAGCGTCAGCAGCAATACCAGCAGTGCCTGGACTTTCACCTC
TTCTGCCGAGACCGTGAGCAAGTGGACAGCTGGATGAGTAGACAGGAGGCTTTCCTGGAAAACGAGGACTTG
GGAAACTCAGTGGGGGCTGTAGAAGCCTTACTTCAGAAGCATGATGACTTCGAGGATGCCTTTACTGCCCAG
GAAGAGAAGATCATAACCTTAAATGAGACTGCCACCAGACTGATTGATAAAGGTCATTATGATTCAGACAAC
ATTGCTGCTATCCGGGACGGGCTTTTGAATAGGCGAGATGCTCTACGTGAAAAGGCTGCCATTAGACGGAAA
CTACTGTCAGATTCCTTGTTTTTGCAACGTCTGTATCAAGACTCAGACTACCTAAAAAACTGGATCAACAAG
AAAAAAAAGTTGGCAGATGATGAAGATTACAAGGATACACAGAACTTGAAAAGTCGGGTTCTGAAGCAGGAA
GAGTTTGAAAAGGAATTGGAATCCAATAAGATCATGCTCCATAACCTTGAAAAAGCTGGTCAGGAGATGGTG
GATGATGGCCACTATGCTTCTGAGGAGGTGACGGCCCGTGTCAGTGAGGTTGTGAGACTCTGGAAGGAGTTG
ATCGAGGCCACAGAACAAAAAGGGACCCAGTTGCATGAAGCAAATCAGCAGCTACTATTTGAAAATAGTGCA
GAAGACCTGAGGCGCTGGCTGGATGAGGTGAAGAGTCAGGTCACCTCTGAGGACTATGGCAGAGGCCTGGCT
GATGTGCAGAATCTACTCAGGAAACATGGTCTCCTAGAGTCGGCTGTCACTGCTCGTCAGGATCAAGTGGAC
ACCCTAAAAGACACAGTTGCTCATTTTGAAGAAATAAGCCATCCTGATTCTGCAGACATGCGAGCAAAGCAG
GAGTCCTTGCTGTCCCGGTTTGAAGCTCTAAAGGAGCCACTGGCTACCCGGAAGAAGAAGCTCACTGATTTA
CTCCGTCTGCAGCAGATATGCAGAGACTCAGAGGATGAGGAGGCCTGGATCCAAGAGACTGAACCCTCAGCG
GCTTCCACCCAGCTTGGCAAGGACTTGGTTGTAGCCAAGAAACTTCTGAACAGGCATCAAGTCATCCTGGCA
GACATTGCCAACCATGAGCCACGCATCAGAGTGATAACAGACAGGGGAAACGCAATGGTAGAGGAAGGACAT
TTTGCTGCAGAGGACATAGCCTCAAGGGTCGAGAGTCTGAACAAGAACATGGCGTCTCTCTGTGCTCGAGCT
AAGAGGCGGCAAGATGACCTTGAGGCTAATGTCAATTTCCAGCAGTACCTGGCTGACCTGCATGAAGCAGAA
TCATGGATTCGAGAGAAGGAGCCAATTGTGGACAACACTAACTATGGGGCTGATGAAGAAGCAGCTGGGGCT
CTTCTCAAGAAGCATGAGGCCTTCCTGACGGATCTCAATGTGTTTGGAGACAGTATGAGGGCGTTAAAGGAT
CAAGCAGAAGCCTGCCAGCAACAACAGGCTGCACCAGTGGGGGATGCTGCTCAAGAAGTGAGAGTTCTGGCT
TTATATGATTTCCAGGCCCGTAGCCCGCGAGAAGTCACCATGAAAAAGAATGACATCTTAACTCTGCTTAGT
TCCATCAATAAGGACTGGTGGAAGGTTGAAGCTGATGATCACCAGGGCTTTATCCCATCGAACCATGTAAGG
AAACTGGCCCCCGATGAGCTCCCGATGCTCCCACAGAGGCGACGAGAAGAGCCCGGCCACATTGCCCAGCGC
CAGGAGCAGATTGAACACCTGTACCGCTCCCTCCTTGATCGAGCAGAAGAGCGCAGACGTCGACTACTGCAA
CGTTACAATGAGTTTCGGCTAGCTTATGAGGCAGGAGATATGCTGGAGTGGATCCAAGAGAAAAAGGCAGAA
AACACAGGCATTCAACTAGATGATGTCTGGGAGCTGCAGAAAAAATGCGATGAGTTTCACAGGGATTTGAAG
ACCAATAAGCCTCGGCTAAATGAAATCAACAAGGTAGCTGATGAGCTGCTGTTTGAAAAACTTCTGACACCA
GAAGGTGCTCACATTCGGCAGGAGTTGAATACCCGCTGGAATTCCTTGCAGAGGCTTGCAGATGAACAGCAG
CAACTGCTCAGCAGCGCCCATGCTGTCCAGGTGTTCCACAGAGAAGCAGATGACACAAAAGAGCAGATTGAG
AAGAAATGCCAGGCCCTCAAGGTTGCTGACCCTGGTTCAGACCTGCTCAGTGTCCAGGCCCTTCTTCGCCAG
CATGAGGTCTTTGAGAGAGACCTCATCCCCCTTGGGGAGAAGGTTACCTTGTTGGGGGAGACATCAGAGCGG
CTCAGTGAGTCCCACCCAGATGCCACTGAGGACCTGCAGAGACAGCGAACAGAGCTGAACAAGGCCTGGGAT
GAGCTTCAAGAGCTTACAAAGGATCGCAAAGAGAGCCTGAATGAGGCCCATAAATTCTACCTGTTTCTCAGC
AAGACCAGCAACCTGGAAGACTGGATGGAGCACATCCATAGTATGGTGTTATCACAGGAGCTGGCCAGTGAC
TTAACTGGTGCTGAAATCTTGCTGGAGCGACACCAGGAACTTCATAGTGAAATGGAGGCAGAGGCACCCTCC
TTCTGGGCTTTAGAGGAGTTTGGCAGAGAACTTATTGACAGTGGGCACAGGAAAAGCCTTGAAGTTGAGAAA
ACTCTTCAAGCTGTCCAACAAAGCAGAGATAATTTAGAGAAGGCTTGGGAAGACCGCAAAAGGATTCTAGAC
CAATGCCTACAGTTACAGTTTTTCCAAGGGGACTGTGAGCAGGTGGAGAGCTGGATGGTGGCACGTGAGAAT
TCCCTGAGGTCAGATGACAAGGATTCCTTGAACAGTTTAGAGGCCTTGAAGAAGAAACGTGATGACTTGAGA
ACAGCAATCTCTAGCCAGGAAGAAAAGATCACCAACCTAAAGCAGTTTGCTGATCAGCTTATAGCTGATGGC
CACTATGCCAAGCGAGAGATTGACGCCCGTCTCCAAAAAGTGCTAGACAGATGGAATGCTCTTAAAGAACAG
CTGAACGCTGAGTCAGCAAAGCTTGAGGATCTGGCTGACCTAAGACAATTCTATCGTGATCTTGAGGAACTG
AAAGAATGGATTGAAGAGAAGGTGCCTGTAGCCTGTGATGAATCCTACAAAGACCCCAGCAACATACAGAGG
AAATATAGGAAACACCAGGCCTTTGAAAATGAAGTCTATGGTCGAGCCGAAGAAGTAGAAGAAGCTGTGAAA
CTTGGCAAGTCCCTCATTGAGCGAAAGGCATGCGATGGCAATGAAGAGACCGTACAGAATCAGTTGGATGAC
CTAGAGAAAGACTGGAAATTTCTCCGGGAGACAACAGATGATAAAGGGAAGAAGCTTGAAGAAGCGAGTCGC
CAGCAGAGGTTCACCTCAGCCATCCAGGACTTCCAATTCTGGCTCTCAGAGGCAGAGACATTGCTGGCCATG
AAAGATCAGGCCAAGGATTTGGCTTCAGCAGAAAATCTTCTCAGGAAGCACCAGCTGCTGGAAAAAGAAATG
TTGACTCGAAAGGATGAACTTGAGGCCCTGAATAATTTGGCTCAAGATCTGGTCTCCAGTGGAACTTTCAAC
ATTGACAAGATAGAAGAGGAAAAAAAGAATGTCAATGAGCGCTTCCTGGATGTCCAAGAGTTGGCAGCTGCA
CACCATGAGAAACTGAAAGTGGACTACGCTTTGTTTCAGTTTTTCCGGGACCTAGATGATGAGGAGTCGTGG
ATAGAGGAGAAGTTGTTAAGAGTGAGCTCCCAGGATTATGGCAAGGATCTCCAGAATGTTCGGAACTTAACA
AGGAAGCACAAACGCCTAGAGGGGGAGCTGGTGGCACATGAACCTGCTGTTCAGAATGTTCTGGATATGGCA
GAAAACTTGAAAGACAAAGTCAGTGTGGGACAAGAGGAGATCCAGGAGCGAATGGATCGGTTTGTTGAACAC
TGGGAGAAGCTTAAAGAGTTGGCTAAGGCTCGAGGCCTTCGACTGGAAGAATCTCAGCAATACCTGCAGTTC
ATGGAGGATGCGGAGGAAGAGGAAGTGTGGATCAGGGAAAAGGAAGCTGTGGCTGCCCGAGGGGATTCTGGA
GACACATTGACCGCTACTCAGAACCTACTAAAGAAGCACGAAGCTTTGGCTAGTGACTTTGCTGTACACAAG
ACTCGAGTGCAAACTGTGTGTGAACAGGGAGAAGACATCCTGAATAAG---------GAGGAAAGTCAGAAC
AAGGAGAGAATTTCTGCTAAGATTGCAACTCTAAATGAAATGACTCCTTCTCTGGACAAAGCACTAGTCTCT
TGGAAGTTGCAATTACAAGATGAACTTGCCTTCCAGGAATTCAACTGGAAAGCTGATGTGGCAGAGTCCTGG
ATAGGTGACAAAGAAGCAGGTTTGAAGCCCAAAGCCAATGGTGCAGACCTCACTGCCTTTCTCATGCCATTG
GCAAAACAGGACACGCTAGATGCCAGTCTTCAGAGATTCCAGCAAGAACAACTTTCTAAGATCACTGACCTC
AAGGACCAACTGGTAGCTGGTCAACACAGCCAGGCCAAGGCCATTGAGGAGCGCCATGCTGCCCTGATGAAG
CGCTGGGAGCAGTTACTGGAAGCTGCTGAAGCCCACAGACAGAAACTGCTGGAGAAGCAGCTGCCTCTACAG
CAGGCTGAGGAGCTGTTCATGGAGTTTGCACACAAGGCATCGGCTTTCAACAACTGGTGTGAGAATGCTGAG
GAGGACTTGTCAGAGCCTGTGCACTGCGTCTCCCTCAATGAGATTCGGCAGCTGCAGAAGGACCACGAAGTC
TTTGTGGCCTCCATGGTTAGGCGCCAAGAAGACTTTAAATATTTGCTACAGCTTGACAAGAAGATTAAGGCT
TTAAATGTGCCTTCGAGCCCTTATACCTGGCTAACTGTAGAGGTGCTGGAAAGGGTCTGGAAACACTTGTCT
GAGGTCATCCAGGAACGAGAGCAGGAGCTGCAAAAGGAAGAGGAAAGGCAAGTCAAGAATTTTGAGATGTGC
CAAGAGTTTGAACAGAATGCCGGTGCCTTTCTTCAGTGGGTCCAGGAGACCAGGTCTTATTTTCTGGATGGA
TCTTTGCTCAAAGAAACAGGAACCCTGGAATCTCAACTGGAGGCCAATAAAAGGAAGCAGAAGGAGATCCAA
GCAATGAAGCGTCAGCTAGACAAGATTGTTGACCTAGGGGATAGCATGGAGGAGGCTCTGATCCTTGACATA
AAATACAGCACCATTGGACTGGCCCAGCAGTGGGACCAGCTCCATGAGCTGGGAATGCGAATGCAACACAAT
CTGGAACAGCAGATCCAAGCCAAGGATACCATAGGTGTCAGTGAGGACACACTGAAGGAGTTTAGCACCACC
TATAAACATTTTGATGAGAATTTGACAGGGCGTTTGACACACAAAGAATTCCGGTCCTGCCTGAGAGGACTC
AATTACTATTTGCCCATGGTAGAGGAAGATGAACCTGAACCTAGATTCCAGAGGTTCTTGGATGCTGTGGAT
CCAGGGAGGAAGGGCTATGTCTCCCTGGAAGACTACACATCATTCTTGATTGACAAGGAGTCAGAAAATATC
AAGACCAGTGATGACATAGAGAGTGCTTTCCAGGCCCTGGCAGAGGGAAAGTCTTATATTACCAAAGATGAT
CTGAAGCAGGCGCTAACCCCAGAGCAAGTGTCATTCTGTACCATACATATGCAGCAGTATGTGGACCCACGG
GGTCGAAGCCAGCCTGCTGGCTATGATTATGTTGGCTTCACCAATTCCTACTTTGGTAAC------
>Fukomys_damarensis
ATGGAG---------------------------AGCAGTGGGCCAAAGGTTTTGGAGACAGCGGAAGAAATC
CAGCAGAGGCGTCAGGAAGTGCTGAATCGCTACCAGAGGTTCAAACAACGGGTTGTGGAGCGGGGTCAGAAG
CTCGAGGAATCCTATCACTACCAGGTTTTCAGGCGAGATGTAGATGACCTGGAAAAGTGGATCTTGGAGAAG
ATCAAGATCACAGAGGATAAAAACTAT------------------AAGGGAAAACATCTGAAGCATGAAGCC
TTTGCCGGAGAGGTACAAGCAAAATCCAAAGCCCTTCCTGAACTGGAAGAAACCAGGGAAACCCGATTCACT
GAGGATCATTTTGCTCATGAAGATACCAAGACCCATCTGGAGGAACTACGCCGCCTGTGGGATCTCCTGCTG
GAGCTGACCAAAGAGAAGAGTGACTGGTTACTGCAGGCCCTGAAATTCTATCAGTACTTCCTGGAGTGTGGT
GACATCTTGGAATGGATCAAGGAGAAGAAATCTATAGTGACATCTACAGAGCTGGGTGAGGCCTGGGAGCGC
ACAGAATTTTTGCATAAGAAGTTTGAAGAGTTCCAGGAGGAGCTGTCTGCTCGAAAGAGGAGAGTGGACGAA
GTGAACAGATATGCCAATGAGTGTGCTGAGGAGAAGCATCCTGACCTGCTCGTAATAAAGTTAGAGCAGGAT
GAGGTGAATGCTGCCTGGGAGGATCTCTGTAATCTGGCTTTCCAGAGAAGGGAAACTTTGTCCAGTGCTGCA
GACCTTCAGCGATTCAAAAGGGACGTGACGGAAGCCATCCAGTGGATCAAAGAGAAGGAGCCTGTTCTCACC
TCCGAGGACTATGGCAAAGATCTTGTTACTTCTGAGGCCCTGTTTCACAGTCACAAGGGACTGGAGAGAAAC
CTTGCCGTCATGGAGGACAAGGTAAAAGAGCTATGTGCCAAAGCAGACAAGTTGATGATCTCCCATCCTTCG
GATGAATCTCAGATCAAGCAAATGAAAGAAGATCTGGTCTCCCACTGGGATCATATTCGTGCCTTGGCTACT
ACCAGATATGCAAAGCTGCAGGCTTCTTATGGCTACCATCGATTCTTATCGGACTATGATGAGCTCTCAGGC
TGGATGGATGAAAAGACTGCTCTGATCAATGCTGATGAGTTGCCAACGGATGTAGCTGGTGGGGAAGCCCTG
CTAGACAGACACCAGCAGCATAAGCATGAGATTGACTCTTATGATGACCGATTTCAATCTGCGGATGAGACT
GGTCGAGAACTACTGGAGGGAAAGCACGAAGCCTCTGATGAAATTCGGGAAAAGATGACAACACTTGCCAAT
GCCTGGGCTGCCCTGCTGGAACTGTGGGACAAGCGTCAGCATCAGTACCAGCAGTGCTTGGACTTTCACCTC
TTCTACCGAGACAGTGAGCAAGTGGACAGTTGGATGAGCAGACAGGAGGCCTTTCTGGAAAATGAGGACTTG
GGAAACTCAGTGGGGAGTGTAGAAGCCCTGCTTCAGAAGCATGATGACTTTGAGGAAGCCTTTACTGCCCAG
GAAGAGAAGATCATAACTTTGGATGAGACTGCCACCAGACTGATTGACAATGACCATTATGATTCAGAGAAC
ATTGCTGCTATCCGCGACGGGCTCTTGGCCCGGCGGGATGCGCTACGTGAAAGGGCTGCGGTTAGACGGAAA
CTACTGTCAGATTCCCTGCTTTTGCAGCGTCTGTATCAGGACTCAGACTACCTAAAGAACTGGATCAACAAG
AAGAAAAAGCTGGCAGATGATGAAGATTACAAGGATACACAGAATTTGAAAAGTCGTGTTCAAAAGCAGCAA
GACTTTGAAAAGGAAGTGGAAACCAATGAAATCATGCTCAACAGCCTTGAAAAAATGGGCCAGGAGATGGTG
GATGACGGTCACTACGCTTCAGAGGATGTGACAGCCCGAGTCGGTGAGATTGTCGGCCTCTGGAAGGAGTTG
CTCGAGGCAACAGCACAAAAAGGGACTCAGTTGCATGAAGCGAATCAGCAACTGCTGTTTGAAAATACTGCA
GAAGACCTGAAGCGCTGGCTGGATGAGGTGGAGGGTCAGGTCACCTCCGAGGACTACGGGAAAGGCCTGGCT
GATGTGCAGAATCTACTCAGGAAACACGGCCTCTTGGAGTCGGCTGTGATCGCCCGCCAGGATCAAGTGGAA
ACGCTCACAGACATGGCTGCACATTTTGAAGAAATAAGCCATCCTGATTCTGAGGACATGAGGTCAAAGCAG
GAGTCCTGGGTGTCCCGGTTCGAAGCCCTAAAAGAGCCACTGGCTACCCGAAAGAAGAAACTCATTGATCTA
CTCCATCTGCAGCAGATCTGCAGAGACTCAGAAGATGAGGAGGCCTGGATACAAGAGACTGAGCCCTCAGCA
GCTTCCACCCGCCTTGGCAAGGACTTGGTTGTAGCCAAGAATCTTCTGAACAGGCACCAAGTCATCCTGGCC
GACATCGCCAGCCATGAGCCAAACATCAGAGTGATCACAGAGAGGGGAAACACGATGGTAGGGGAAGGACAC
TTTGCTGCAGAAGATATAGCCTCGCGGGTTGATAGTTTGAACAAGAACATGGAATCCCTCTGTGCAAGAGCT
AAGAGGCGGCAAGATGATCTTGAGGCTAATGTCCATTTACAGCAATACCTGGCCGACCTGCACGAAGCAGAA
GCATGGATTAAAGAGAAGGAGCCAACTGTGGACAACTTGAACTATGGGGCTGATGAAGAAGCAGCCGGGGCT
CTTCTCAAGAAGCATGAGGCCTTCCTGATGGACCTCAATGCATTTGGAAACAGTATGAAAGCACTACAGGAT
CAAGCAGAAGCCTGCCAACAACAACAGGCTGCACCAGTGGGGGACACTGTTCAAGAAGCAAGAGTAGTGGCT
TTATTCGACTTCCAGGCCCGTAGCCCGCGAGAAGTCACCATGAAGAAGAACGATGTCTTAACTCTGCTTAGT
TCCATCAACAAGGACTGGTGGAAGGTTGAAGCTGATGATCACCAAGGCTTTGTCCCAGCAAACCATGTCAAG
AAACTGGCCCCAGATGAGCTCCCGATGCTCCCACAGAGGAGACGGGAAGAGCCAGTCAACATTGCCCAGCGC
CAGGAGCAGATTGAACACCTGTACCGCTCCCTCCTCGATCGGGCAGAAGAGAGGCGACGTCATCTACTACAA
CGTTACAATGAGTTCCGGCTGGCTTATGAGGCAGGAGATATGCTAGAGTGGATCCAAGAAAAAAAGGCAGAA
AACACTGGAATTCAGCTAGATGATGTCTGGGAGCTGCAGAAAAAGTGTGATGAGTTCCAAAGGGATTTGAAG
ACCAATGAGCCTCGGCTAAGGGAAATCAACAAGGTAGCTGATGAACTGCTATTTGAGAAACTTCTAACACCA
GAAGGTGCTCACATCCGGCAGGAATTGAATACCCGCTGGGATTCCTTGCAGAGGCTTGCAGATGAACAGCAG
CAGCTGCTAAGCAGTGCCCACGCTGTCCAGGTATTCCATAGAGAAGCAGATGACACAAAAGAGCAGATTGAG
AAGAAATGCCAGGCCCTCAGAGTTGCTGATCCGGGGTCAGACCTGCTCAGTGTTCAGGCCCTTCAGCGCCAG
CATGAGATCTTTGAGAGAGACCTCATCCCTCTGGAGGAGAAGGTGACTATGTTGGGGGAGACAGCAGAGCGG
CTCAGTGAGTCCCACCCAGATGCAACTGAGGACCTGCAGAGACAGCGAACAGAGCTAAACAAAGCCTGGGAT
GACTTGAAGGAGCTTACAAAGGATCGCAAGGAGAGCCTGAGTGAGGCCCACAAATTCTACCAGTTTCTCAGC
AAGGCCAGCGACCTAGAGAATTGGATGAAAGTCATTGGTGGTATAGTGTCATCACAGGAACTGGGCAGTGAT
TTAACTGGCACAGAGATCTTGCTAGAGCGACACCAGGAGCATCATAGTGAAATGGAGGCCGAGACCCCCACC
TTCCAGGCCTTAGGAGAGTTTGGCAGAGAACTTATTGACAGTGGGCACAGGAAAAGCCCTGAAATTGAGAAA
AAGCTTCAAGCTGTCCAACAAAGCAGAGATAATCTGGAGAAGGCTTGGGAAGACCGCAAAAAGATGCTAGAG
CAATGCCTGGAATTGCAGTTCTTCCAAGGAGACTGTGAACAGGTTGAGAGCTGGATGGTGGCACGTGAGAAT
TCCCTGAGGTCAGAGGACAAGGATTCCTTAAAGAGTCTCGAGGCCTTGGTGAAGAAACGAGATGATTTGAAA
ACAGCAATCTCTGCCCAGGAACAAAAGATCAACAACCTAGAACAATTTGCTGATCGGCTTATCGCTGATGAC
CACTATGCCAAGCGAGAGATTGCTGCTCGTCTCCAGAAAGTACTAGACAGATGGAATGCTCTTAAGGAACTG
CTGAATGCTGAGTGGGAAAACCTTGGGAATATGGCTGACCTGAAACAATTCTACCATGACCTTGAGGAGCTG
AAAGAATGGATCGAAGAGATGCTACCTATAGCCTGCGATGAATCCTACAAAGACACCACCAACATACAGAGG
AAGTATCTGAAACACAAGGCATTTGACAATGAAGTCAGTGGTCGAAAACAGGATGTAGAAGGAGTCATGGAA
CTGGGCAAGTCCCTGATTGAGCGAAAGGCATGTGATGGCAATGAAGAGACTGTAGAGAATCAGCTGCAAGAC
CTAAAGGAACGCTGGGAATACCTCTATGAGAGAACAACTGATAAAGGGAAGAAGCTTGACGAGGCGAGTCGC
CAGCAGAGGTTCACAACCAGCATCCGGGACTTTGAGTTCTGGCTCTCAGAGGCAGAGACATTGTTGGCTATG
AAAGATCAGGCCAAGGACTTGGCTTCAGCAGGAAACCTGCTCAAGAAGCACCAGCTACTGGAAACAGAGATG
TTGACTCGAACGGATGCACTCGAGGACCTGAATAATTTGGCTCAGGATCTGGTCTCCAGTGGGACTTTCAAC
ATTGACCAGATAGAAGAGAAAAAGAAGAGCATCAATGAACGCTTTGAGAGTGTCCAAGATTTGGCAGCTGCA
CACCACGAGAAACTGAAAGTGGACTATGCCTTGTTCCAGTTCTTCCAGGACCTAGATGATGAGGAATCATGG
ATAGAGGAGAAGTTGTTACGAGTGAGCTCCCAGGATTATGGCAAAGACCTGCAGAGTGTTCAGAACTTAATG
AAAAAGCACAAACGCCTAGCGGGGGAGCTGGTGGCCCATGAATCTGCTGTCCAGAACGTTCTGGATATGGCA
GCAAGCTTGAAAGACAAGGCTGCTGTAGGACAAGAGGAGATCCAGGAGAGAATGGCTCGGTTTGTTGAACAC
TGGGAGAAGCTCAAAGAGTTGGCCAATGCTCGAGGCCTTCGCCTGGAAGAGTCTCTGCAGTACCTGCAGTTC
ATGGAGAATGCAGAGGAAGAAGAAGTGTGGATCGGGGAGAAGGAAGCTATGGTTGCTCGAGGGGATTCTGGA
GACACACTGACTGCTACTCAGAACCTGCTAAAGAAGCATGAAACTTTGGCTAGTGACTTCGCTGTTCATAAG
ACCCGAGTGCAAAATGTGTGTGCACAAGGAGAAGACATCCTGAATGAG---------GAGGAAAGTAAGAAC
AAGGAGAAGATTTCTGCTAAGATTGAAGCTCTGAAGGAAAGGACTTCTTCCCTTGACAAGGCACTGGCCTCC
TGGAAGTTGCAGTTGGAAGATGATCTTGCCTTTCAGCAGTTCACCTGGAAGGCTGATGTGGCAGGGTCCTGG
ATAGGTGAGAAAGAAGCAAGCTTGAAAACCAAAGCCAATGGTGCAGACCTCACTGCCTTTCTCACACTGTTG
GCAAAACAGGATGCACTGGACACCAGTCTTCAAGCCTTCCGGAAAGAACAGCTTTCTGAGATCACTGACCTC
AAAGATCAGCTGGTGGCTGCTCAGCACAGCCAGGCCAACACCACAGAGGAGCGCCATGCTGCCCTGCTGACG
CACTGGGAGCAGTTGCTGGCAGCCGCTGCAGCCCACAGACAGAAGCTGCTGGAGAAGCAGCTGCCCCTACAG
CAGGCCGAGGAGCTGTTCATGGAGTTTGCACACAAGGCCTCAGCTTTCAACAACTGGTGTGAGAACGCCGAG
GAAGACCTGTCAGAGCCTGTGCACTGTGTCTCCCTGAATGAGATTCGGCAGCTGCAGAAGGACCATGAGGCC
TTTGTGGCATCCCTGGTTGGGCCTCAAGAACACTTCAGATATTTGATAGAGCTTGACCAGAAGATTAAGGCC
TTACATGTGCCTTCCAGCCCTTACACCTGGCTAACGGTGGAGGTGCTGGAAAGGATCTGGAAACACTTGTCT
GAGGTCATCAAGGAAAGGGAGCAGGAGCTGCACAAAGAAGAGGAAAGACAGATGAAGAACTTTGAGATGTGC
CAAGAGTTTGAACAGAATGCCAGTGCCTTCCTTCAGTGGATTCAGGAAACCAGGTCTTATTTTCTGGATGGA
TCTTTGCTCAAAGAAACAGGAACCTTGGAATCCCAACTGGAGGCAAACAAAAGGAAACAAAAGGAGATCCAA
GCAATGAAACGTCAGCTAACCAAGATTGAGGACCTGGGGGACAGCATGGAGGAGGCTATGATCCTTGACATA
AAGTACAGCACCATTGGACTGGCCCAGCAGTGGGACCAGCTCCATCAGCTGGGCATGCGAATGCAGCACAGT
CTCGAGCAGCAGATCCAAGCCAAGGATACCATAGGTGTGAGTGAGGACACGTTGAAGGAGTTTAGCACCACC
TATAAGCACTTTGATGAGAATTTGACAGGGCGTTTAACTCACAAAGAATTCCGGTCCTGCCTGAGAGGACTC
AATTACTACTTGCCCATGGTAGAGGAAGATGAACCTGAGCCCAAGTTTCAGAAGTTCTTGGATGCTGTGGAT
CCAGGGAGAAAGGGTTATGTCTCACTGGAGGACTACACGTCATTCCTGATTGACAAGGAGTCGGAAAATATC
AAGACCAGCGATGACATAGAGAGTGCTTTCCAGGCCCTGGCAGAGGGAAAATCTTACATTACGAAAGACGAC
CTCAAGCAGGCCCTCACCCCAGAACAAGTGTCATTCTGTACCATACATATGCAGCAATATGTGGACCCACGA
GGTCGAAGCCAACCTGCTGGCTATGATTATGTTGGCTTCACCAATTCCTACTTTGGTAAT------
>Heterocephalus_glaber
ATGGAG---------------------------AGCAGTGGGCCAAAGGTTTTGGAGACAGCAGAAGAAATC
CAGCAGAGGCGTCAGGAAGTGTTGAATCGCTACCAGAGGTTCAAAGAACGGGTTGCTGAGCGGGGTCAGAAG
CTCGAGGAGTCCTACCACTACCAGGTTTTCAGGCGAGATGTAGATGACCTGGAAAAGTGGATCTTGGAGAAG
ATCAAGATCGTAGAGGATAAAAACTATGAA---CCTACAGACATCAAGGGAAAACACCTGAAGCATGAGGCC
TTTGCAGGGGAGATACAAGCAAAATCCAATGCCCTTCCTGAACTGGAAGAAATCAGGGAAGCCCGGTTCACT
GAAGATCATTTTGCTCATGAAGATACCAAGACCCATCTGGAGGAACTACGCCGCCTGTGGGACCTACTGCTG
GAGCTGACCAAGGAGAAGAGCGACTGGCTACTACAGGCCCTGAAGTTCTATCAGTACTTCCTGGAGTGTGGT
GACGTCTTGGAGTGGATCAAGGAGAAGAAATCTATAGTGACATCTACAGAGCTGGGTGAGGCCTGGGAGCGC
ACAGAATTTTTGCATAAGAAGTTTGAAGAGTTCCAGGAGGAGCTGTCCGCTCGAAAGAGGAGAGTGGATGAA
GTGAACAAGTATGCCAATGACTGCGCTGAGGAGAACCATCCTGACCTGCCTGTAATAAAGTTAGAGCAGGAT
GAGGTAAATGCTGCCTGGGAGGATCTCTGTAATCTGGCTTTCCAGAGAAGGGAAACTTTGTCCAGTGCTGCA
GACCTTCAGCGATTCAAAAGGGATGTGACCGAAGCCATCCAATGGATCAAGGAGAAGGAGCCTGTTCTCACC
TCTGAGGACTATGGCAAAGATCTTGTTACTTCTGAGGCCCTGTTTCACAGTCACAAGGGACTGGAGAGGAAC
CTTGCAGTTATGGAGGACAAGGTAAAGGAGCTATGTGCCAAAGCAGACAAGTTGATGATCTCCCATCCTTCG
GATGAACCTCAGATCAAGCAAATGAAAGAAGATCTGGTCTCCAATTGGGAGCACATTCGTGTCTTGGCTACT
GCCAGATATGTGAAGCTGCAGGCTTCTTATGGGTTCCATCGGTTCTTATCAGACTATGATGAGCTATCTGGC
TGGATGGATGAAAAGACTGCTCTGATCAATGCTGATGAGCTGCCAACAGATGTGGCTGGAGGGGAAGCCCTA
CTAGACAGACACCAGCAGCATAAGCATGAGATTGACTCTTACGATGACCGATTTCAATCTGCTGATGAGACT
GGTGGAGAACTACTGGAGGGCAAGCACGAAGCCTCTGATGAAATTCGGGAAAAGATGACAACACTTGCCAAT
GCCTGGGCCACCCTGCTGGAGCTGTGGGACAAGCGTCAGCATCAGTACCAGCAGTGCTTGGACTTTCACCTC
TTCTGCCGAGACAGTGAGCAAGTGGACAGCTGGATGAGTAGACAAGAGGCCTTTCTGGAAAATGAGGACTTG
GGAAGCTCAGTGGGGAGTGTAGAAGCCCTGCTTCAGAAGCATGATGACTTTGAGGAAGCCTTTACTGCCCAG
GAAGAGAAGATCATAACCTTGGATGAGACTGCCACCAGACTGATTGACAATGACCATTATGATTCAGAGAAC
ATTGCTGCTATCCGCGATGGGCTATTGGCCCGGCGGGATGCCCTACGTGAAAGGGCTGCAGTTAGACGGAAA
CTGCTGTCAGATTCTCTGCTTTTGCAACGTCTGTATCAGGACTCAGACTATCTAAAAAACTGGATCAACAAG
AAGAAAAAGCTGGCAGATGATGAAGATTACAAGGATACACAGAACTTGAAAAGTCGTGTTCAGAAGCAGCAA
GAGTTTGAAAAGGAATTGGAAGCTAATGAAATCATGCTGAACAGCCTTGAGAAAACGGGGCAGGAGATGGTG
GGTGGTGGTCACTATGCTTCGGAGGCTGTGACAGCCCGTGTCAGTGAGATTATCGGCCTCTGGAAGGAGTTG
CTTGAGGCAACAGCACAAAAAGGGACCCAGTTGCATGAAGCGAATCAGCAACTACTATTTGAAAATAATGCA
GAAGACCTGAAGCGCTGGCTGGATGAGGTGGAGGGTCAGGTCACCTCCGAGGACTATGGGAAAGGCCTGGCT
GATGTACAGAATCTACTCAGGAAACATGGCCTCTTGGAATCAGCTGTGATTGCTCGTCAGAATCAAGTGGAA
ACCCTCACAGACATGGCTGTACATTTTGAAGAAATAAGCCATCCTGATTCTGAGGACATGCGGGCAAGGCAG
GAGTCCTTGATGTCCCGATTTGAAGCTCTAAAAGAGCCACTGGCTACCCGGAAAAAGAAGCTGATTGATCTA
CTCCATCTGCAGCAGATTTGCAGAGACTCAGAGGATGAGGAGGCCTGGATCCAAGAGACTGAACCCTCGGCA
GCTTCCACCTACCTTGGCAAGGACTTGGTTGTAGCCAAGAATCTTTTGAACAGGCACCAAGTCATCCTGGCA
GATATCGCCAGCCACGAGCCACGTATCAGAGTGATCACGGAGAGGGGAAACACAATGGTAGAGGAAGGACAC
TTTGCTGCAGAAGATATAGCCTCACGGGTTGATAGCCTGAACAAGAACATGGAGTCTCTCTGTGCACGAGCT
AAGAGGCGGCATGATGATCTTGAGGCTAACGTCCATTTCCAGCAATACCTGGCTGACCTGCATGAAGCAGAA
GCATGGATTAGAGAGAAGGAGCTGATTGTAGACAACACCAACTATGGGGCTGATGAAGAAGCAGCTGGGGCT
CTTCTCAAGAAGCATGAGGCCTTCCTGGTGGATCTCAATGCATTTGGAAACAGTATGAAAGCACTACAGGAT
CAAGCAGAAGCCTGCCAGCAACAACAGGCAGCACCAGTGGGGGACGCTGCTCAAGAAGTGAGAGTAGTGGCT
TTATTCGACTTCCAGGCCCGTAGCCCTCGAGAAGTCACCATGAAGAAGAATGATGTCTTAACTCTGCTCAGT
TCCATCAACAAGGACTGGTGGAAGGTTGAAGCTGATGATCACCAGGGTTTTGTCCCAGCGAACCATGTCAGG
AAACTGGCCCCAGATGAGCTCCCGATGCTCCCACAGAGGCGACGGGAGGAGCCAGGCAACATAGCCCAGAGC
CAGGAGCAGATTGAACACCTGTACGGCACCCTCCTTGATCGGGCAGAAGAACAGAGACGTCGTCTACTGCAA
CGTTACAATGAGTTCCGGCTGGCTTATGAGGCAGGAGATATGCTGGAGTGGATCCAAGAGAAAAAGGCAGAA
AACACTGGAATTCAGCTAGATGATGTCTGGGAGCTGCAGAAAAAGTGTGATGAGTTCCAAAGGGATTTGAAG
ACCAATGAGCCTCGGCTAAGGGAAATCAACAAGGTAGCTGATGAACTGCTATTTGAGAAACTTCTAACACCA
GAAGGTGCTCATGCCCGGCAGGAATTGAATACCCGCTGGGATTCCTTGCAGATGCTTGCAGATGAGCAGCAA
CAACTGCTAAGCAGTGCCCATGCTGTCCAGGTATTCCACAGAGAAGCAGATGACATGAAAGAGCAGATTGAG
AAGAAATGCCAGGCCCTCAGGGTTTCTGACCCTGGCTCAGACCTGCTCAGTGTTCAGGCCCTTCAGCGCCAG
CATGAGGTCTTTGAGAGAGACCTCATCCCCCTGGAGGAGAAGGTTATCATGCTGGTGGGAACAGCAGAAAGG
CTCAGTGAGTCCCACCCAGATGCTACTGGGGACCTGCAGAGACAGCGAGCAGAGCTGAACAAGGCCTGGGAT
GACTTGAAGGAGCTTACAAAGGATCGCAAGGAGAGCCTGAGTGAGGCTCACAAATTCTACCTGTTTCTCAGT
AAGGCCAGCGACCTGGAGAATTGGATGAAAGTCATGGGTGGTATGGTGTCATCACAGGAGCTGGGGAGTGAC
TTAACTGCCACAGAGATCTTGCTAGAGCGACACCAGGAACATCATAGTGAAATGGAGGCAGAGATCCCCACC
TTTCAGGCCTTAGAAGAGTTTGGCAGACAACTTATTGACAGTGGGCATAGTAAGAGCCCTGAAATTGAGAAA
AAGCTTCAAGCTATCCAACAAAGCAGAGATAATTTGGAGAAAGCTTGGGAAGACCGCACAAAGATGCTAGAG
CAATGCCTGGAATTGCAGTTCTTCCAAGGAGATTGCGAACAGGTTGAGAGCTGGATGGTGGCACGTGAGAAT
TCCCTGAGATCAGATGACAAGGATTCCTTAAGTAGTCTAGAGGCTTTGGTGAAGAAACGAGATGATTTGAAA
ACAGCAATCTCTGCCCAGGAAGAAAAGATCACCAACCTAGAAGAATTTGCTGATCGGCTTATAGCTGATGAC
CACTATGCCAAGCGAGAGATTGCTGCTCGTCTCCAAAAAGTGCTAGACAGATGGAATGCTCTTAAGGAACTG
CTGAGTGCTGAGCGGGAAAAGCTTGGGAATCTGGCTGACCTGAAACAATTCTACCGTGACCTTGAGGAACTG
AAAGAATGGATTGAAGAGATGCTACCTACAGCCTGTGATGAATCCTACAAAGACACCACCAACATACAGAGG
AAGTATCTGAAACACAGGACATTTGAAAAAGAAGTCACTGGTCGAGAACAGGAAGTAGAAGGAGTCATGGAA
CTGGGCAAGTCCCTGATTGAGCGAAAGGCATGTGATGGCAATGAAGAGACTGTAGAGAATCAGCTGCAAGAC
CTAAAGGAACAGTGGGAATACCTCTATGAGAGAACAACTGATAAAGGGAAGAAGCTTGACGAGGCGAGTCGC
CAACAGAGGTTCACCACAGGCATTCGGGACTTCGAGTTCTGGCTCTCAGAGGCAGAGACATTGTTGGCTATG
AAAGATCAGGCCAAGGACTTAGCTTCAGCAGGAAACCTGCTCAAGAAGCACCAGCTACTGGAAACAGAGATG
TTGGCTCGAAAGGATGCACTTGAGGACCTGAATAATTTGGCTCAGGATCTGGTCTCCAGTGGAACTTTCAAC
ATTGACCAGATAAAAAAGAAAGAGAAGAGTATCAATGAACGCTTTGAGAGTGTCCAAGACATGGCAGCTGCA
CACCATGAGAAACTGAAAGTAGACTATGCCTTGTTCCAGTTCTTTCAGGACCTAGATGATGAGGAGTCGTGG
ATAGAGGAGAAGTTGTTAGGAGTGAGCTCCCAGGATTATGGCAAAGATCTTCAGAGTGTTCAGAACTTAATG
AAAAAGCACAAACGCCTAGAGGGGGAACTGGTGGCCCATGAATCTGCTGTCCAGAATGTTCTGGGTATGGCA
GAAAGCTTGAAAGACAAGGCTGCTGTGGGACAACAAGAGATCCAGGAGCGGATGGCTCAGTTTGTTGAACAC
TGGGAGAAGCTCAAAGAGTTGGCCAATGCTCGAGGCCTTCATCTGGAAGAGTCTCTGCAGTACATGCAGTTC
ATGGAGAATGCAGAGGAGGAAGAAGTGTGGGTCGGGGAGAAGGAAGCTATGGTTGCCCGAGGAGATTCTGGA
GACACACTGACTGCTACTCAGAACCTGCTAAAGAAGCATGAAGCTTTGGCTAGTGACTTCACTGTTCATGAG
ACTCGAGTGCAAAATTTGTGTGCACAAGGAGAAGACATCCTGAGTAAG---------GAGGAAAGTAAAAAC
AAGGAGAAGATTTCTGCTAAGATTGCAGCTCTGAATGAAATGACTTCTTCTCTTGACAAGGCACTAGCTTCT
TGGAAGTTGCAATTGGAAGATGATGTTGCCTTTCAGCAGTTCAACTGGAAGGCTGATGTGGCAGAGTCCTGG
ATAGGTGAGAAAGAAGTAAGCCTGAAAATAAAAGCCAATGGTGCAGACCTCACTGCCTTTCTCATGCCATTG
GCGAAACAGGACACACTGGATGCCAGTCTTCAAACCTTCCAGAAAGAACAACTTTCTGAGATCACTGACCTC
AAAGACCAATTGCTGGCTGCTCAGCACAGCCAGGCCAAAGCCATTGAGGAGCGCCATGCTGCCCTGCTGAAG
CGCTGGGAGCAGTTGCTGGAAGCGGCTGCAACCCACAGACAGAAACTGCTGGAGAAGCAGTTGCCTCTACAG
CAGGCTGAGGAGCTGTTCATGGAGTTTGCACACAAGGCTTCAGCTTTCAACAACTGGTGTGAGAATGCAGAG
GAGGACCTATCAGAGCCTGTGCACTGTGTTTCCCTGAATGAGATTCGGCAGCTGCAGAAGGACCATGAGGCA
TTTGTGGCTTCCCTGGTTGGGCCTCAAGAAGACTTTAAGTATTTACTAGAGCTTGACCAGAAGATTAAGGCC
TTAAATGTGCCTTCTAGCCCTTACACCTGGCTGACAGTGGAGGTGCTGGAAAGGATCTGGAAACACTTATCT
GAGGTCGTCAAGGAGCGGGAGCAGGAGCTGCAAAAAGAAGAGGAAAGACAGATGAAGAACTTTGAGATGTGC
CAAGAGTTTGAACAGAATGCCAGTGCCTTCCTTCAGTGGATCCAGGAGACCAGGTCTTATTTTCTGGATGGA
TCTTTGCTCAAAGAAACAGGAACTCTGGAATCCCAACTGGAGGCAAATAAAAGGAAACAGAAGGAGATCCAA
GCAATGAAGCGTCAGCTAACCAAGATTGAGGACCTGGGGGACAGCATGGAGGAGGCTCTGATCCTTGACATA
AAATACAGCACCATTGGACTGGCCCAGCAGTGGGACCAGCTCCACCAACTGGGGATGCGGATGCAGCACAAC
CTGGAGCAGCAGATCCAAGCCAAGGATACCATAGGTGTGAGTGAGGACACGCTAAAGGAGTTTAGTACCACC
TATAAACATTTTGATGAAAATTTGACAGGGCGTTTGACTCACAAGGAATTCCGATCCTGCTTGAGAGGACTC
AATTACTATTTGCCCATGGTAGAGGATGATGAACCTGAGCCCAAGTTTCAGAAATTCTTGGATGCTGTGGAT
CCAGGGAGGAAGGGCTATGTCTCACTGGAGGATTACACGTCTTTCCTGATTGACAAGGAGTCGGAAAATATC
AAGACCAGCGATGACATAGAGAGTGCTTTCCAGGCTCTGGCAGAGGGAAAGTCTTACATTACCAAAGACGAC
CTGAAACAGGCCCTCACTCCAGAACAAGTGTCATTCTGTACCATACATATGCAGCAATATGTGGACCCACGA
GGTCGAAGCCAACCCGCTGGCTATGATTATGTTGGCTTCACCAATTCCTACTTTGGTAAC------
>Ictidomys_tridecemlineatus
ATGGAACACTCTCCAATGGAAACCATGTTGGAGAGCAGTGGGCCAAAGGTTTTGGAGACAGCAGAAGAAATC
CAGCAGCGGCGTCAGGAGGTGCTGAATCGGTATGAGAGGTTCAAGGAACGGGTTGCTGAGAGAGGCCAGAAA
CTCGAAGAGTCCTACTACTACCAAGTTTTCAGGCGAGATGCAGATGACCTGGAGAAGTGGATCAAGGAGAAA
CTCAAGATTGCAGGGGAAAAAAGTTATGAAGATCCCACAAACATACAGGGGAAATATGAGAAGCACCAATCT
GTTGTCACAGAAGTGCAAGCAAAATCCAGAGTCCTTCCTGAACTGGAAGAAATCAGAAAACTCCGATTTACT
GAAGATCACTTTGCCCATGAGGACACCAAGGCCCATCTGGAAGAACTCTCCAACCTGTGGGAACTGCTGATG
GAGTTGATGCAGGAGAAAGGCAACCGGCTGTTGCAGATCCTCAAGTTCCAACAATACTTACAGGAGTGTGAA
GATATCTTGGAATGGATTGGAGACAAGGAAGCTATAGTGACATCCGCAGAGCTGGGTGAGGACTGGGAGAGA
ACAGAAATTTTGCATAAGAAGTTTGAAGAGTTCCAGAAAGAACTGGAAGCTCGACAGGAGAGAGTGGACAGA
GTGAACCAGTATGCCGACGAGTGTGCTGCGGAGAGCCATCCTCAGCTGCCTTTGATAAAGACAAAGCAGGAT
GAAGTGAACGCAGCCTGGCAGCGTCTCTGTGATCTGGCTCTCCGGCGACGTGAAAACCTGTACAGTGCTGCG
GACCTCCAGAGATTCAAAAGGGATATGACTGAAGCCATGCAGTGGATCAAGGAGAAGGAGCCTCTAGTCACC
TCTGAGGACTATGGAAAAGATCTTGTTAGTTCTGAGGCCCTGTTTCACAATCATAAGGGACTTGAGAGAAAC
CTTGCTGTCATGGACGACAAGGTAAAGGAGTTATGTGCCAAAGCAGACAAGCTGATGGTTTCCCATCCTTCG
GATGAACCTGAGATCCAGCAGATGAAGAAGGATCTGGTCTCCAACTGGCAGCACATCCGTGACTTGGCTACT
GCCAGATATGCAAAACTGCAGGCTTCTTATGGGTACCAGCGGTTCTTATCTGACTACGATGAGCTCTCAGGC
TGGATGAAGGAGAAGACTGCTCTGATCAACGCCGATGAGCTGCCCGCAGACGTGGCTGCTGGGGAAGCCCTG
CTGGACAGGCATCTGCAGCATAAGCACGAGATTGATTCTTATGATGACCGATTTGAAAATGCTGAAATGACG
GGTTGGGAGCTCTTGGATGGCAACCATGAAGCCTCTGATGAAATTCAGGAAAAGATGACAACACTTAAAAAC
AACTGGATTGCCCTGAGGGAGCTGTGGTTCAAGCGTCAACAACAATACCAGCAATGCCTGGACTTTCATCTC
TTCTGCCGGGACCGTGAGCAAGTGGACAGTTGGATGAACAGACAAGAGGAATTCCTGAAAAATGAAGAGCTG
GGAAACTCTGTGGGCAGTGTAAACGCCCTTCTGCAGAAGCACGACGACTTTGAGGAAGCCTTTACTGCCCAA
GAAGAGAAGATCACAACCTTAGACAATACTGCAAACAAATTGATTGACAATGACCATTATGATTCGGAGAAC
ATTGCTGCTATCCGTGATGGATTGTTGAGCCGGCGGGACACCCTACGAGACAAGGCTGCCGCTCGTCGTAAA
ATGCTGCAGGATTCATATGATCTGCAGCAACTCTATCAGGACTCAGATGACCTGAAAAACTGGATTAACAAG
AAGAAAAAGTTGGCAGATGATGAAGATTACAAGGATACACAGAACTTGAAGAGCAGGGTTCAAAAGCAGCAG
GATTTTGAGAAGGAATTGGCCAATAATGAAATCATACTCAAGGACCTGGAGAAAAAAGGCCAAAAAATGATT
GAAGAGGATCACTACGCCTCTGATAACGTGGCTGCTCGTCTGAAGGAAGTCACCAGCCTCTGGAAGGGGCTG
ATGGAGATGACCACTCAGAAAGGGACCCAGTTGCATGAAGCTAACCAGCAGCTACAATTTGAAAATAATGCA
GAAGACTTGAAGCACTGGCTGGAGGAGGTGGAGGGGCAAGTTGCCTCTGAGGATTATGGGAAAGGCCTCGCT
GATGTTCAGAATCTACTCAGGAAACATGGCCTCCTGGAGTCCGCTGTGGTCGCTCGTCAGGATCAGGTGGAC
ACCCTCACAGATTTGGCTACACATTTTGAAGAAATAGGCCATCCTGATTCGGGGGACATGCGGGCCAGGCAG
GAGTCCTTGGTGTCCCGATTTGAAGCTCTGAAAGAGCCACTGGCCACCCGGAAGAAGAAGCTGCTTGACCTA
CTCCGTCTGCAGCAGATTTGCAGAGACACAGAGGATGAGGAGGCCTGGATCCAAGAGACTGAGCCTTCAGCA
GCATCCACCCAGCTCGGCAAGGACTTAGTTGCAGCCAAAAATCTTCTGAACAGGCACCAAGTCATCTTGGCA
GACATTGCCATCCATGAGCCACGCATCCAAGTGATAACAGAGCGGGGAAACAAAATGGTACAGGAAGGACAC
TTTGCTGCAGAAGATGTCAGCTCTAGGGTTGACAGTTTGAACAAGAATATGGAATCTCTCAATGCTCGAGCT
AAGAGAAGGCAGAATGATCTTGAGGCCAATGTCCAGTTCCAACAGTATCTGGCTGACCTGCATGAAGCAGAA
GCATGGATCAGAGAGAAGGAGCCTATTGTGGACAACACTAACTATGGAGCTGATGAAGAAGCTGCTGGGGCT
CTCCTCAAGAAGCATGAAGCCTTCTTGGTGGATCTCAATGCATTTGACAATAGTATGCAAGCGCTACGGGAT
CAGGCAGAAGCCTGCCAGCAACAACAGGCTGCACCCATGGAGGATGCTGCTCAAGAATCAAGGGTTCTGGCT
TTATTCGACTTCCAGGCCCGCAGCCATCGAGAGGTCTCCATGAAGAAGAACGATGTGCTAACTCTGCTCAGT
TCCATCAACAAGGACTGGTGGAAGGTTGAAGCTGATGATCACCAGGGCTTTGTCCCAGCAAACCATGTCAGA
AAACTGGCCTCTGATGAGCTCCCCATGGTCCCAAAGCGGCGGCGAGAAGAGCCAGGCAGCATTGCCCAGCGG
CAGGAGCAGATCGAGGAACTGTACCGCTCTCTCTGTGATCGGGCAGAAGAACGCAGACGTCGCCTACTACAA
CGTTATAATGAATTTCTTCTGGCCTATGAGGCAGGGGACATGCTGGAGTGGATTCAAGAGAAAAAAGCAGAA
AACACTGGAGTGGAACTTGATGACGTTTGGGAGCTGCAGAAAAAGTTTGATGAATTCCAAAGGGATTTAAAG
ACCAATGAGCCTCGGCGAAGGGACATCAACAAGGTGGCTGATGATCTGCTGTGGGAGAAACTTCTGACACCA
GAAGGAGCTCACATTCGGCAGGAATTGAACACACGCTGGGATTCCTTGCAGAGGCTTGCAGATGAACAGCAG
CAGCTGCTAGGCAGTGCACATGCTGTGGAGATGTTTCACAGAGATATAGATGACACAAAGGAACAGATTGAG
AAGAAGTGCCAGGCCCTCAGGGCTGCTGACCCTGGCTCCGACCTGATCAGTGTTCAGGCGCTTCAGCGACAA
CACGAGAGCTTTGAGAGAGACCTCATCCCTCTGGGGGAAAAGGTGACCATACTGGGAGAGACAGCAGAGCGG
CTCAGTGAATCCCACCCAGATGCCATTGAGGACCTGCAGAGACGGCGAGCAGAGCTGAACGAGGCCTGGAAT
GACCTACAGGTGCTTACAGAAGATCGTAAAGAGAACCTGAATGAGGCCCAGAAATTCTACCTGTTCCTCAGC
AAGGCCAGGGACCTTGAAAATTGGATGAGTGCCATTGGCGGCATGGTGTCATCACTGGAGCTAGCGGAGGAC
TTAACGGGCACAGAGATCTTGATAGAGCGACACCAGGAGCATCATGGCGAGATGGAGGCTGAGGCCTCCACT
TTCCAGGACTTAGAAAATTTTGGCACAGAACTTATAGACAGTGTGCACCGTAATAGAGCTGAGATTGAAAAT
AAACTTCAAGACATTCAACTAAAGAGAGAAGATTTGGAGAAGTCTTGGGAAAAACGCAAGAAGATGCTAGAC
CAATGCCTGAAATTGCAGTTGTTCCGAGGTAAATGTGAGCAGGTTGAGAGCTGGATGACGGTGCGTGAGAAT
TCCCTGAGGTCGGATGACAGAGATTCCTTACAAAGCCTACAGGCCTTGATGAAGAAACGTGATGATTTGGAG
AAAGCAATCACTGCTCAGGAAGAGAAAATTAATGACCTAAAAGATTTTGCTGATCAGCTCATAGATGATGAC
CACTATGCGAAGGAAGAGATTAACACTCGGCTCCAACAAGTGCTAAGCAGATGGGATGCTCTCAAAGCCCTA
CTGATGGCTGAACGGACAAAACTTGGAGACTATGCTGATCTGAAAAAATTCCACCATGACCTTGAGGAGCTG
GAGGAATGGATCAGTGAGATGATGCCCATAGCCTGTGATGAATCCTACAAAGACCCCACCAACATTCAGAGG
AAATACCTGAAGCACCAGACCTTTGAAAATGAGGTCCGGGGTCGAACTGAACAGGTGGAAGGAGTCATCGAC
CTGGGCAACTCCCTGATTGAGCGGAAGGCATGTGATGGCAATGAAGAGACCGTGGAGGAGCAACTGAAATTG
CTAAAGGAACATTGGGACAGCCTCCTTGAGAGAACCATTGACAAAGGAGAGAAACTCAATGAGGCTAGTCGC
CAGCAGAGGTTCAACACAAGTGTCCGGGATTTCGAATTCTGGCTCTCAGAGGCAGAGACACTTCTGGCCATG
AAAGATCAGGCCAAGGACTTGGCTTCTGCAGAAAACCTGCTCAAGAAGCATCAGCTGTTGGAAAAAGAGATG
TCGGCTCGAGAGGAGGCACTCAAGGACCTGAACAACTTGGCTGAGGATCTGCTCTCCAGCGGAACTTTCAAC
ATCGAGCAGATTGTGGAGAAAAGGGACAGTATCAACTCGCGCTTTGAAAATGTCCAGAACTTGGCAAGTGCC
CATCATGAGAAACTGAAAGAGGCCTATGCCTTGTTCCGGTTCTTCCAAGAACTAGATGATGAGGAGTCCTGG
ATCGAGGAGAAACTGGCACGAGTCAGCTCCCAGGACTATGGGAGGGATCTGCAAAGCGTTCAGAACTTACTG
AAGAAGCACAAACGTCTGGAGGGGGAGCTGGTGGCACACGAACCTGCCATCCAGAATGTGCTGGATATGGCC
GAGAAGCTGGGAGACAAGGATGCTGTGGGCCAAGAGGAAATCCAGGAGCGGCTGGCTCAGTTTGTGCAACAC
TGGGAGAAACTCAAAGAGTTGGCCAAGGACCGAGGGCTTCGGTTGGAAGAGTCCCTACAATTCCTGCAGTTC
ATGGAGAACGCGGAGGAAGAGGAAACCTGGATGATCGAGAAGGCGGCCCTGGTGGCCCGAGGGGATTCTGGA
GACACACTGGCTGCTACTAAGAACATTCTAAAGAAGCATGAAGCTTTGACTAATGACTTTACTATCCATGAG
ACCCGAGTACAAAATGTGTGTGCACAAGGAGAAGATATCCTGAGTAAG---------GAAGAAATTCAGAAT
AAGGAGAAAATTTCTGCCAAGATCCAAGTCCTGAGCGAAAAGGTACCTTCTCTGGCGAATGCAATAGAAGCT
TGGAAGTTGCAACTGGAAGATAATCATGCCTTCCAGCAATTTAACTGGAAGGCTGACGTGGTGGAGTCCTGG
ATAGCTGAGAAGGAAATGAGCCTGAAGACCAAGATCAACGGGGAGGACCTCACTGCCTTCCTCACTCTCCTG
GCAAAGCAGGACACACTGGATGCCAGTCTTCAGAGCTTCCAACAAGAGCAACTTGCTGAGATCACTGAGCTG
AAGGACCAACTGGTAGCTGCTCAGCACAGCCAGAGCAAAGCCATTGAGGAGCGCCATGATGCCTTGCAAAGG
CGCTGGGAGCAGTTGCTGGAAGCCTCTGCAGCCCACAGAGAGAAATTGCTGGAAAAGCAGCTGCCTCTGCAG
AAAGCTGAGGAGCTCTTCATGGAATTCGCACACAAGGCTTCAGCTTTCAACAACTGGTGTGAGAACGTGGAA
GAGGACCTGTCGCAGCCTGTGCACTGCGTGTCGCTGCAGGAGGTCCGGCAGCTGCAGAAGGAGCACGAAGCC
TTCCTGGCCTCGCTGGCTGGGGCTCAGGAAGACTTCAACTGTTTGGTGGCACTAGACAAGCAGATTAAGGCC
TTAAATGTGCCTTCTAGCCCTTACACCTGGCTGACGGTGGAGGTGCTGGAAAGGATCTGGAAGCAACTACCT
GACATGATCAAGGAGCGAGAGCAGGAGCTACAAAAAGAAGAGGCAAGACAAGTCAAGAACTTTGAGATGTGC
CAAGAGTTTGAGCAGAATGCCAGTGCCTTCCTTCAGTGGATTCAGGAGACCAGGGCTTATTTTCTGGATGGA
TCATTACTCAAAGAAACAGGAACTCTAGAAGCCCAATTGGATGCAAATAAAAGGAAGCAGAAGGAGATCCAG
GCCATGAAGCGTCAGTTGACCAAGATCGAGGACCTGGGAGACAACATGGAAGAGGCTCTGATCCTCGACATC
AAATACAGCACCATTGGTCTGGCCCAGCAGTGGGACCAGCTCCACGAGCTGGGGATGCGAATGCAGCACAAT
CTGGAGCAACAGATCCAAGCCAAGGATACCATAGGTGTGAGTGAGGAGACTCTAAAGGAGTTTAGCACCACC
TATAAACACTTTGATGAGAATTTGACAGGGCGCTTGACTCACAAAGAATTCAGGTCCTGCCTGCGAGGACTC
AATTATTACTTGCCCATGGTGGAGGAGGATGAACCAGAGCCTAAGTTTGAGAAGTTCCTGGATGCTGTGGAT
CCAGGAAGGAAAGGCTATGTCTCACTGGAGGAGTATACATCATTCCTGATTGACAAGGAGTCGGAGAACATC
AAGACCAGTGATGAGATAGAGAATGCTTTCCAATCCCTGGCAGAGGGCAAGGCCTATATTACCAAAGAGGAC
TTGAAGCAGGCCTTAACCCCAGAACAGGTGTCATTCTGTACCATACATATGCAGCAGTATATGGACCCACGG
GGTCGAAGTCAGCCTGCTGGCTATGATTATGTTGGCTTCACCAATTCCTACTTTGGCAAT------
>Marmota_marmota_marmota
ATGGAACACTCTCCAATGGAAACCATGTTGGAGAGCAGTGGGCCAAAGGTTTTAGAGACAGCAGAAGAAATC
CAGCAGAGACGTCAAGAGGTGCTGAATCGGTATGAGAGGTTCAAGGAACGGGTTGCTGAGAGGGGCCAGAAA
CTCGAAGAGTCCTACTACTACCAGGTTTTCAGGCGAGATGCAGATGACCTGGAGAAGTGGATCAAGGAGAAA
CTCAAGATTGCAGAGGAAAAAAGTTATGAAGATCCCACGAACATACAGGGGAAATATGAGAAGCACCAATCT
GTTGTAACAGAAGTGCAAGCAAAATCCAGAGTCCTTCCTGAACTGGAAGAAACCAGAAAACTCCGATTTACT
GAAGATCACTTTGCCCATGAGGACACCAAGGTCCATCTGGAAGAACTCTCCCACCTGTGGGAACTGCTGATG
GAGTTGATGCAAGAGAAAGGCAACCGGCTGTTGCAGATCCTGAAGTTCCAACAATACTTACAGGAGTGTGAA
GATATCTTGGAATGGATTGGAGACAAGGAGGCTATAGTGACATCCGCGGAGCTGGGTGAGGACTGGGAGAGA
ACAGAAGTTTTGCATAAGAAGTTTGAAGAGTTCCAGAAAGAACTGGAAGCTCGACAGGAGAGAGTGGATAGA
GTGAACCAGTATGCCGACGAGTGTGCTGCGGAGAGCCATCCTCAGCTGCCTTTGATAAAGACAAAGCAGGAT
GAAGTGAACGCTGCCTGGCAGCGTCTCTGTGATCTGGCTCTCCGGCGACGTGAAAACCTGTACAGTGCTGCA
GACCTCCAGAGATTCAAAAGGGATATGACTGAAGCCATGCAGTGGATCAAGGAGAAGGAGCCTCTGGTCACC
TCTGAGGACTATGGCAAAGATCTTGTTAGTTCTGAGGCCCTGTTTCACAATCATAAGGGACTTGAGAGAAAC
CTTGCTGTCATGGAGGACAAGGTAAAGGAGTTATGTGCCAAAGCAGACAAGCTGATGGTTTCCCATCCTTCG
GATAAACCTGAGATCCAGCAGATGAAGGAGGATCTGGTCTCCAACTGGCAGCACATCCGTGACTTGGCTACT
GCCAGATATGCAAAACTGCAGGCTTCTTATGGGTACCAGCGGTTCTTATCTGACTACGATGAGCTCTCAGGC
TGGATGAAGGAGAAGACTGCTCTGATCAACGCCGATGAGCTGCCCGCAGATGTGGCTGCTGGGGAAGCCCTG
CTGGACAGGCATCTGCAGCATAAGCACGAGATTGATTCTTATGATGACCGATTTGAAAATGCTGAAATGACT
GGTTGGGAGCTCTTGGATGGCAACCATGAAGCCTCTGATGAAATTCAGGAAAAGATGACAACACTTAAAAAC
AACTGGATTGCCCTGCGGGAGCTGTGGTCCAAGCGTCAACAACAATACCAGCAATGCCTGGACTTTCATCTC
TTCTGCCGGGACCGTGAGCAAGTGGACAGTTGGATGAACAGACAAGAGGAATTCCTGAAAAATGAAGAGCTG
GGAAACTCTTTGGGCAGTGTAAATGCCCTTCTGCAGAAGCACGATGACTTTGAGGAAGCCTTTACTGCCCAA
GAAGAGAAGATCACAACCTTAGACAATACTGCAAACAAATTGATTGACAATGACCATTATGATTCGGAGAAC
ATTGCTGCTATCCGTGATGGGTTGTTGCGCCGGCGGGACGCCCTACGAGAAAAGGCTGCCACTCGTCGTAAA
ATGCTGCTGGATTCATATCTTCTGCAGCAACTATATCAGGACTCAGATGATCTAAAAAACTGGATTAACAAG
AAGAAAAAGTTGGCAGATGATGAAGATTACAAGGATACACAGAACTTGAAGAGCAGGGTTCAAAAGCAGCAA
GACTTTGAAAAGGAATTGGCAAATAATGAAACCATGCTCAATAACCTGGAGAAAACTGGTCAAAAAATGATT
GAAGACGATCACTATGCCTCTGATAATGTGGCTGCTCGTTTGAAGGAAGTCACCAGCCTCTGGAAGGAGTTG
ATGGAGGTGACTACTCAGAAAGGGACCCAGTTGCATGAAGCTAACCAGCAGCTACAATTTGAAAATAATGCA
GAAGACTTGAAGCACTGGCTGGAGGAGGTCGAGGGGCAAGTTGCCTCTGAGGATTATGGGAAAGGCCTCGCT
GATGTTCAGAATCTACTCAGGAAACATGGCCTCCTGGAGTCCGCTGTGGTCGCTCGTCAGGATCAGGTGGAC
ATCCTCACAGATTTGGCTACACATTTTGAAGAAATAGGCCATCCTGATTCGGGGGACATGCGGGCAAGGCAG
GAGTCCTTGGTGTCCCGATTTGAAGCTCTGAAAGAGCCACTGGCCACCCGGAAGAAGAAGCTCCTTGATCTA
CTCCGTCTGCAGCAGATTTGCAGAGACACAGAGGATGAGGAGGCCTGGATCCAAGAGACTGAGCCTTCAGCT
GCATCCACCCAGCTCGGCAAGGACTTAGTTGCAGCCAAAAATCTTCTGAACAGGCACCAAGTCATCTTGGCA
GACATTGCCATCCATGAGCCACGAATCCAAGTGATAACAGAGCGGGGAAACAAAATGGTACAGGAAGGACAC
TTTGCTGCAGAAGATGTCAGCTCTAGGGTTGACAGTTTGAACAAGAATATGGAATCTCTCAATGCTCGAGCT
AAGAGAAGGCAGAATGATCTTGAGGCCAATGTCCAGTTCCAACAGTACCTGGCTGACCTGCATGAAGCAGAA
GCATGGATCAGAGAGAAGGAGCCTATTGTGGACAACACTAACTACGGAGCTGATGAAGAAGCTGCTGGGGCT
CTCCTCAAGAAGCATGAAGCCTTCTTGGTGGATCTCAATGCATTTGACAATAGTATGCAAGCGCTACGGGAT
CAGGCAGAAGCCTGCCAGCAACAACAGGCTGCACCCGTGGAGGATGCTGCTCAAGAATCAAGGGTTTTGGCT
TTATTTGACTTCCAGGCCCGCAGCCATCGAGAGGTCACCATGAAGAAGAACGATGTGTTAACTCTGCTCAGT
TCCATCAACAAGGACTGGTGGAAGGTTGAAGCTGATGATCACCAGGGCTTTGTCCCAGCAAACCATGTCAGA
AAACTGGCCTCTGATGAGCTCCCCATGGTCCCAAAGCGGCGGCGAGAAGAGCCAGGCAGCATCGCCCAGCGC
CAGGAGCAGATGGAGGAACTGTACCGCTCTCTCTGTGATCGGGCAGAAGAACGCAGACGTCGCCTACTACAA
CGTTATAATGAATTTCTTTTGGCCTATGAGGCAGGGGACATGCTGGAGTGGATTCAAGAGAAAAAAGCAGAA
AACACTGGAGTGGAACTTGATGATGTTTGGGAGCTGCAGAAAAAGTTTGATGAATTCCAAAGGGATTTAAAG
ACCAATGAGCCTCGGCTAAGGGACATCAACAAGGTGGCTGATGATCTGCTGTGGGAAAAACTTCTGACACCA
GAAGGAGCTCACATTCGGCAGGAATTGAACACACGCTGGGATTCCTTGCAGAGGCTTGCAGATGAACAGCAG
CAGCTGCTAGGCAGTGCACATGCTGTGGAGATGTTTCACAGAGATATAGATGACACAAAGGAACAGATTGAG
AAGAAGTGCCAGGCCCTCAGGGCTGCTGACCCTGGTTCTGACCTGATCAGTGTTCAGGCGCTTCAGCGACAA
CATGAGAGCTTTGAGAGAGACCTCATCCCTTTGGGGGAAAAGGTGACCATACTGGGAGAGACAGCAGAGCGG
CTCAGTGAATCCCACCCAGATGCCATTGAGGACCTGCAGAGACGGCGAACAGAACTGAATGAGGCCTGGAAT
GACCTGCAGGTGCTTACAGAAGATCGTAAAGAGAACCTGAATGAGGCCCAGAAATTCTACCTGTTCCTCAGC
AAGGCCAGGGACCTTGAAAATTGGATGAGTGCCATTGGTGGCATGGTATCATCACCGGAGCTAGCTGAGGAC
TTAACGGGCACAGAGATCTTGATAGAGCGACACCAGGAGCATCATGGCGAGATGGAGGCAGAGGCCTCCACT
TTCCAGGACTTAGAAAATTTTGGCACAGAACTTATAGACAGTGTGCACCGTAATAGAGCTGAGATTGAAAAT
AAACTTCAAGATATTCAACTAAAGAGAGAAGATTTGGAGAAGTCTTGGGAAAAACGCAAGAAGATGCTAGAC
CAATGCCTGAAATTGCAGTTGTTCCGAGGTAAATGTGAGCAGGTCGAGAGCTGGATGATGGCGCGTGAGAAT
TCCCTGAGGTGGGATGACAAAGATTCCTTACATGGCCTAGAGGCCTTGATGAAGAAACGTGACGATTTGGAG
AAAGCAATCACTGCTCAGGAAGAGAAAATTAATGACCTAAAAGATTTTGCTGATCAGCTCATAGATGATGAC
CACTATGCAAAGGAAGAGATTACCACTCGGCTCCAACAAGTGCTAAGCAGATGGGATGCTCTCAAAGCCCTA
ATGATGGCTGAACGGACAAAACTTGGAGACTACGCTGATCTGAAAAAATTCTACCATGACCTTGAGGAGCTG
GAGGAATGGATCAGTGAGATGATGCCCATAGCCTGTGATGAATCCTACAAAGACCCCACCAACATTCAGAGG
AAATACCTGAAGCACCAGACCTTTGAAAATGAGGTTCGGGGTCGAACTGAGCAGGTGGAAGGAGTCATCGAC
TTGGGCAACTCCCTGATTGAGCGGAAGGCATGTGATGGCAATGAAGAGACCGTGGAGGAGCAACTGAAATTG
CTAAAGGAACATTGGGACAGCCTCCTTGAGAGAACCATTGACAAAGGAGAGAAACTCGATGAGGCTAGCCGC
CAGCAGAGGTTCAACACAAGTGTCCGGGATTTTGAATTCTGGCTCTCAGAGGCAGAGACACTTCTGGCCATG
AAAGATCAGGCCAAGGACTTGGCTTCTGCAGAAAACCTGCTCAAGAAGCATCAGCTGTTGGAAAAAGAGATG
TCGGCTCGAGAGGAGGCACTCAAGGACCTGAACAACTTGGCTGAGGATCTGCTCTCCAGTGGAACTTTCAAC
ATTGAGCAGATTGTGGAGAAAAGGGATAGTATCAACTCGCGCTTTGAAAATGTCCAGAACTTGGCAAGTGCC
CATCATGAGAAACTGAAAGAGGCCTATGCCTTGTTCCAGTTCTTCCAAGAACTAGATGATGAGGAATCCTGG
ATCGAGGAGAAACTGGCACGAGTCAGCTCCCAGGACTATGGGAGGGATCTGCAGGGCGTTCAGAACTTACTG
AAGAAACACAAACGCCTGGAGGGAGAGCTGGTGGCACATGAACCTGCGATCCAGAATGTGTTGGATATGGCC
GAGAAGCTGGGAGACAAGGATGCTGTGGGGCAAGAGGAAATCCAGGAGCGGCTGGCTCAGTTTGTTCAACAC
TGGGAGAAACTCAAAGAGTTGGCCAAGGACCGAGGGCTTCGGTTGGAAGAGTCCCTACAATTCCTGCAATTC
ATGGAGAACGCGGAGGAAGAGGAAACCTGGATGAGTGAGAAGGAGGCCATGGTGGCCCGAGGGGAGTCTGGA
GACACACTGGCTGCTACTCAGAACATTCTAAAGAAGCATGAAGCTTTGACTAATGACTTTACTATCCATGAG
ACCCGAGTACAAAATGTGTGTGCACAAGGAGAAGATATCCTGAGTAAG---------GAAGAAATTCAGAAT
AAGGAGAAAATTTCTGCCAAGATCCAGGTTCTGAACGAAAAGGTCCCTTCTCTGGCGAATGCAATAGAAGCT
TGGAAGTTGCAATTGGAAGATAATTATGCCTTCCAGCAATTTAACTGGAAGGCTGATGTGGTAGAGTCCTGG
ATAGCTGAGAAGGAAATGAGCCTGAAGACCAAGTTCAACGGTGAGGACCTCACTGCCTTCCTCACTCTCCTG
GCAAAGCAGGACACACTGGATGCCAGTCTTCAGAGCTTCCAGCAAGAGCAACTTGCTGAGATCACTGAGCTG
AAGGACCAACTGGTAGCTGCTCAGCACAGCCAGAGCAAAGCCATTGAGGAGCGCCATGACGCCTTGCAAAGG
CGCTGGGAGCGGTTGCTGGAAGCCTCTGCAGCCCACAGAGAGAAATTGCTGGAAAAGCAGCTGCCTCTACAG
AAAGCTGAGGAGCTCTTCATGGAATTTGCACACAAGGCTTCAGCTTTCAACAACTGGTGTGAGAACGTGGAA
GAGGACATGTCACAGCCTGTGCACTGCGTGTCGCTGCAGGAGGTCCGGCAGCTGCAGAAGGAGCACGAAGCA
TTCTTGGCCTCCCTGGGTGGGGCTCAGGAAGACTTCAACTATTTGGTGGCACTAGACAAGCAGATTAAGGCC
TTAAATGTGCCTTCTAGCCCTTACACCTGGCTGACGGTGGAGGTGCTGGAAAGGATCTGGAAGCAACTACCT
GACATGATCAAGGAGCGGGAGCAGGAGCTACAAAAAGAAGAGGCAAGACAAGTCAAGAACTTTGAGATGTGC
CAAGAGTTTGAGCAGAATGCCAGTGCCTTCCTTCAGTGGATTCAGGAGACCAGGGCTTATTTTCTGGATGGA
TCTTTACTCAAAGAAACAGGAACTCTAGAAGCCCAATTGGATGCAAATAAAAGGAAGCAGAAGGAGATCCAG
GCCATGAAGCGTCAGTTGACCAAGATCGAGGACCTGGGAGACAACATGGAAGAGGCTCTGATCCTCGACATC
AAATACAGCACCATTGGTCTGGCCCAGCAGTGGGACCAGCTCCACGAGCTGGGGATGCGAATGCAGCACAAT
CTGGAGCAACAGATCCAAGCCAAGGATACCATAGGTGTGAGTGAGGAGACTCTAAAGGAGTTTAGCACCACC
TATAAACACTTTGATGAGAATTTGACAGGGCGCTTGACTCACAAAGAATTCAGGTCCTGCCTGAGAGGACTC
AATTATTACTTGCCCATGGTGGAGGAGGATGAACCTGAGCCTAAGTTTGAGAAGTTCCTGGATGCTGTGGAT
CCAGGAAGGAAGGGCTATGTCTCACTGGAGGACTATACATCATTCCTGATTGACAAGGAGTCAGAGAACATC
AAGACCAGTGATGAGATAGAGAATGCTTTCCAATCCCTGGCAGAGGGCAAGGCCTATATTACCAAAGAGGAC
TTGAAGCAGGCCTTAACCCCAGAACAAGTGTCATTCTGTACCATACATATGCAGCAGTATATGGACCCACGG
GGTCGAAGTCAGCCTGCTGGCTATGATTATGTTGGCTTCACCAATTCCTACTTTGGCAAT------
>Elephantulus_edwardii
ATGGAGCAGCTTCCAAAGGAAACTGTTTTGGAAAGCAGTGGGCCAAAGGTGTTGGAAACAGCTGAAGAGATC
CAGAAGCGGCGTCAGGAAGTGTTGGCTCGTTATGAGAGGTTCAAAGAGCTGGTTGCTGAGAGAGGTCAAAAG
CTTGAAGATTCCTATCACTACCAAGTTTTCAGGCGGGATGCAGATGACCTGGAAAAGTGGATCATGGAGAAA
CTCAAGATTGCAGGAGATAAGAGCTATGAAGACCCAACTAACATACAGGGGAAATATCAGAAACATGAATCC
TTTGAAGCAGAGGTACAAGCAAAATCAAGGGTCATTCCTGAACTGGAAGAAATCAGGGAAGTCCGATTTGCT
GAAGGGCATTTTGCCCATGAAGACACAAAGGCTCATCTGGAAGAGCTGCGCCGCCTCTGGAACCTACTGTTA
GAGCTGACTCAAGAGAAAGGTTACCTGCTGCTACAGGTTCTGAAACTCCAGAAGTACTTACAAGAGTGTGCT
GATATCTTAGAGTGGATTGGAGACAAGGAGGCTATAGTAACATCAGTGGAACTGGGTGATGACTGGGAACGT
ACAGAGGTTCTACATAAGAAGTTTGAAGAGTTTCAAGTTGACCTAGCAGCTCGGAAGGGGAGAGTGGATGGA
GTGAACCAATATGCCAATGAGTGTGCTGAGGAGAACCACCCTGAGCTGCCTTTGATTAAGTCAAAGCAGGAT
GAGGTAAATGCTGCCTGGGAGCGTCTCCATGGACTGGCACTTCAGCGACGCAAAACTCTAACTGATGCTACA
GACATACAGCGATTTAAAAGGGATGTGACTGAAGCCATCCAGTGGATCAAGGAGAAGGAGCCTCTTCTCACC
TCTGAGGATTATGGCAAAGACCTTGTTACTTCTGAGGCCCTGTTCCACAGTCATAAGGGGCTTGAGCGGAAT
CTTGCAGTCATGGAAGACAAGGTCAAGGAGTTGTGTGCAAAAGCAGAGAAGCTGAATGTCTCCCATCCTTCA
GATGCACCTCAGATTCAGAATATGAAAGAGGATCTGGTCTCCAACTGGGAATACATTCGTGCCTTAGCTACT
AAGAGATACACAAAGTTACAAGCTTCTTACTGGTACCAGCGGTTCTTATCTGATTATGATGAACTCTCAGGC
TGGATGAAGGAGAAGACTGCCCTGATCAATGCTGACGAGTTACCTACAGATGTGGCAGGTGGGGAAGCCCTA
CTGGACAGGCACCAGCAGCATAAGCATGAGATTGAATCTTATGATGATCGATTTCAATCTGCTGAGGAGACT
GGTCAAGACCTGCTGGATGCCAATCATGAAGCTTCACAGGAAGTTGAGGAAAAGATGACAACACTTGCCAAC
AATCGGGAAGCCCTGATGGGACTGTGGCACACGCGTCAGAATCAATATGAGCAGTGCTTGGATTTGCACCTG
TTCTACCGAGACAGTGAACAAGTAGACAGCTGGATGAGCAGACAAGAGGCCTTCCTGGATAATGAAGATCTG
GGAAACTCTCTGGGAAGTGTAGAGGCCCTTCTTCAGAAGCATGATGACTTTGAGGAAGCATTTACTGCCCAG
GAAGAGAAGATTACAACCTTAGACAAGACAGCAACCAAACTGATTGATAATGATCATTATGATTCAGAGAAC
ATTGCTACTATACGAGACTCGTTGTTGGCCAGGCGGGATGTCTTACGTGAAAGGGCTGCCACTCGACGTGGA
ATGCTGGAGGATTCATTGCTTCTGCAACAACTGTATCAGGACTCAGATGACCTAAAGAACTGGATCAACAAG
AAGAAAAAGTTGGCAGATGATGAAGATTACAAGGATATACAGAATCTGAAAAGTCGAGTACAAAAGCAGCAA
GTCTTTGAAGAAGAATTGGCAACTAATGAAATTCTACTCAATAACTTGGAGAAAACTGGCAAGGAAATGATT
GGGAGAAATCACTATGCTTCTGACAAGGTGGAGGTCCGTTTGAATGAAGTTGTCAGTCTCTGGAAGGAATTG
TTGGATGCAACAGCACAAAAAGGGACCCAGTTGCAAGATGCTAACAAGCAGCTGCAATTTGAAAATAATGCA
GAAGATCTAGAACGCTGGCTTAAGGAGGTGGAGTTGCAGGTGACCTCTGAGGATTACGGGAGAGGCCTGGCA
GATATCCAGAACCTGCTCAGGAAACATGGCCTCCTGGAATCAGCTGTGGCTACTCGTCAGGATCAAGTGGAC
ACCCTCACAGACCTGGCTGCATATTTTGAAGAAACAGACCACCCTGATGCTATGGACATACGTGCAAAGCAG
GAGTCCTTGTTGTCAAGGTTTGAAGCCCTGAAAGAGCCTCTAGTAACCCGGAAAAATGAACTCATTGATCGC
CTCCGCTTGCAACAGATCTGCAGAGACACTGAGGATGAGGAAGCCTGGATCCAAGAAACAGAACCCTCAGCA
GCTTCCACTCATCTTGGTACAAACTTGATTTCCTCCAAGAATCTCCTGAATAGGCATCAAGTTATCCTATCC
GACATTGCCAGCCATGAGCCACGCATTCGCGTGATAACAGAGAGAGGAAACAAAATGGTAGAGGAAGGACAC
TTTGCTGCAGAAGATGTGGCCTCTAGAGTGATGAGTTTGAATAAGAATATGGAGTCTCTACAGGCTCGGGCT
AATAGAAGGCAAAATGATCTTGAGGCTAATGTCCAGTTACAGCAATACTTGGCTGATCTGAATGAAGCAGAA
GCATGGATTAGAGAGAAAGAACCTATTGCAAGCAATACTAACTATGGTGCTGATGAAGAAACAGCTGGGGCT
CTCCTAAAGAAGCATGAGGCTTTCATCGTGGATCTCAATGCATTTGGAAATAGTATGCAAGCTCTGAGAGAT
CAGGCAAAAGCCTGCCAGCAACAACAAGCTGCACCAGTGGAGGGAGCTGGTCGAGAAGAGAGGGTTATGGCT
TTATATGATTTCCAGGCCCGCAGCACCAGAGAAGTCACCATGAAGAAAGATGATGTCTTAACTTTGCTTAGT
TCCATCAATAAGGATTGGTGGAAGGTGGAAAGTGATGATCACCAGGGATTTGTCCCAGCTGTCTATGTCAGA
AAATTGGCCCATGATGAGTTCCCAATGCTTCCCCGGAGGCGGAGAGAAGAGCCAGGCAGCATTGCCAGGCGC
CAGGAGTATATTGAGGACCAGTACCACACCCTCCTTGATCTAGCTGGTGAACGCAGGCGTCGTCTACGGCAA
CGTTACAATGAATTTCTGCTGGCTTATGAGGCAGGGGATATGCTGGACTGGATCCGAGACAAGAAGGAAGAG
AACACTGGGGTGGAACTAGATGATGTTTGGGAGTTGCAAAAAAAATTCGATGAGTTCCAAACGGATTTGAAG
ACCAATGAGCCTCGGCTAAGGGAAATCAATAAAGTAGCTGACAATCTACTATTTGAAGATCTTCTAACACCA
GAAGGAGCTCAAATTCGACAGGAAGTGAATACCCGCTGGGGTTCCCTGCAGAGACTGGCGGAGGAACAGCGC
CAGCTTCTGGGCAGTGCCCATGCTGTCCAGATGTTTCACAGGGAAGCAGATGACACAAAGGAGAAGATTGAA
ATGAAGTGTCAGGCCCTCAGTGCTGCTGATCCTGGCTCAGACCTGCTCAGCGTTCAGGCCCTTCAACGACAG
CATGAGGCCTTCCATCGAGACCTCCTGCCTTTGGGGGAAAAGGTGACCAATCTGGGGGAAACAGCAGAGCGA
CTCATGGAGTCCCATCCAGATGCAACTGAGGACCTGCAGAGGCAGCGGCAAGAGTTGAATGCTGCCTGGGAA
GACCTGTTGGGACGTACGGAGGATCGTAAGGAGAACTTAAATGAGTCCCAGAAATTCTACCTCTTCCTCAGC
AAGGCCAGGGATCTTCAGAATTGGATCAGCGGTATTGGTGGTATGGTATCATCACAGGAACTGGCTGAGGAC
TTAACTGGCACAGAGATCATGCTGGAGCGACACCAGGAGCACCGAGCTGACATGGAGGCTGAGGTCCCAGCC
TTTCAGGCATTAGAGGACTTTGGTGCAGAACTTATAGCCAGTGATCACCGTGACAGCCTGGAGATTGAGAGA
AAGCTTCAGGATGTCAGACAAGAGAGAAATGACTTAGAGAGAGCTTGGGAACAACGCAAGAAGATGCTAGAC
CAGTGCCTGCAGTTGAAGTTATTCCAAGGAGACTGTGATCAAGCTGAGAGCTGGATGATGGCACGTGAGAAC
CTCTTGCGGTCAGATGACAAAGGCTCCTTAGAGAGTCTAGAGGCCTTGATGAAAAAACGTGATGACTTGGAT
AAGGCAATCACTGCTCAGGAACAGAAGATCACTGACCTAAAAAATTTTGGTGAACGACTCATAGCTGATGAG
CATTATGCCAAGGAGGAGATTGCTTCTCGGCTCCAACGGGTGCTAGACAGGTGGAATGCTCTCAAAGCTCAG
CTAATTGTTGAGAGAACAAAGCTTGGCGACTATGCTGACTTGAAGCAGTTTTACCGTGACCTCGAGGACCTA
GAGGAATGGATCAGCGAGATGCTGCCCACAGCCTGTGATGAATCCTACAAAGACCCTACCAACATCCAGAGG
AAATATATGAAGCATCAGACCTTTGAAAATGAGGTCAATGGCCGAGCTGAGCAGGTGGAAGCAGTTATCAAC
CTGGGGAACTCATTGATTGAACGAGGGGCCTGTGATGGCAATGAAGAAACCATGAAGGGACAACTGGAAGAC
CTAGAAAAACACTGGGACCTATTGCTTGAGAAAACAATTGACAAAGGGCAGAAGCTGGATGAGGCCAGTCGC
CAGCAAAGGTTTAACACTGGAATCCGAGATTTTGAATTCTGGCTGTCAGAGGCAGAGACCCTTCTTGCGATG
AAAGATCAGGCTAGGGACTTGGCTTCTGCTGGCAATCTGCTCAAGAAGCATCAATTATTGGAAACAGAGATG
CTGGCCCGCAATGATGCCCTCAAGGACTTGAATGAATTGGCTTCTGAACTGCTCTCCAGTGGGACATTCAAT
GAGGACCAGATTGTGGAGAAAAGGGATAGTGTCAATAAGCGTTTCTTGAATGTACAAGATTTGGCAGCTGCA
CACCATGAAAAACTAAAAGAAACTTATGCCTTATTCCAGTTCTTTCAGGATCTAGATGATGAGGAATCCTGG
ATAGAGGAGAAATTGGTGCGTGTGAAATCCCAGGACGATGGGAGGGATCTGCAAGGTGTTCAGAACTTACTG
AAGAAGCACAAGCGCCTCGAGGGAGAGCTGGTGGCACATGAGCCAGCCATTAAGAGAGTGTTGGATATGGCA
GAGACGCTGGGAGACAAGGACGCTGTGGGACGAGAGGAGATCCAGGAGCGACTGGCACAGTTTGTTGAACAC
TGGGAGAAACTGAAAGAGTTGGCCAAGGCTCGAGGGATCCGGTTGCAAGAGTCTCTAGAATACTTGCAATTC
ATGGAGAATGCTGAGGAAGAGGAGGCTTGGATGGATGAAAAGGAAGCTATGGTTGCCCGAGGGGAATCTGGA
GACACACTGGCTGCTACTCAGAGTTTGTTAAAGAAGCATGAAGTTCTGGATAGTGACTTTGCCATCCATGAG
TTCCGAGTACAAAATGTGTGCACTCAAGGAAAAGATATCCTGAGCAAGGTGTCCAAGGAT---------TGC
AAAGAGGAGATTTCTGCTAAGCTTGAGTCTCTGAATGAAAAGACTCCTGTACTGGCCAAAGCAATAAATGCA
TGGAAGCTGCAGCTGGAGGATGATTATGCTTTTCAGCAGTTTAACTGGAAGGCTGATGTGGTAGAGGCCTGG
ATAGCCGAGAAGGAAAAAAGCCTGAAGATCAATGGTAATGGTACAGACCTAGCTGCCTTCCTCACTCTACTG
GCAAAGCAGGATACTCTGGAAGCCAGCCTGCGAAGCTTCCAGCAGGAGAGGCTGTCTGAGATCACGGACCTG
AAGGACCAGCTGGTAGCAGCCCAGCACAGCCAAACCAAAGCCATTGAGGAGCGCCATGCTGCTCTCCTGAGG
CGCTGGGAACAGCTGCTGGAGGCATCTGCAGCCCACAGACAGAAGCTGCAGGATAAGCAGTTGCCCTTACAG
AAGGCTGAGGAGCTATTTATGGAATTTGCGAACAAGGCTTCAGCTTTCAACAATTGGTGTGAGAATGCAGAG
GAAGATCTATCAGAGCCTGTACACTGCATCTCCCTGAATGAGATCCGGCAGCTACAGAAAGACCATGAGGTC
TTCTTGGCCTCCTTGGCTGATGCTCAAGCTGACTTCAACCATTTGCTGGAGTTAGACAGCCAGATTAAGGCC
CTGAATATGCCATCCAGTCCTTATACCTGGTTAACAGTGGAGGTGCTAGAAAGGTTCTGGAAACGCCTGCTT
GGCATTGTCAAGGAACGTGAACAGGAGTTGCAAAAAGAGGAAGCAAGACAGGTCAAGAACTTTGAGATGTGC
CAGGAATTTGAACAGAATGCCAGTGCCTTCCTGCAGTGGATCTTAGAGACCAGAGCATATTTTCTGGATGGA
TCTTTACTGAAGGAAACAGGAACTTTGGAAGCTCAATTGGAAGCTAATAAAAGGAAACAGAAGGAGATCCAG
GCTATGAAGCGCCAGCTGACCAAAATTGAGGAACTTGGGGAAAACTTGGAAGATGCGCTGATTCTTGACATA
AAATACAGCACCATTGGTCTGGCTAAGCAGTGGGACCAACTCTATGAATTTGGGATGCGAATGCAACACAAC
CTGGAACAACAGATCCAAGCCAAGGACACAATTGGTGTGAGTGAAGAGACACTAAAGGAATTTAGCACAACC
TTTAGACATTTTGATGGGGATTTGACAGGGCGCTTGACTCATAAGGATTTCCGGTCCTGCCTAAGAGGACTC
AATTACTACCTGCCAATGGTGGAGGAGGATGAACCTGAGCCCAAGTTTGAGAAGTTTCTCAATGTTGTTGAC
CCAGGGAGGAAAGGTTATGTTTCATTGGAGGACTACACTTCATTCCTGATCGACAAAGAGTCAGAGAACATC
AAATCCAGTGATGAAATAGAGGATGCCTTCCATGCCCTGGCAGAGGGCAAGTCTTATATTACCAAAGACGAC
ATGAAACAGGCCCTAACTCCAGAACAAGTGTCCTACTGTACTTCACATATGCAACAATATGTGGACCCACGA
GGTCGAAGTCACCTTGCTGGCTATGACTATGTTGGCTTTACCAATTCCCACTTTGGTAGC------
>Chrysochloris_asiatica
---------------------------ATGGAGAGCAGTGGGCCAAAGGTGTTGGAAACAGCTGATGAGATC
CAGGAGAGGCGTCAGGAGGTGTTGGCTCGTTACCAGAGGTTCAAGGAGCTGGTTGCTGAAAGGGGTCAGAAG
CTTGAAGAATCCTATCACTACCAGGTTTTCAGGCGGGATGCAGATGACCTGGGGAAATGGATTGTGGAGAAA
ATCAACATTGCAGGAGATAAAAGCTATGAAGACCCTACGAACATACAGGGAAAATACGATAAACATGAATCC
TTCACACTAGAAGTACAAGCAAAATCAAACGTCATTCCTGAACTGGAAGAAATTAGGAAAATCCGCTTTCCT
GAGGGACATTTTGCCCATGAGGAAACAAAGGCTCATCTGGAGGAACTGCACCGCCTGTGGGAACTGCTGCTA
GAACTGACCGAGGAAAAGCGCATCATGCTGCTACAGGCCCTGAATCTCCAGCAGTATTTTCAGGACTGTGCA
GACATCTTGGAATGGATTAGAGACAAGGAGGCTATAGCAGCATCAGTGGAGCTGAGTGAGGACTGGGAGCGC
ACAGAAGTTCTACATAAGAAGTTTGAAGATTTCCGAATGGAACTAGAAATTCGGAAAGGAAAAGTGGTTGCA
GTGAACCAATATGCCAATGAGTGTGCTGAGGAGAACCACCCTCAACTGCCTTTGATTAAGGAAAAACAGGAT
GAGGTGAATGCTGCCTGGGAGCATCTCCATGGTCTGGCTCTCCAGAGACAGAAAACCCTATCCAATGTTGCA
GACCTCCAGAGATTTAAAAGGGATGTGGATGAAGCCATCCAGTGGATCAAGGAGAAGAAGCCTCTTCTGACC
TCTGAGAACTATGGCACAGACCTTGTCAGCTCAGAGGCACTGTTCCACAGTCACGAGGGATTTAAGAAGAAT
CTTACAGACATGGGAGATAAGGTGATGGCGTTATGTGATAAAGCAGATATGTTGGAGGTCTCCCATCCTTCA
GAAGCACCTCAGATCCAGCAGATGAAAGAGGACCTATGTTCAAGATGGGAGAAGATCTGTGCTTTGGCTACC
GCCAGATATACAAAGCTGAAGGCTTCTTATGAGTATCACAGATTCTTATCTGACTACGATGAACTCTCAGGC
TGGATGAACGAGAAGACTGCTCTAATCAATGCTGATGAATTGCCTACAGATGTGGCTGGCGGAGAAGCCCTA
CTGGACAGGCATCAGCAGCATAAGCATGAGATTGACTCTTATGATGACCGATTTCAAACTGTTGATGAAACT
GGTCAAGCTCTGCTGGGTGCCAATCACGAAGCCTCTGACGAAGTTAGGGAAAAGATGGAAAAACTTGCCAAC
AACTGGGCTGCCCTGCTGGAACTGTGGGACAAGCGTCAACATCAATATGAGCAGTGCTTGGATATGCATCTG
TTCTTCCGAGACAGTGAGCAAGTAGACAGTTGGATGAGCAGACAAGAGGCCTTCCTGGATAATGAGGACTTG
GGAAACTCTTTGGGAAGTGTGGAAGCCCTTCTTCAGAAGCATGAAGACTTTGAGGAAGCTTTTACTGCCCAG
GAAGAAAAGATCACAACCTTAGATAAAACAGCAACCAAACTGATCGACAATGACCATTATGACTCCAAGAAC
ATTGCTGCTATACGAGATGGGCTGTTGGGCCGGCGGGATATCCTGCGTAAAAGGGCTGCCACTAGACGTCAA
TTGCTGAAGGATTCATTGCTTCTGCAGCAACTATATCAGGACTTAGATGATCTAAAAAACTGGATCAACAAG
AAGAAAAAGCTGGCAGATGATGAAGATTACAAGGATACACAGAATTTGAAGAGCAGAGTACAAAAGCAACAA
GCTTTTGAGGAGGAATTGTCAGCTAATACGATACTACTCAACAACCTAGAGAAAACTGGCCAGAAGATGATT
GAGGATAATCACTATGCCTCTGACAATGTGGATGCTCGTTTGCGTGAAGTTGCCAGCCTCTGGAAGGAATTG
TTGGAGGCTAATGAACAGAAAGGAACCCTGTTGCAAGATGCTAACAAGAGACTTCAGTTTGAAAATAATGCG
GAAGACCTAAAACGCTGGCTGGAGGAGGTGGAGGGCCAGGTTGCCTCTGAGGATTATGGGAAAGGCCTTTCA
GATGTCCAGCTTCTACTCATGAAACATGGCCTCCTGGAGTCAGCTGTAGCTACTCATCAGGATCAAGTGGAC
ACCCTCACAGATCTGGCTGCATATTTTGAGGAAGCAGGACATCCCGATGCTGGGGACATACGGGCAAGACAG
GAGTCTTTGGTGTTCCAGTTTGAAGCTCTGAAAGAACCACTGGCCACCCGGAAAAAAACCCTCATAGACTTC
CTATGTTTGCACACGATCTGTAGAGACATTGAGGATGAGGAGGCCTGGATCCAAGAGACAGAACCCTCAGCA
GCTTCTACCTACCTTGGTAAAAATCTGATTGCCTCCAAGAATCTCCTGAACAGGCACCAAGTGATTCTGGCT
AACATCGCCAGTCATGAGCAACCCATTAAAACAATAACAGAGACAGGAAACAAAATGGTAGAAGAAGGACAC
TTTGCTGCAGAAGATGTGGCCTCTCGAGTGAATAGTTTAAATGAGAATATGAAGTCTTTACAGGCTAGAGCT
GCTAGGAGGCAGAATGATCTTGAAGCCAATGTCCAGCTCCAGCAATACCTGGCCGATCTACATGAAGCAGAA
GCGTGGATTAGAGAGAAGGAGCCTATAGTGAAAAATACTAACTATGGGGCTGATGAAGAAGCAGCTGGAGCT
CTTCTAAAGAAGCATGAAGCCTTCCTAGAGGATCTCAAAGCATTTGGCAACAGCATGCAAGCTCTGCGGAAT
CAGGCAGAAGACTGCCAGGAACAACAGGCTGCACCAGTGGAGGGAGCTGGTCGAGAAGAGAGGGTTGTGGCT
TTATATGACTTCAAAGCCCGTAACCCCCGAGAAGTCACCATGAAGAAAAATGATGTCTTAACTCTACTTAGT
TCCATCAATAAGAACTGGTGGAAAGTAGAAGCTGATGACCACCAGGGATTTGTCCCGGCTAACTATGTCAGG
AAACTGACCCATGAAGAGTTTCCAATGCTTCCACGGCGGCAACTACAAGAACCAGGCAGCATTACCGAGCGC
CAGGAGCAGATTGAGGACCAGTACCGCTCCCTCCTTGATCTGGCAGAAGAACGCAGACGTCATCTATCACAA
CGTTACAATGAATTTTTACTGGCATATGAGGCAGGAGACATGTTGGAATGGATCCAAGAAAAGAAGGCAGAA
AACACTGGGGTAGAGTTACATGATGTTTGGGAGTTTCAGAAAAAATTAGATGAGTTCCAAACGGATTTGAAG
ACCAATGAGCCTCGGCTGAGGGAAATCAATAAGGTGGCTGATGACCTGCTGCTTGAAGATCTTCTAACACCA
GAAGGAGCTCACATTAGACAGGAACTGAATGTCCGCTGGGCCTCCCTGCAGAGACTGGAAAAGGAACAGCGC
CAACTGCTAGGCAGTGCCCATGCTGTCGAGATGTTTCACAGAGATGCAGATGACACAAAGGAACTGATTGAG
AAGAAATGCCAGGCCATCAAAGCTGCTGACCCTGGCTCAGATCTATTCAGCGTCCAGGCCCTTCAGCGACAA
CATGAGGGCTTCGAGCGAGAACTTCCGCCCTTGGAAGAAAAGGTGACCACCTTGGGGGAAACAGCAGAACGG
CTCAGTGAGTCCCATCCAGATGCCACTGAGGACCTGCAAAGGCAACGAAGAGAGTTGAATGAGGCTTGGGAT
GACCTTCTGGAACATACAAAGGGTCGCAAAGAAAACTTAAACGAATCCCAGAAATTCTACCTCTTCCTTAGC
AAGGCCAGTGATCTACAGAACTGGATGAATGGCATTGGTGGTATGGTGTCATCACAGGAACTAGGTGGAGAC
TTAACTGGCACAGAGATCTTGCTGGAGAGACACCAGGAGCACCACGATGATATGGAGGCTGAGACTCCTACC
TTTCAGGCATTAGAGGATTTTGGTGCAGAACTTATAGGCAGTGAGCATGATGCCAGCCTTGAAATAGAAAGA
AAGCTTCAAGATGTTAGGCAAGATAGAAATGATTTAGATAAAGCTTGGGAACAACGAAAGAAGATGCTACAA
CAATGTCTGGAGTTGCAGTTATTCCAAGGGGACTGTGATCAGGCTGAGAGCTGGATGGTGGCACGTGAGAAC
TTCCTAAGGTCAGGTGACAAGGACTCCCTAGACAGCCTGGAGGCCTTGATGAGGAAACGAGACGATCTGGAC
AAAGCAATCGATGCCCAGGAAGGAAAGATCACTGACCTAAAACATTCTGCTGAACGGCTCATAGCTGATGAC
CACTATGCCAAGGAAGAGATTGCTGCTCGGCTCCAACGAGTTCTAGACAGGTGGAATGCTCTCAAAGCTCAA
CTAATTGCTGAGAGAACAAAGCTTGGAGACAATGCTGACCTGAAACAATTTAATCATGACCTTGAGGAACTG
GAAGAATGGATCAGTGAGATGCTCCCCACAGCCTGTGATGAATCCTACAAAGACCCTACGAACATTCAGAGG
AAATACCTGAAACATCAGACCTTTGAAAATGAGGTCAATGGCCGAGCTGAACAGGTGGAAGCAGTCATCAAC
CTGGGGAACTCCCTGATTGAACGAGGGGCCTGTGATGGCAATGAAGAAATCATGAAGGGACAACTGGAAGAT
CTGAAGAATCATTGGGACTTCTTGCATGAGAGAACAACTGATAAAGGGAATAAGCTCGCCGAGGCCAGTCGC
CAGCAGAGGTTCAACACAGGAATCCGGGATTTTGAATTCTGGCTCTCAGAGGCAGAGACACTGCTGGCCATG
AAAGATCAGGCCAGGGATTTGGCTTCAGCAGGCAACCTGCTTAAGAAGCATCAGCTATTGGAAAAAGAGATG
TTGGCCCGAGAGGATGCACTCAAGAAACTGAATGAATTGGCTGATGAACTGATCTCCAGTGGAGCTTTCAAT
GAGGACCAGATTATGGAGAAAAGGGATAGTGTCAATGAGCGCTTCCTGAATGTCCAGGATTTGGCTGCTGCA
CATCATGAGAAATTGAAAGAGACTTATGCCTTGTTCCAGTTCTTCCAGGACCTAGATGATGAGGAATCTTGG
ATAGAGGAGAAACTGTTACGAGTGAAATCCCAAGACTATGGGCGAGATCTGCAAGGTGTTCAGAACTTACTG
AAGAAGCACAAACGCCTAGAGGGAGAGCTGGTGGCACATGAGCCTGCCATCCAGAATGTGCTGGATATGGCA
GAGAAGCTGGGAGACAAGGCTGCTGTGGGGCAAGAAGAGATTCAGGAACGATTGGCTCAGTTTGTTCAACAC
TGGGAGGACCTGAAAGAGTTAGCCAAGACTCGAGGGCTTCAGTTGGAAGAGTCTCTAGAATATTTACAATTC
ATGGAGAATGCTGAGGAGGAAGAAGCTTGGATCAGTGAAAAGGAAACTTTGGTTGCCCGAGGGGATTCTGGG
GACACATTGGCTGCTACTCAGAGTTTGCTAAAGAAGCATGAAGCTTTGGATAATGACTTTGCCGTCCACGAG
ACCCGAGTGCAACATGTGTGTGCTCAGGGAGAAGACATTCTGAGTAAGGTGCTGCAGGAAGAAAGTCAGCAC
AAGGAGAAGATTGCTGCCAAGATAGAGGCTCTGAATGAAAAGACTCCTCTTCTGGCCAAAGCCATAGCTGCT
TGGAAGTTACAATTGGAGGATGATTATGCCTTTCAGCAGTTTAACTGGAAGGCTGATGTGGTAGAGGCTTGG
ATAGCCGAGAAGGAAAGAAGCCTGAAGACCAATGGCAATGGTGCAGATCTTGCAGCCTTTCTCACTCTGCTG
GCAAAACAGGATACTCTGGATGCCAGTCTGCAGAGCTTCCAACAAGAGAGACTGTCTGAGATCACTAACCTG
AAGGACCAGTTGGTGGCAGCTGAGCACAGCCAGACCAAAGCCATTGAGGAGCGCCATGCTGCCTTGTTGAGA
CACTGGGAACAGTTGCTGGAAGCCTCTGCAGCCCACAGACAGAAGTTGTTAGAGAAGCAGTTGCCCCTACAG
AAGGCTGAGGAGTTATTCATGGAATTTGCAAACAAAGCTTCAGCTTTCAACAATTGGTGTGAGAATGCTGAG
GAGGACCTGTCAGAGCCTGTGCATTGTGTCTCACTGAATGAAATTCGCCAGCTGCAGAAGGACCATGAGGTC
TTCTTGGGCTCTTTGGCAGGGGCTCAAGCTGACTTCAACCATTTGCTGGAGCTAGACCAGCAGATTAAGGCA
TTGAATGTGCCCTCCAGCCCTTATACCTGGTTAACAGTGGAAGTACTAGAAAGGATCTGGAAGCACCTTCCA
GACATTATCAAGGAACGGGAACAAGAGTTGCAAAAGGAGGAAGCAAGACAGGTCAAGAACTTTGAGATGTGC
CAGGAATTTGAACAGAATGCAAGTGCCTTCCTGCAGTGGATTCTGGAGACAAGGGCATATTTTCTGGATGGA
TCTTTGCTCAAAGAAACAGGAACTCTGGAATCCCAATTGGAAGCAAATAAAAGGAAGCAGAAGGAGATCCAA
GCCATGAAACGTCAACTAACCAAGATTGAGGACATGGGGGACAACTTGGAGGAGGCGCTGGTCCTTGACATA
AAATACAGCACTATTGGGCTAGCCCAACAGTGGGACCAGCTCTATCAGCTTGGGATGCGGATGCAACACAAC
TTGGAGCAACAGATCCAAGCCAAGGACACAATAGGTGTGAGTGAGGAGACACTAAAGGAGTTTAGCACAACT
TACAAACACTTTGATGAAAATTTGACAGGGCGCTTGAATCACAAGGATTTCCGGTCCTGCCTAAGAGGACTC
AATTACTACTTGCCTATGGTGGAGGAGGGTGAACCTGAACCCAAGTTTGAGAAGTTTCTGGATGCTGTTGAT
CCAGGAAGGAAAGGCTATATCTCACTGGAGGACTACACTTCATTCCTGATTGACAAGGAGTCAGAGAACATC
AAGTCTAGTGATGAAATAGAGAATGGCTTCCATGCCCTGGCAGAGGGCAAGTCTTATATTACCAAAGAGGAC
ATGAAGCAGGCCTTAACTCCAGAACAAGTAGCATTTTGTACTTCACATATGCAGCAATATGTGGATCCTCGG
GGTAAAAGCCACCCTGCCGGCTATGACTATGTTGGCTTCACCAATTCCTACTTTGGCAAC------
>Loxodonta_africana
---------------------------ATGGAGAGCACTGGGCCAAAGCTGTTGGAAACAGCTGAAGAGATC
CAAAAGAGGCGTCAGAAGGTGTTGACTCGTTACCAGAAGTTCAAGGAACTGGTTGCGGAGAGAGGTCAGAAG
CTCGAAGAGTCCTATTACTACCAGGTTTTCAGGCGGGATGCAGATGACTTGGAAAAGTGGATCTTGGAGAAA
CTAAAGATTGCAGAGGAAAAAAGCTATGAAGACCCGACTAACATACAGGTGAAATACCAGAAACATGAGTCC
TTCGAAGCAGAGGTGCAAGCAAAGTCAAAGGTCCTTCCTGAACTGGAAGAAATCAGGGAAGAACGTTTTCCT
GAGGGGCATTTTGCCCATGAGGACACAAAGGCCCACCTGGAGGAACTGCGCCGCCTGTGGGACCTTCTGAAA
GAGCTGGCCCAGGAGAAGGGCTTCCTTCTGCTGCAGGTCCTGCAACTACAGCAGTACTTACAGGAGTGTGCT
GACATCTTGGAATGGATTGGAGAAAAGGAGGCCATAGTGACATCAGTGGAGCTGGGTGAGGACTGGGAGCGC
ACAGAGGTTCTACATAAGAAGTTTGAAGAGTTCCAAGCAGACCTAGAAGTTCGGAAGAGGAAAGTGGATAAA
GTGAACCAGTATGCCAATCAGTGTGCTGAGGAGAAACACCCTGAGCTGCCTTTGATTAAGTCAAAGCAAGAT
GAGGTAAATACTGCCTGGGATCGTATCTATAGCCTGGCTCTCCAGAGACAGAAAGCCCTATCAGATGCTACA
GACCTCCAACGATTTAAAAGGGATGTGGATGAAGCCATCACTTGGATCAAGGAGAAAGAGCCTCTTCTTACC
TCTGAGGACTATGGCAAAGACCTTGTTAACTCTGAGGCACTGTTCCACAGTCACAAAGGACTTGAGAGGAAC
CTTGCAGTCATGGATGACAAGGTGAAGGAGTTATGTGCCAAAGCAGACAAGCTGGTGGTCTCCCATCCTTCG
GATGCACCCCAGATCCAGCAGATGAAAGAGGATCTGGTCTCCAACTGGAATCATATCCGTGCCTTGGCTACC
AGCAGATATGAAAAGTTGCAGACATCTTATGGGTATCACCTGTTTTTATCTGACTATGATGAACTCTCAGGC
TGGATGAAGGAGAAGACCGCCCTAATCAGTGCTGATGAGCTGCCTGCGGATGTGGCCGGGGGGGAAGCCCTA
CTGGACAGGCATCAGCAGCATAAGAATGAGATTGACTCTTATGATCACCGATTTCAACTTGCTGAAGAGACT
GGTAAAGACCTGCTGGATGCCAGTCATGAAGCCTCTGCAGAAGTTAAGGAAAAGATGACAACACTTGCCAGT
AGCTGGACTGCCCTGCTGGACCTGTGGGACAAGCGTCAGCATCAATATGAGCAGTGCTTGGATTTGCACATG
TTCTACCGAGACAGTGAGCAAGTAGACAGTTGGATGAGCAGACAAGAGGCCTTCCTGGATAATGAGGAACTG
GGACACTCTCTGGGAAGCGCAGAGGCCCTTCTTGAGAAGCATGATGACTTTGAGAGAGCTTTTACTGCCCAA
GAACAGAAGATCACGAACTTAGACAAGACAGCAACAAAACTGATTGACGATAACCATTATGATTCAGAGAAA
ATTGCTGATATACGGGATAAGCTGTTGAACTGGAGGGATGCCCTATTTGAAAGGGCTGCCACTCGACGTAGA
GTGCTAGAGGATTCATTGCTTCTGCAGCGACTGTATCAAGACTTAGATGACCTAAAGAACTGGATCAACAAG
AAGAAAAAGTTGGCAGATGATGAAGATTACAAGGATACACAGAATTTGAAGAGTCGAGTACAAAAGCAGCAA
GTCTTTGAAAAGGAATTGGCAGATAATAAGATCCTACTCAATAACATACAGAAAACTGGCCAGAAAATGATT
GAGGATGGTCACTACGCCTCTGACGAAGTGGCTGCTCTTGTGAGTGAAGTTGTCAGCCTCTGGGAGGAGTTG
TTGGAAGCTACCGCACAAAAAGCGACACAGTTGTATGAAGCTAGCCAGCAGCTACAATTTGAAAACAATGCA
GAAGATCTAAAGCGCTGGCTGACGGAGGTGGAGCAGCAAGTAACCTCGGAGGATTATGGGAAAGATCTGGCA
GATGTCCAGAATCTACTCAGGAAACATGGATTTCTGGAGTCAAATGTGGCTGCTCATCAGGATCAGGCGGAC
ATCCTCACAGATCTGGCTGAATATTTTGAAAAAATAGACCATCCTAATGCTGGGGACATACGGTCCAGGCAG
GAGTCCTTGGTTTCCCGATATGAAGCCCTGAAAGAGCCTCTGGCCACCCGGAGAAAGAAGCTCATCGACCTC
TTGCACTTGCAGCAGATTTGCAGAGACACTGAGGATGAGGAGGCCTGGATTGAAGAGACAGAACCCTCAGCA
GCTTCTACCTACCTTGGTAATAACGTGATTGCCGCCATGAATCTCCTGAACAGGCATCAAGTTATCTTGGCT
GATATTGCCAGCCATGAGCCAAACATTCAAGTGATAACAGAGAGAGGAAACAAAATGGTAGAGGAAGGACAC
TTTGCTTCAGATGATGTGGCCTCTAGAGTGAAGCATTTGAATGAGAGTATGGAGTCTCTACGGACTCGAGCT
GCTAGGCGGCAGAGTGACCTTGAGGCCAACGTCCAGTTCCAGCAATACCTGGCTGACTTGCGTGAAGCAGAA
GCATGGATTAGAGAGAAGGAGCCTATTGTGAACAATACTAACTATGGGGCTGACGAAGAAGCAGCTGGGGCT
CTTCTAAAGAAGCATGAGGCCTTCCTAGTGGATCTCAAAGCATTTGGAAATAGTATGCAAGCTCTGCGAGAT
CAGGCAAAAGACTGTGAGCAAAAACAGGCTGCACCAGTGGAGGGAGCTGGTCCAGAAGCGAGGGTTATGGCT
TTATATGATTTCCAGGCCCGCATCCCCCAAGAAGTCACCGTGAAGAAAAATGATGTCTTAACCCTGCTTAGT
TCCATCAACAAGGACTGGTGGAAGGTGGAAGCTGGTGACCGCCAGGGCTTTGTCCCAGCTGTTTATGTCAAG
AAACTGGCCCCTGATGAGTTCCCGAAGCTTCCACGGAGGCGTCGAGAAAAGCCAGGCAGCATTACCCAGCGT
CAGGAGAAGATTGAGAACCAGTACCGCTCCCTCCTTGATCGGGCGGAGGAACGCAGACGTCATCTATTGCAA
TGTTACAAAGAATTTTTTCTGGCCTATGAGGCGAGAGACATGCTGGACTGGATCCGAGACAAGAAGGCAGAA
AACACTGGGGTGGAACTAGAAGATGTTTGGGAGTTGCAGAAAAAATTTGATGAGTTCCAAGCGGATTTGAAG
ACAAATGAGCCACGGCTGAGAGAAATAAATAAGGTGGCTGATGAACTGCTATATGAACGTCTTCTAACACCA
GAAGGAGCTCAAATCCAGCAGGAGTTGAATGCCCGCTGGGGGTCCCTGCAGAGGCTGGCAGAGGAACAGAGC
CAACTGCTGGGCAGTGCCCACGCTGTCGAGATGTTTCACAGAGAAGCAGATGACACGAAGGAGCAGATTGAG
CAGAAGTGCCAGGCCCTTAGTGCTGCTGACCCTGGCAAGGACCTGATCAGTGTTCAGGCCCTTCAGCGACAG
CACGAGAGCTTCGAGAGAGACCTTAAGCCCTTGGGGGAAAAGGTGACCAACTTGGGCGAAACAGCAGAGCGG
CTCAGTGAGTCCCATCCAAATGCCACCGACGACCTGCAGAGGCAGCGAAGAGAGCTGAATGAGGCCTGGGAT
GACCTGTTGGGGCGTACGAAGGATCGTAAGGAGAACTTAGACGAGTCCCAGAAACTCCACGTGTTCCTCAGC
AAGGCCAGGGAACTACAGAATTGGATCAGTGGCATTGATGACATGGTATCCTCACAGGAGCTGGCTGAGGAC
TTAATTGGCACAGAGATCTTACTGCAGCGACACCAGGAACAACATGCTGACATGAAGGCTGAGGATCCCACC
TTTCAGGCCTTGGAGGACTCCGGTGCAGAACTTATAGACAGCAGACACCGTGCCAGCGTTGTCATTGAAAAA
AAGCTTCAAGATGTCAGACAAGAGAGAGATGATTTGGAGAAAGCTTGGGAACAACGCAAGAAGATGCTAGAA
CAATGTCTGAAGTTGCAGGAGTTCCAAGGGGACTGTGATCAAATTGAGAGCTGGATGGTGGCACGTGAGAAT
TTCTTGAGATCAGAGGACAAGGGCTCCTTAGATAGCCTGGAGGCCTTGAGCAAGCAACGTGATGATTTGGAC
AAAGCAATCACTGACCAGGAAGAGAAGATCACTGACCTGAAACATTTTGCTAAGCAGCTCATAGATGATGAC
CACTATGCCAAGGAGGCGATTGCTGCTCGGCTTCAACAGGTGCTAGACAGGTGGAATGCTCTCAAAGCTCAG
CTAATAGCCGAGAAAACAAAACTTGGAGACTCTGCTGACCTGAAAAAATTTAACTCTGACTTTGAGGAACTA
GAAGAATGGATCAGTGAGATGCTGCCCACAGCCTGTGATGAATCCTACAAAGATCCTACCAACATTCAGAGG
AAATACCTGAAGCATCAGGCCTTTGAAAATGAGGTCAAAGGCCGAGCTGAGCTGGTAGAAGGAGTCATCGAC
CTGGGGAACTCCCTGATTGAGCGAAGGGCATGTGATGGCAATGAAGAGACTGTGAAGGAGAAACTGGAAAAG
CTGGAGGAACACTGGGAGAATCTGTTTGAGAAAACAATTGACAAAGGGCAAAAGCTCAATGAGGCCAGTCGC
CAGCAGAGGTTCAACACAGGAATCCGGGCTTTTGAATTCTGGCTCTCAGAGGCAGACACACTGCTGGCCATG
AAAGATCAGGCCAGGGACTTGGCTACAGCAGGCAACCTGCTCAAGAAGCATCAGCTATTGGAAACTGATATG
TTGGCTCAAGAGGAAGTGCTCAAGGAGCTGAATGAATTGGCTACTGAACTGCTCTCCAGTGTGTCTTTCAAT
GAGGACCAGATTATACAGAAAAGGGATAGTGTCAATGAGCGTTTCCTGAATGTCCAGAACTTGGCTGCTGCA
CACCATGAAAACCTGAAAGAAACCTATGCCTTGTTCCAGTTCTTCCAGAACCTGGATGATGAGGAATCCTGG
ATAAAGGAGAAATTGATAAGAGTGAGCTCCCAAGACTACGGGAGGGATTTGCAGGGCGTTCAGAACTTACTG
AAGAAACACAAACGCTTAGAAGGAGAGCTGGTGGCACATGAGCCCGCCATCCAGAATGTGCTGGATATGGCA
GAGAGTCTGGGAGACAAGGCTGCTGTAGGACGAGAAGAGATCCAGGAGCGGCTGGCTCAGTTTGTTCAACAC
TGGGAGCAACTGAAAGAGTTGGCCAAGGCTAGAGGGCTTCGTTTGGAACAGTCCAAGGAATACTTGGAATTC
ATGGAGAATGCTGAGGAGGAAGAAGCTTGGATCAGTGAAAAGCAAGCTATGGCTGCCCGAGGGGATTCTGGA
GATACTTTGGCTGCTACTGAGAATTTGCTAAAGAAGCATGAGGCTTTGGAATTTGACTTTGGTGTCCATGAG
ACCCGAGTGCAAGAAGTATGTGCTCAAGGAGAAGACATTCTAAGTAAG---------GAAGAAAGTCAGCAC
AAGGAGAAGATTTCTGGCAAGATCCAGGCTCTGAATGAAAAGACCCCGATTCTGGCCAAGGCAATAGCTGAT
TGGAAGTTGCAATTGGAGAATGATTATGCCTTTCAGCAATTTAACTGGAAGGCTGATGTGGTAGAGTCCTGG
ATAGCTGAGAAGGAAACAAGCCTGAAGACCAATGGCAATGGTGAAGACCTCGCTGCCTTCCATGCTCTCCTG
ACAAAGCAGGACACCCTGGATGCTAGTCTTCAGAGCTTCCAGCAAGAGAGGCTGTCAGAGATTACTGACCTG
AAGAACCAGCTGGTGGCAGCTCAGCACAACCAGACCAAAGCCATTGAGGAGCGCCATGCTGCCCTGCTGAAG
CACTGGGAACAGCTGCTGGAAGCTGCTGCAGCCCATAGAAAGAAGCTACAAAAGAAGCAGTTGCCCCTACGG
GAGACAGAAGAGCTGTTCATGGAATTTGCAAACAAAGCTTCAGCTTTCAACAACTGGTGTGAGAATGCTGAG
GAGGACCTGTCTGAGCCAGTGCACTGCAACTCCCTGAATGAGATTCGGCAGCTGAAGAAGGACCACGAGGCC
TTCTTGGCCTCGTTGGTAGAGACTCAAGCTGACTTCAACCATTTGCTGGAGCTAGACAAGCAGATTAAGGCC
TTAAATGTC?CCTCTAGCCCTTATACCTGGTTTACAGTGAAGACACTAGAAAGGATCTGGAACCACCTATCT
GATGTCATCAAGGAACGGGAGCAGGAGCTGCAAAAGGAGGAAGAAAGACAGGTCAAGAACTTTGACATGTGC
CAGGAGTTTGAACAGAATGCCAGCACCTTCCTGCAATGGATCATGGAGACCAGGGCTTATTTTCTGGATGGA
TCTTTGCTCCAAGAAACAGGAACTCTGGAGTCCCAATTGGAAGCAAATAAAAGGAAGCAGAAGGAGATCCAA
GCCATGAAACGTCAGCTGACCAAGATTGAGGACCTGGGAGACAAAATGGAGGAAGCACTGATCCTCGACATG
AAATACAGCACCATTGGACTGGCCCAGCAGTGGGACCAGCTTTACGAGCTTGGTATGCGGATGCAACACAAC
CTGGAACAACAGATCCAAGCCAGGGACACAATAGGTGTGAGTGAGGAGAGGCTAAAGGAGTTTAGCAGAATC
TTTAAACACGTTGACGAAAATTTGACAGGGCGTTTGACTTACAAGGAGTTCCGGTCCTGCCTAAGAGGACTC
GATTTCTACTTGCCTATGGTGGAGGAGGATGAACCTGAGCCCATGTTTCAGAAGTTTCTGAGTGACGCTGAC
CCAGGGAGAAAGGGCTATATCACATTGGAAGAATATACTTCATTCTTGATCGACAAGGAGTCAGAGAACATC
AAGTCCAGTGACGATATAGAGAGTGCCTTCCGTGCCCTGGCAGAGGGAAAGGATTATATTACCAAAGAGGAC
ATGAAGCAGGCCCTAACTCCAGAACAAGTGTCATTCTGTACCTCACGTATGCAGCAATATGTGGACCCACAG
GGTCGAAGCCACCGTGCCGGCTATGACTATGTTGTCTTCACCAATTCCCACTTTGGCAAC------
>Trichechus_manatus_latirostris
ATGGAGTACTTGCCAAAGGAAACTATTATGGAGAGCAGTGGGCCAAAGCTGTTGGAAACAGCTGAAGAGATC
CAAAAGAGGCGTCAGGAGGTGTTGGATCGTTACAAGAGGTTCAAGGAGCTTGTTGCTGAGAGGGGTCAGAAG
CTTGAAGAGTCCTATTACTACCAGGTTTTCAGGCGGGATGCAGATGACTTGGAAAAGTGGATCTTGGAGAAA
CTCAAGACTTTAGAGGATAAAAGCTATGAAGAGCGAGCTAACATACAGGGAAAATACCAGAAACATGAATCC
TTTCAAGCAGAAGTGCAGGCAAAATCAAAGGTCCTTCCTGAACTGGAAGAAATCAGGGAAAGCCGTTTTCCT
GAGGGGCATTCTGCTCATAAGGACACAAAGGAACATCTGGAAGAACTGCGCCGCCTGTGGGAACTTCTCCTA
GAGATGACCCAGGAGAAAGGCTTCCTGCTGTTGCAGGTCCTGAGCCTACAGCAGTACTTACAGAAGTGTGCT
GACATCTTGGAGTGGATTGGAGACAAGGAGGCTATTGTAAAATCAAAGGAGCTGGGTGAGGACTGGGAGCGC
ACAGAGGTTCTACGTAAGAAGTTCGAAGAAGTTCAAGCTGACCTAGAAGTTCTGAAGAGCAGAGTGGATGAA
GTGAACCAGTATGCCAATAAGTGTGCCGAGGAGAACCACCCTGAACTGCCTTTGATTAAGTTAAAGCAGGAT
GAGGTAAATACTGCCTGGAAGCTTCTCCACAGTCTGGCTCTCCAGAGACAGAAAACCTTATCCGATGCTACA
GACTTCCAGCGATTTAAAAGGGATGTGAATGAAGCCATCCAGTGGATTGAGGAGAAAGAGCCTCTTCTCACC
TCTGAGGACTATGGCAAAGACCTTGTTAGTGCTGAGGCATTGTTCCACAGTCACAAGGGACTTGAGAGGAAC
CTTGCAGTCATGGAAGACAAGGTGAAGGAGTTATGTGCCAAAGCAGACAAGCTGGAGGTCTCCCATCCTTCG
GATGCACCCGAGATCCAGCAGATGAAAAGGGATCTGGTCTCCAACTGGGAGCATATCCGTGCCGTGGCTACC
AGCAGATATGCCAAGTTGCAGGCGTCTTATGGGTACCAGAGGTTCTTATCAGACTACGATGAACTCTCAGGC
TGGATGGAGGAGAAGACTGCCCTGATCAATGCTGACGAGCTGCCTGTAGATGTGGCTGGTGGGGAAGCCTTA
CTGGACAGGCACCAGCAGCATAAGCATGAGATTGACTCTTACGATGACCGATTTCAAAACGCTGATGAGACT
GGTAAAGAACTTCTGGATGCCAATCACGAAGCCTCTGAGGAAGTTAAGGAAAAGATGACAGCACTTGACAAC
AACTGGACTGCCCTGCTGGAACTGTGGGAAAAGCGTCAGCATCAATATGAGCAGTGCTTGGATTTGCACCTG
TTCTACCGAGACAGTGAGCAAGTAGACAGTTGGATGAGCAGACAAGAGGCCTTCCTGGATAATGAGGATCTG
GGAAACTCCCTGGGAAGTGTACAGGCTCTTCTTCAGAAGCATGATGACTTTGAGGAAGCTTTCACTGCTCAG
GAAGAGAAGATTACAAACTTAGACAAGACAGCAACGAAACTGATTGACAGAGACCATTATGATTCAGAGAAA
ATTGCCGCTATACGGGATACGCTGTTGGCTCGGAGGGATGCCCTACGTGAAAGAGCTGCCACTCGACGCAAA
ATGCTAGAGGATTCATTGCTTCTGCAACAACTGTATCAAGACTTAGATGACCTAAAGAATTGGATCAACAAG
AAGAAAAAGTTGGCAGATGATGAAGATTACAAGGATACACAGAATTTGAAGAGCCGAGTACAAAAGCAACTA
GTCTTTGAAAAGGAATTGGCCGACAATGAGTTCCTACTCAAAAAGCTAGAGAAAACTGGCCAGAAGATGATT
GAGGATGGTCACTATGCCTCTGACAATGTGGCTGCTCGTGTGAGAGAAGCTGTCAGCCTCTGGAAGGAGTTG
TTGGAGGCTATGGCACAGAAAGGGACGCAGTTGCATGAAGCTAGCCAGCAGCTGCAATTTGAAAATAATGCA
GAAGACCTAAACCGCTGGCTGAATGAGGTGGAGCAGCAAGTTACCTCTGAGGATTATGGGAAAGGCCTGGCA
GATGTCCAGAATCTACTCAGGAAACATGGCCTTCTGGAGTCAAATGTGGCTGCTCGTCAGGGTCAGGTGGGC
ACCCTCACAAACCTGGCTGCATATTTTGAAGAAATGGGTCACCCTGATGCTGGGGACATAAGGTCAAGGCAG
GAGTCCTTGGTGTCCCGATATGAAGCCCTAAAACAACCTCTGGCCACACGGAAAAAGAAGCTCATTGACCTC
GTCAGCTTGCAGCAGATCTGCAGAGACACTGAGGATGAGGAGGCCTGGATCCAGGAGACAGAACCTTCAGCT
GCTTCCACCTACCTTGGTAAGAACCTGATTGCCTCCCAGAATCTCCTGAACAGGCACCAAGTTATCTTGGCT
GACATTGCCAGCCATGAGCCACACATTCGAATGATAACAGAGAGAGGAAATAAAATGGTAGAGGAAGGACAC
TTTGCTTCAGAAGATGTGGCCTCTAGAGTAAAGAGTTTGAATGAGAATATGAAGTATCTACAGGCTCGAGCT
GCTAGGCGGCAGAATGATCTTGAGGCGAATGTCCGGTTCCAGCAATACTTGGCTGACCTGCGTGAAGCAGAA
GCATGGATTAGAGAGAAGGAGCCCATTGTGAACAATACTAACTATGGGGCTGATGAAGAAGCAGCTGGGGAT
CTTCTAAAGAAGCATGAGGCCTTCCTAGTGGATCTCAAAGCATTTGGAAACAGTATACAAGCTCTGCAGGAT
CAGGCAGAAGCCTGTCAGCAACAACAGGCTGCACCAGTGGAGGAAGCTGGTCGAGAAGCGAGGGTTGTGGCT
TTATATGATTTCGAGGCCTGCAACCCCCTAGGAGTCACCATGAAGAAAAATGATGTCTTAACCCTGATTAGT
TCCATCAACAAGATATTC------------------------------------------------------
------------------------------------------------------------------------
------------AAGAACCTGTACCACTCCCTCCTTAGTCGGGCAGAAGAACGAAGACGTCGTCTATTGCAA
CGTTACAATGAATTTTTGCTGGCCTATGAGGCAAGAGACATGTTGGACTGGATCCGAGACAAGAAGGCAGAA
AACACTGGGGTCGAACTAGATGATGTTTGGGAGCTGCAGAAAAAATTTGATGAGTTCCAAACGGATTTGAAG
ACTAGTGAGCCACGGCTGAGGGATATCAATAAGGTGGCTGACGACCTGCTATTTGAAGATCTTCTAACACCA
GAAGGAGCTCAAATCCGGCAGGAGCTGAATGCCCGCTGGGGCTCCCTGCAGAGACTGGCAGAGGAACAGCGC
CAACTGCTGGGCAGTGCCCATGCTGTCGAGATGTTTCACAGAGAAGCAGATGACACAAAGGAGCAGATTGAG
GACAAGCGCCAGGCCCTTAGTGCCGCTGACCCTGGCAAGGACTTGTTCAGTGTTCAGGCCCTTCAGCGCCAG
CATGAGGGCTTCGAGCGAGACCTCATGCCCTTGGGGGAAAAGGTGACCATCTTGGGGGAAACAGCAGAGCGG
CTCAGTGAATCCCATCCAGATGCCACCGAGGACCTGCAGAGGCAGCGAAGAGAGCTGAATGAGGCCTGGGAT
GACCTGTGGGGGCGTTCAGAGGATCGTAAGGAGAACTTAAATGAGTCTCAGAAACTCTACCAGTTCCTCAGC
AAGGCCAGGGATCTACAGAATTGGATCAGTGCCATGGATGGGATGGTATCGTCACAGGAGCTGGCTCAGGAC
TTAACTGGCATAGAGATCTTGCGGGAACGACACAAGGAACAGCATGCTGACATGGAAGCTGATGCTCCCACC
TTTCAGGCCTTAGAGGACTCCGGTGCAGAACTTATAGACAGTGGGCACCGTGATAGCCTTATAATTGAAAAA
AAGCTTCAAGATGTCCGACAAGAGAGAGATGATTTGGAGAAAGCTTGGGAACAACGCAAGAAGATGCTAGAC
CAATGTCTGGATTTGCAGCTGTTCCAAGGGAAATGTGATCAGGCTGAGAGCTGGATGGTGGCACGTGAGAAT
TTCCTGAGATCAGATGACAAGGACTCCTTA---------------------------------------GAC
AAA---ATAGGTGCACAGGACGATAAGATCAATTACCTAAAAGATTTTGCTAAGAGGCTCATAGATGATGAC
CACTACGCCAAGGAAGAGATTGCTGCTCGGCTCCAACAGGTGGTAGACAGGTGGAATGCTCTCAAAGCTCAG
CTAATTGCTGAGAAAAAGAAGCTTGGAGGCTATGCTGACCTGAAACAATTTAACCGTGACCTTGAGGAACTG
GAAGAATGGATCAGTGAGATGCTGCCCATAGCCTGTGATGAATCCTACAAAGATCCCACCAACATTCAGAGG
AAATACTTGAAGCATCAGGCCTTTGAAAGTGAGGTCAATGGCCGAGCTGAGCAAGTGCAAGCAGTCAACAAC
CTGGGGAACTCCCTGATTGAGCGAGGGGCATGTGATGGTGATGAAGAGACCGTGAAGGAGCAACTGGAAAAG
CTGAACGAACACTGGAACAACCTGCTTGAGAAAACAACCGACAAAGGGGAAAAGCTCAATGAGGCCAGTCGT
CAGCAGAGGTTCAACACAGGAATCCGGGCTTTTGAATTCTGGCTCTCAGAGGCAGAGACACTGCTAGCCATG
AAAGATCAGGCCAGGGACTTGGCTTCCGCAGGCAACCTACTCAAGAAGCATCAGCTATTGGAAGCAGAGATG
TTGGCCCAAAAGGATACGCTCGAGGACCTGAATGAATTGGCTACTGAGCTGCTCTCCAGTGTGACTTTCAAT
GAGGACCAGATTATAAAGAAAAGGGATAGTGTCAATGAGCGCTTCCTGGACATCCAGAAATTGGCTGCTGCA
CACCATGAAAAACTGAAAGAGACCTATGCCTTGTTTCAGTTCTTCCAGAACTTAGATGATGAGGAATCCTGG
ATAAAGGAGAAGTTGATACGAGTGAGCTCCCAAGACTATGGGAGGGATCTGCAGGGCGTTCAGAACTTACTG
AAGAAACACAAACGCTTAGAAGGAGAACTGGTGGCACATGAGCCTGCCATCCAGAATGTGCTGGATATGGCA
GAGAACCTGGGAGACAATGCTGATGTGGGACAAGAGGAGATCCAGGAGCGGCTGGCTCAGTTTGTTCAACAC
TGGGAGCAACTGAAAGAGTTGGCCAAGACTAGAGGGCTTCAGTTGAACAAGTCCCTAGAATACTTGGAATTC
ATGGAGAATGCTGAGGAGGAGGAAGCTTGGATCAGTGAAAAGCAAGCTATGGTTGCCCGAGGGGATTCTGGA
GACACCTTGGCTGCTACTGAGAGCTTGCTAAAGAAGCATGATGCCTTGGATATCGACTTTGGTGTCCATGAG
CTCCGAGTGCAAAATGTGTGTGCTCAAGGAGAAGACATTTTGAGTAAGGTGCTTCAGGAGGAAAGTCAGCAC
AAGGAGAAGATTTCTGCCAAGATACAGGCTCTGAATGAAAAAACCCCTATTCTGGCCAAGGCAATAGCTGTT
TGGAAGTTGCAACTGGAGAATGATTATGACTTTCAGCAGTTTAACTGGAAGGCTGATGTGGTAGAGTCCTGG
ATAGCTGAGAAGGAAACAAGCCTGAAGACCAATGGCAATGGTGCGGGCCTCGCTGACTTCCTTGCTCTCCTG
ACAAAGCATGACACTCTGGCTGCTAGTCTGCAGAGCTTCCAGAAAGAGAGACTGTCTGAGATTACTGACCTG
AAGGACCAGCTGGTGGCAGCTCAGCACAGCCAGACCAAAGCCATTGAGGAGCGCCATGCTGCCCTGCTGAAA
CGCTGGGAACAGCTGCTGGAAGCCTCTGCAGCCCATAGAGAGAAGCTGCTAAAGAAGCAGTTGCCCCTAGAG
GAGGCCGAGAATCTATTCATGGATTTTGCACACAAAGCTTCACTTTTCAACAACTGGTGTGAGAATGCCGAA
GAGGACCTGTCTGAGCCAGTGCATTGTGACAACCTGAGTGACATTCGGCAGCTGCAGAAGGCCCATGAGGAC
TTCTTGAACTCTTTGGAAAAACCTCAAGCTGACTTCAACCATTTGCTGGAGCTAGACAAGCAGATTAAGGCC
TTAAATGTGCCCTCTAGCCCTTATACCTGGTTAACAATGGAGACACTAGAAAGGGTCTGGAAGCACCTATCT
GATGTCATCAAGGAACGGGGACAGGAGCTGCAAAAGGAGGAAGCAAGACAAGTCAGTAACTTTGAGATGTGC
CAGGAGTTTGAACAGAATGCCAGTGCCTTCCTGCAATGGATCCTGGAGACCAGGGCTTATTTTCTGGATGGA
TCTTTGCTCAAAGAAACAGGAACTCTGGAAGCCCAATTGGAAGCAAATAAAAGGAAGCAGAAGGAGATCCAA
GCCATGAAGCGTCAGCTGACCAAGATTGAGGACCTGGGTGAAAAAATGGAGGAGGCACTGATCCTTGACATG
AAATACAGCACCATTGGACTGGCCCAGCAGTGGGACCAGCTCTACCAGCTTGGGATGCGGATGCAACACAAC
CTGGAGCAACAGATCCAAGCCAGGGACACAACAGGTGTGAGTGAGGAGAGGCTAAAGGAGTTTAGCAGAATC
TTTAAACACGTTGATGAAAACTCCACAGGGCGCTTGACTTACAAGGAGTTCCGGTCCTGCCTAAGAGGACTC
AATTACTACTTGCCTATGGTGGAGGAGGATGAACCTGAGCCCATGTTTAAGAAGTTTCTGGAGGATGTTGAT
CCAGGGAGGAAGGGCTATGTCTCATTGGAGGACTACACTTCATTCCTGATCGACAAGGAGTCAGAGAACATC
AGGTCCAGTGATGAAATAGAGAGTGCCTTCCGTGCCCTGGCAGAGGGAAAGGATTATATTACCAAGGAGAAC
ATGAAGGAGGCCCTAACTCCAGAACAAGTGTCATTCTGTACCTCACGTATGCAGCAATATGTGGACCCACAG
GGTCGAAGCCACCGTGCTGGCTATGACTATGCTGACTTCACCCGTTCCCACTTTGGCAAC------
>Orycteropus_afer_afer
ATGGAGAATTTTCCAAAGGAAACTGTTATTGAGAGCAGTGGACCAAAGGTGTTGGAAACAGCTGAAGAGATC
CAGGCAAGGCGTCAGGAGGTGTTGGCTCGTTACCAGAGGTTCAAGGAGCTGGTTGCTGAAAGGGGTCAGAAG
CTTGAAGAGTCCTATCACTACCAGGTTTTCAGGCGGGATGCAGATGACCTGGAAAAATGGATCTTGGAGAAA
CTCAAGATTGCAGATGATAAGAGCTATGAAGACCCAACTAACATACAGGGGAAATACCAGAAACATGAATCC
TTTGAAGCAGAGGTGCAAGCAAAATCAAGGGTTCTTCCTGAACTGGAAGAAATCAGGAAAGTCCGCTTTGCT
GAGGGCCATTTTGCCCATGAAGATACAAAGGCCCATCTGGAGGAACTGCGCCGTCTGTGGGACCTGCTGCTA
GAGCTGACCCAGGAGAAGGGCGCCCTCCTGCTGCGGGCCCTGAAGCTCCAGCAGTACTTACAGGAGTGTGCT
GACATCTTGGAGTGGATTGGAGACAAGGAGGCGATAGTGACATCAGTGGAACTGGGTGAGGACTGGGAGCGC
ACAGAGGTTCTACATAAGAAGTTTGAAGAATTCCAAGTGGATCTAGCAGCTCGGAAGGAGAGAGTAGATGCA
GTGAACCAGTATGCTAATGAGTGTGCTGAGGAGAACCATCCTGAACTGCCTCTGATTAAGTTAAAGCAAGAT
GAGGTAAATGCTGCCTGGGACCGTCTCCATGGTCTGGCTCTCCAGCGACAGAAAACCCTATCCAATGCTGCA
GACCTCCAGCGATTTAAAAGGGATGTGAGTGAAGCCATCCAGTGGATCAAGGAGAAGGAGCCTCTTCTCATC
TCTGCGGACTACGGAAAAGATCTGGTTAGCTCTGAGGCATTGTTTCATAGTCACAAGGGACTTGAAAGGAAT
CTTGCAGTCATGGAAGACAAGGTGAAGGAGTTATGTGCCAAAGCAGACAAGCTGAAGGTCTCTCATCCTTCA
GATGCACCTCAGATCCAGCAAATGAAGGAGGATCTAGTCTCCAACTGGGAGCACATCCGCGCCTTGGCTACC
AGCAGATATGCAAAGCTGCAGGCTTCTTATTGGTACCAACGCTTTTTATCTGACTATGATGAACTTTCTGGC
TGGATGAAGGAGAAGACTGCCCTGATCAATGCTGACGAGCTGCCTACAGACGTGGCTGGAGGGGAAGCCCTA
CTGGACAGGCATCAACAGCATAAGCATGAGATTAACTCTTATGATGACCGATTTCAATCTGCTGATGAGACT
GGTCAAGACCTTCTGGATGCCAATCATGAAGCCTCTGAGGAAGTTCGGGAAAAGATGGAAACACTTGCCAAC
AACTGGGCTGCCCTGCTGGGACTGTGGGACAAACGTCAGCATCAATATGAGCAGTGCTTGGATTTGCACCTG
TTCTACCGAGACAGTGAACAAGTAGACAGTTGGATGAGCAGGCAAGAGGCCTTCTTGGATAATGAGGACCTG
GGAAACTCCTTGGGAAGTGTAGAAGCCCTTCTTCAGAAGCATGATGACTTTGAGGAAGCTTTTACTGCCCAG
GAAGAAAAGATCACAACTTTAGATGAGACAGCTACCAAATTGATTGACAATGACCATTATGATTCAGAGAAA
ATTGCTGCTATACGGGACGGGTTGTTGGCCCGGCGAGATGCCCTACGTGAAAGGGCTGCCACTCGGCGCAGA
TTGCTTGAGGATTCTTTGCTTCTGCAACAACTGTATCAGGACTCAGATGACCTAAAGACCTGGATCAATAAA
AAGAAAAAGTTGGCAGATGATGAAGATTATAAGGATACACAGAATTTGAAGAGCCGAGTACAAAAGCAGCAG
GTCTTTGAAGAGGAATTGGCAGCTAATGAGATTCTATTGAATAACCTAGAGAAAACTGGCCAGCAGATGATT
GACAGTGATCACTATGCCTCTGACAATGTGGCTGCCCGTGTGAGGGAAGTTGTCAGCCTCTGGAAGAAATTG
TTGGAGGCAACAGCACAGAAAGGGACCCAGTTGCATGAAGCTAACCAGCAGCTGCAGTTTGAAAATAATGCA
GAAGACCTAAAGCGTTGGCTGGAGGAGGCAGAATTGCAGGCTGCCTCTGAGGATTATGGAAAAGGCCTGGCA
GATGTCCAGAATCTACTCAGGAAACATGGCCTCCTGGAGTCAGCTGTGGCTGCTCATCAGGATCAAGTGGAC
ACCCTCACAGACCTGGCTGCATATTTTGAAGAAACAGGTCATCCTGATGCTGGGGACATCCGGGCAAGGCAG
GAATCCTTAGTGTCCCGGTATGAAGCCATGAAAGAGCCACTGGCCACCCGGAAAAAGAAACTCATCGACCTC
CTTCGCTTACACCAGATCTGCAGAGATACTGAGGATGAAGAGGCCTGGATCCAAGAGACAGAACCCTCAGCA
GCTTCCACCTACCTTGGTAAGGACCTGGTTTCCTCCAAGAATCTCCTAAATAGGCATCAAGTTATCCTGGCT
GACATTGCCGCACATGAACCCCACATTCAAGTGATAACAGACAGGGGAAACAAAATGGTAGAGGAAGGACAC
TTTGCTGCAGAAGATGTGGCATCCAGAGTGAAGAGTTTGAATGAGAATATGAAGTCTCTACAGACTCGAGCT
GCTAGGCGGAAGAATGACCTAGAGGCCAATGTCCAGTTTCAGCAATACCTGGCTGACCTGCATGAAGCAGAA
GCATGGATTAGAGAGAAGGAGCCTGTTGTTAATAATACTAACTATGGGGCTGATGAAGAAGCAGCTGGGGCT
CTTCTAAAGAAGCATGAGGCCTTCCTAGTGGATCTCAATGCATTTGGAAACAGTATGCAAGCTCTACGGGAT
CAGGCAGAGGCCTGCCAGCAACAACAGGCTGCACCAGTGGAAGGAATTGGTCGAGAAGAAAGGGTTTTGGCT
TTATATGACTTCCAGGCCCGCAGTCCCCGAGAAGTCACCATGAAGAAAGATGATGTCTTAACTTTGCTTAGT
TCTATCAACCAGGATTGGTGGAAGGTGGAAGCTGATGACCACCAGGGCTTTGTTCCAGCTGTCTATGTCAGG
AAACTGGCCCACGATGAGTTCCCGACGCTTCCACGGCGGCAGCGAGAAGAGCCAGGCAACATTACCCAGCGC
CAGGAGCAGATTGAGGACCAGTACCGCTCCCTCCTTGATCTGGCAGAAGAGCGCAGACGTCGTCTATTGCAA
CGTTACAATGAATTTTTGTTGGCCTATGAGGCAGGAGACATGCTGGACTGGATCCGAGACAAGAAGGCAGAA
AACACTGGGGTGGAACTAGATGATGTTTGGGAGTTGCAGAAAAAATTTGATGAGTTCCAAACGGATTTGAAG
ACTAATGAGCCTCGGCTGAGGGATATCAATAAGGTGGCTGATGATCTGCTATTTGAGGATCTTCTAACACCA
GAAGGAGCTCAAATCCGACAGGAGTTGAATACTCGCTGGGGCTCCCTGCAGAGGCTGGCAGAGGAACAGCGC
CAGCTACTGGGCAGTGCCCATGCTGTCCAGATGTTTCACAGAGATGCAGATGACACAAAGGAGCAGATTGAG
AAGAAGTGCCAGGCCCTCTGTGCTGCTGACCCTGGCTCAGATCTGTTCAGTGTTCAAGCCCTTCAGCGACAG
CATGAGGGCTTTGAGCGAGACCTCATGCCCTTGGGGGAAAAGGTCACCATCTTGGGAGAAACAGCAGAGCGG
CTCAGTGAGTCCCATCCAGATGCCACCGAGGACCTGCAAAGGCAGCGAAGAGAGCTGAATGAAGCCTGGGAT
GAGCTGCTGGGACAAACAGAGGATCGTAAGGAGAACTTAAATGAGTCCCAGAAATTCTACCTGTTCCTCAGC
AAGGCCAGGGATCTACAGAATTGGATCAATGGCATTCGTGCCATGGTATCATCACAGGAGCTGGCTGAGGAC
TTAACTGGCACAGAGATCTTGCTGGAACGACACCAGGAGCAGCATGGTGACATGGAGGCTGAGGCTCCCACC
TTCCAGGCCTTAGAGGACTTCGGTGCAGAACTTATGGGCAGTGGGCACCGTGACAGCCTTGAAATTGAAAAA
AAGATTCAAGATATCAGACTACAGAGAGATGATTTGGAGAAAGCTTGGGAACAACGCAAGAAGATGCTGGAC
CAATGCCTGGAGTTGCAGTTTTTCCAAGGGAACTGTGATCAGGCTGAGAGCTGGATGGTAGCACGTGAGACT
TTCCTGAGGTCAGAAGACAAGGGCTCCTTAGACAGCCTGGAGGCCTTGATGAAGAAACGTGAAGACTTGGAC
AAAGCAATCACTGCCCAGGGAGGAAAGATCACCGACCTAAAACTTTTTGCTGAGCGCCTCATAGCTGATGAC
CACTACGCCAAGGAAGCAATTGCTGCTCGGCTCCAACGGGTGCTAGACAGGTGGAATGCTCTCAAAGCTCAG
CTAATTGCTGAGAGAACGAAGCTTGGAGACTATGCTGACCTGAAACAATTTAACCGTGATCTTGAGGAACTG
GAAGAGTGGATCAGTGAGATGCTACCCACAGCTTGTGATGAATCCTACAAAGACCCTACCAACATTCAGAGG
AAATACCTGAAGCATCAGACCTTTGAAAATGAGGTCTATGGTCGAGCTGAGCAAGTAGAAGGAGTCATCAAT
CTGGGGAACTCCCTGATTGAGAGGAAGGCATGTGATGGCAATGAAGAGATCATGAAGGGGCAACTGGAAGAA
TTGGAGAAACACTGGGACTACCTGCTTGAGAGAACATTTGACAAAAGACAGAAGCTCGCTGAGGCCAGTCGC
CAGCAGAGGTTCAACACAGGAATCCGGGATTTTGAATTCTGGCTCTCAGAGGCAGAGACACTGCTGGCTATG
AAAGATCAAGCCAGGGACTTGGCTTCCGCAGGCAACCTGCTCAAGAAGCATCAGCTATTGGAAACAGAAATG
TTGGCCCGAGAGGATTCACTCGAGGACCTGAATGAATTGGCTGCTGATCTGCTCTCCAGTGGGACTTTCAAT
GTGGACCAGATCGTGGAGAAAAGGGATAATGTCAATGAGCGCTTCCTGAATGTCCAGAACTTGGCTGCTGCA
CACCATGAAAAACTGAAAGAGACCTATGCCTTGTTCCAGTTCTTCCAGGACCTAGATGACGAGGAATCCTGG
ATAGAGGAGAAATTGGTACGAGTGAGCTCTCAAGACTACGGAAGAGATCTGCAAGGCACTCAGAACTTACTG
AAGAAACACAAACGCCTAGAGGGAGAGCTGGTGGCACATGAGCCTGCTATCCAGAATGTGCTGGATATGGCA
GAGAGGCTAGGAGACAAGGCTGCTGTGGGACAAGAGGAGATCCAGGAGCGGCTGGCTCAGTTTGTTCAACAC
TGGGAGAAACTGAAACAGTTGGCCAAGGCTCGGGGGCTTCGGTTGGAAGAGTCCCTACAATATTTGCAATTC
ATGGAGAATGCTGAAGAAGAGGAAGCTTGGATCAGTGAAAAGGAAGCTATGGTTTCCCGAGGGGATTCTGGA
GACACATTGGCTGCTACTCAGAGTTTGCTAAAGAAATATGAAGCTTTGGATAATGACTTTGCTGTCCATGAG
ACCCGAGTGCAAAATGTGTGTGCTCAAGGAGAAGACATCCTGAGTAAGGTGTTCAGGGAGGAAAGTGAGAAC
AAGGAGAAGATTTCTGCTAAGATAGCAGCTCTGAATGAAAAGACTCCAATTCTGGCCAAGGCAATAGCTGCT
TGGAAGTTGCAATTGGAGGATGATTATGCCTTTCAGCAGTTTAACTGGAAGGTGGATGTGGTAGAGGCCTGG
ATAGCTGAAAAGGAAACAAGCCTGAAGACCAATGGCAATGGTACAGACCTCGCTGCATTCCTCACTCTCTTG
GCAAAGCAGGACACTCTGGATGCCAGTCTGCAGAGCTTCCAGCATGAGAGGCTGTCCGAGATCACTGACCTG
AAGGACCAACTGGTAGCAGCACAGCACAGCCAGACCAAAGCCATTGAGGAGCGCCATGCTGCCCTGCTGAGG
CGCTGGGAACAGCTGCTGGAAGCATCTGCAGCCCATAGACAGAAACTGCTAGAGAAGCAGTTACCTCTGCAG
AAGGCTGAAGAGCTATTCATGGAATTTGCACACAAGGCTTCAGCTTTCAACAACTGGTGTGAGAATGCTGAG
GAGGACCTGTCAGAGTCAGTGCACTGTATCTCCCTGAATGAGATTCGACAGCTGCAGAAGGACCATGAGGCT
TTCTTGGCCTCCTTGGTAGAGGCTCAAGCTGACTTCAATCATCTGCTGGAGCTAGACAAGCAGATTAAGGCC
TTAAATATGCCCTCTAGCCCTTATACCTGGTTAACAGTGGAGGTGCTAGAAAAGATCTGGAAGCAGTTACAT
GACATTATCAAGGAACGGGAACAGAAGCTGCAAAAGGAGGAAGCAAGACAGGTCAAGAACTTTGAGATGTGC
CAGGAGTTTGAACAAAATGCCAGTGCCTTCCTGCAATGGATCTTGGAGACCAGGGCATACTTTCTGGATGGA
TCTTTGCTCAAAGAAACAGGAACTCTGGAATCCCAACTGGAAGCAAATAAAAGGAAGCAGAAGGAGATCCAG
GCCATGAAACGTCAACTGACCAAGATTGAGGACCTGGGGGACAACTTGGAGGACGCATTGATCCTTGACATA
AAATATAGCACAATTGGACTGGCCCAGCAGTGGGACCAGCTCTACCAGCTTGGGATGAGAATGCAACACAAT
CTGGAAAAACAGATCCAAGCCAAGGACACAATAGGTGTGAGTGAGGAGACTCTAAAAGAGTTTAGCACAACC
TATAAACACTTTGATACAAATTTGACAGGACGCTTGACTCACAAGGAGTTCCGGTCCTGTCTAAGAGGACTC
AATTACTATTTGCCTATGGTGGAAGAGGATGAACCTGAGCCCAAGTTTGAGAAGTTTCTGGATGCTGTCGAT
CCAGGGAGGAAGGGCTACGTCTCATTGGAGGAATACACTTCATTCCTGATTGACAAGGAGTCAGAGAACATC
AAGTCCAGTGATGAAATAGAGAATGGCTTTCATGCCCTGGCAGAGGGCAAGCCTTTTATTACCAAAGAAGAT
ATGAAGCAGGCCTTAACTCCGGAACAAGTGTCATACTGTACCTCACATATGCAACAATATATGGACCCACGG
GGTCGAAGCCACCATGCAGGCTATGACTACGTTGGCTTCACCAATTCTCACTTTGGCAAC------
>Echinops_telfairi
ATGGAACAGCTTCAAAAAGAGACTGTTATGGAGAGCAGTGGACCAAAGGTGCTGGAAACAGCTGAAGAGATC
CAGAAAAGGCGTGAAGAGGTGTTGGCACGTTACCAGAGGTTCAAGGAGCTGGTAGCTGAGAGGGGGCAGAAG
CTTGAAGAGTCCTATCACTACCAGGTTTTTAGGAGGGATGCAGATGATCTGGAAAAGTGGATCTTGGAAAAA
CTCAAAATCGCAAATGATAAAAGCTATGAAGACCCAACTAACATACAGGGGAAATACCAAAAACATGAATCC
TTTGAAGCAGAGGTGCAAGCAAAATCAAGGGTCATTCCTGAACTGGAAGAAATCAGGAAAGTCCGATTTGCT
GAGGGGCATTTTGCCCACGAGGATACAAAGGTCCATCTGGAGGAACTGCGCCACCTGTGGGACCTGTTGCTA
GAGTTGACCAAGGAGAAGGGCACCCTGCTTCTGCGGGCCCTGAAGTTCCAGCAGTACTTACAGGAGTGTGCT
GACATTCTGGAATGGATTGGTGATAAGGAGGCTATAGTGACATCAGTGGAGCTGGGTGAGGACTGGGAGCGC
ACAGAGGTTCTACATAAGAAGTTTGAAGACTTCCAAGTGGATCTAGCAGCTCGAAAGGGGAGAGTGGATGGA
ATCAACCAGTATGCCAATGAGTGCGCCGAGGAGAACCACCCTCAACTGCCTTTGATTAAGGAAAAGCAGGAT
GAGGTAAACGCTGCCTGGGAGCGTCTTCATGGTATGGCTCTCCAGCGGAGGAAAACCCTTTCTGATGCTGCT
GACCTTCAGCGATTTAAAAGGGATGTGACTGAAGCCATCCAGTGGATCAAGGAGAAAGAGCCTCTTCTCATC
TCTGAGGACTATGGCAAAGACCTTGTCAGCTCTGAGGCACTGTTCCACAGTCACAAGGGACTTGAGAGGAAC
CTTGCAGTCATGGAAGACAAGGTAAAAGAATTATGTGCCAAAGCAGACAAACTGAAGGTTTCTCATCCTTCG
GATGAATCTCAGATACAGCAGATGAAAGAGGATCTCATTTCCAACTGGGAGCATATCCGTGCCTTGGCTACC
ACCAGATATGCTAAGCTGCAGGCTTCTTATTGGTACCAGAGGTTCTTATCTGACTATGATGAACTGTCAGGG
TGGATGAAGGAGAAGACTTCTCTGATCAATGCGGATGAGCTACCTACAGATGTGGCTGGAGGGGAAGCACTC
TTGGACAGGCATCAGCAGCATAAGCATGAGATTGACTCGTATGATGACCGGTTTCAATCTGCTGATGAAACT
GGTCAAGCCCTGCTGGATGCCTGTCATGAAGCTTCGGAGGAAGTTCAGGAAAAGATGGAAACATTGGCCAAT
AACTGGGCAGCTCTGCTGGAACTGTGGGACAAGCGTCAGCATCAATATGAGCAATGCTTGGATTTGCACCTG
TTTTACCGAGACAGCGAGCAAGTAGACAGTTGGATGAGCAGACAAGAGGCCTTCCTGGACAATGAGGATCTG
GGGAACTCTCTGGGAAGTGCAGAAGCCCTGCTTCAGAAGCATGATGACTTTGAGGAAGCTTTTACGGCCCAG
GAAGAGAAAATCACAACCTTAGACAAGACAGCAAGCAAACTGATCAACAATGACCATTATGATTCGGAGAAC
ATTGCTGCTATACGGGATGGGCTGTTGGCCCGGCGGGATGCCCTCCGGGAAAGGGCTGCTACGCGACGCCGG
TTGCTAGAGGACTCGCTGCTTCTGCAACAACTGTATCAGGACTCCGATGACCTGAAGAACTGGATTAACAAG
AAGAAAAAATTGGCAGATGATGAGGATTACAAGGATACACAGAATTTGAAGAGCCGGGTCCAAAAGCAACAA
GTCTTTGAAGAGGAGTTGGCAGCTAATGAGATCCTCCTCAATAATCTCGAAAAAACCGGGCAGGAGATGATG
GCGCATGATCACTATGCCTCTAAAAACGTGGCGGACCGTCTGAGCGAAGTTGCTGACCTCTGGAAGGAATTG
TTGGAGGCAACAGCGCAGAAAGGGACCCAGTTGCATGAAGCTAACCAGCAGCTGCTATTTGAAAATAATGCA
GAAGATCTAAAGCGCTGGCTGGAGGAGGTGGAGTGGCAGGTTACCTCCGAGGATTATGGGAAAGGCCTGGCA
GATACTCAGAATCTACTCCGGAAACACGGCCTCCTGGAGTCAGCTGTGTCTGCCCATCAGGACCAAGTGGAC
ACCCTCACAGAGTTGGCTGCATATTTTGAAGAAAAAGACCATCCTGATGCTGGGGACATACGGGCAAGGCAG
GAGTCTCTAGTGTCCCGGTTTGAAGCCTTGAAGGAGCCTCTGGCCACCCGGAAAAAGAAACTACTCGATATA
TTCCGATTGCTCCAGCTCTGCAGAGACACTGAGGATGAAGAGGCCTGGATCCAAGAGACAGAACCCTCAGCA
GCTTCCACCTATGTTGGTAAAGACCTGGTTGCTTCTAAGAATCTCCTGAACAGGCACCAAGTTATACTGGCT
GACATTGACAGTCATGAGCCACGCATCCGAGCGATAACCGAGAGAGGAAATAAAATGATAGAGGAAGGACAC
TTTGCTGCAGATGATGTGTCCTCAAGAGTGAAGAATTTGAATGAGAACATGGAGTCTCTACAGGCCCGAGCT
GCTAGGCGACAGAATGATCTTGAGGCCAATGTCCAGTTCCAGCAATATCTGGCTGACTTGCATGAAGCAGAA
ACATGGATTAAGGAGAAGGAACCTATTGTAAAAAATACTAACTATGGGGCTGATGAAGAATCAGCTGGAGTT
CTTCTAAAGAAGCATGAAGCCTTCCTAGTGGATCTCAAAGCATTTGGAACCAGCATGCAAGCTCTGCGGAAT
CAGGCAGAAACCTGCCAGCAACAACAGGCTGTGCCAGTGGAGGGCGCTGGTCGAGAAGAGAGGGTTGTGGCG
CTATATGACTTCCAGGCTCGCAGTCCCCGAGAAGTCACCATGAAGAAAGACGACGTCCTAACTCTGCTGAGC
TCCATTAACAAGGACTGGTGGAAGGTAGAGGCGGATGACCATCAGGGCTTCGTCCCAGCTGTTTATGTCAGG
AAACTGGCCTATGATGAGTTCCCGATGCTTCCACGACGGAAGAGAGAAGAGCCAGGCAGCATTTCCGAGCGA
CAGGAGCACATTGAGAACCAGTACCACTCACTCCTTGATCTGGCAGAAGAGCGCAGACGTCATCTGTTGCAA
CGTTATAATGAGTTTTTGCTGGCTTATGAGGCAGGAGACATGCTGGACTGGATAAGAGACAAGAGGAGAGAA
AACACTGGTGTGGAGCTAGATGATGTTTGGGAGTTACAGAAAAAATTTGATGAGTTCCAAACGGATTTGAAG
ACGAATGAGCCTCGGCTGAGGGATATCAATAAGGTGGCTGACGACTTACTGTTTGAAGATCTTCTGACACCA
GAAGGTGCTCAAATCCGACAGGAGTTGAATGCTAGATGGGGATCCCTTCAGAGACTGGCAGAGGAACAGCGC
CAGCTACTTGGCAGTGCCCATGCTGTCCAGATGTTCCACAGAGAAGCAGATGACACGAAGGAACAGATTGAG
AAGAAGTGCGAGGCCCTCAGGGCTGCTGACCCTGGATCAGACCTTTTCAGCGTTCAGGCCCTTCAACGTCAG
CATGAAAGCTTTGAGCGCGACCTCGTGCCTTTGGGGGAAAAGGTAACCATCCTGGGAGAAACAGCAGAGAGG
CTATGTGAGTCACATCCAGATGCCACCGAGGACCTGCAGAGGCAGCAGAGAGAGCTGAACGATGCCTGGGAT
GACCTGCTGAGGGATACAGAGGATCGTAAGGAGGATTTAAATGAGTCCCAAAAATTCTACCTGTTCCTCAGC
AATGCCAGGGACCTGCAGAATTGGATCAGTGGCATTGGTGGCATGGTATCATCACAGGAGCTGGCTGAGGAC
ATTACTGGCACAGAGATCTTGCTGGAGCGACACGAGGAGCAGCATGCTGACATCGAAGCCGAGGCGCCCACC
TTTCAGGCCTTAGAGGACTTTGGTATTGATCTTATCAGTAGTGGACACCAAGCCGGCCTTGAAATTGAAAAA
AAACTTCAAGATATCAGACAAGAGAGAGACGATTTGGAGAAATCATGGGAACAACGCAAAAAGATGCTAGAC
CAGTGTCTAGAATTGCAGTTGTTCCAAGGGAATTGTGATCAGGCTGAGAGCTGGATGGTGGCACGTGAGACC
TTCCTGCGGTCAGATGATAAGGGCTCCATAGACAGTCTGGAGGCCTTGATGAAGAAACGAGATGATTTGGAC
AAAGCAATCACTGCCCAGGAGGGGAAGATCACTGACCTGAAATGTTTTGCTGAACGGCTCATAGATGATGAC
CATTATGCCAAGGAGGAGATCGCTGCTCGGTTCCAACGGGTGCTAGACAGGTGGAATGCGCTCAAAACCCAG
CTGATTGCAGAAAGAACTAAGCTGGGAGACTATGCTGATCTGAAACAATTTAACCATGACCTTGAGGAACTT
GAAGAATGGATCAGTGAGATGCTTCCCACAGCCTGTGATGAATCCTACAAAGACCCTACCAATATTCAGAGG
AAATACTTAAAGCATCAGACCTTTGAAAATGAGGTCTATGGCAGAGCTGAGCAGGTAGAAGGAGTAATCAAC
TTGGGGAACTCCCTGATTGAGCGTGAAGCCTGTGACGGCAATGAAGAAACCATGAAGGGGCAACTGGAAGAA
CTGGAGAAACACTGGGACTACTTACTCGAGAGAACAATTGATAAAGGGCAGAAGCTCACTGAGGCCAGTCGC
CAGCAGCGGTTCAACACGGGAATCCGGGATTTTGAATTCTGGCTCTCAGAGGCAGAAACTCTGCTGGCCATG
AAAGATCAAGCTAGGGATTTGGCTTCAGCAGGCAACCTGCTCAAGAAACATCAGCTGTTGGAAACAGAGATG
TTGGCCCGAGAGGATGCCCTCAAGGACCTGAATGAATTGGCTGCTGATCTGCTCTCCAGTGGCACTTTCAAT
GTAGATCAGATTGTGGAAAAAAGGGATAATGTCAATGAACGTTTCCTGAATGTCCAGAATTTGGCTTCTGCA
CACCATGAAAAACTGAAAGAGACCTATGCCTTGTTCCAGTTCTTCCAGGACCTAGATGATGAGGAATCTTGG
ATAGAGGAAAAATTGGTCCGAGTGAGTTCTCAAGACTATGGAAGGGATCTTCAAGGTGTTCAGAACTTATTG
AAGAAGCACAAACGTCTAGAGGGAGAACTGGTGGCACATGAGCCTGCCATCCAGAATGTGCTAGATACGGCA
GACAGACTCGGGGACAAGGCTGCCGTGGGGCGTGAAGAGATCCAGGAACGACTGGCTCAATTTGTTGAACAC
TGGGAGAAACTGAAAGAGTTGGCAAAGACTCGAGGGCTTCGGTTGGAAGAGTCACTAGAATATATGCAATTC
ATGGAGAATGCTGAGGAGGAAGAAGCTTGGATTGGTGACAAGGAAGCCTTGGTTGCCCGGGAGGATTCTGGG
GACACATTGGCTGCTACTCAGAGTTTGCTAAAGAAGCATGAAGCTTTGCATAACGACTTCGCTGTCCATGAA
ACCCGAGTACAAACTGTGTGTGTTCAAGGGGAGGACATTCTGAGTAAG---------GAG---AGTCAGCAA
AAGGAGAAGATCTCTGCCAAGATAGAGGCCCTCCATGAAAAGACGCCTAGTCTGGCCAAGGCAATAGCTGCT
TGGAAGTTGCAATTGGAGGACGATTATGCCTTTCAGCAGTTTAACTGGAAGGCTGATGTTGTAGAAGCTTGG
ATAGCTGAGAAAGAATCAAGCTTAAAGACAAATGGTGATGCTGCAGATCTTGATGCCTTCCTCACTCTCCTG
GCCAAGCAGGATACTTTGGATGCCAGTTTGCAGAGCTTCCAGCAAGAGAGACTGTCTGAGATCACTGACCTG
AAAGACCAGCTTGTGGCCGCTCAGCACAGCCAGACTAAAGTCATAGAAGAACGCCATGCTGCCCTGCTGAGG
CGCTGGGGCCAACTACTGGAAGCCTCTTCAGCCCATAGACAGAAGCTTCTAGAGAAGCAGTTGCCCCTACAG
AAGGCTGAAGATCTGTTCATGGAATTTGCGCACAAGGCTTCAGCTTTCAACAACTGGTGCGAGAACGCTGAG
GAGAACCTGTCGGAGCCAGTGCACTGCATCTCCCTAAATGAGGTCCGGCAGCTACAGAAAGATCACGAAGCC
TTTCTCGCCTCGTTGGCAAAGGCCCAAGCTGACTTCAACCATTTGCTTGAATTAGACAACCAGATTAAGAGC
TTAAATGTCCCCTCTAGCCCTTACACCTGGTTGACCATAGAGGTGTTAGAAAGGATCTGGAAGCACCTACCT
GATATCATCAAGGAATGGGAACAGGAACTGAAAAAGGAGGAAGAAAGACAGGTCAAGAACTTTGAGATGTGC
CAGGAATTTGAACAGAATGCCAGTGCCTTCCTACAATGGATCCAGGAGACCAGGGCTTATTTTCTCGATGGA
TCTTTGCTCAAAGAAACAGGAACACTGGAATCCCAATTGGAAGCAAATAAAAGGAAGCAGAAGGAGATCCAG
GCCATGAAGCGTCACCTGACCAAAATTGAGGATATGGGTGACAACTTGGAGGAGGCACTAATCCTTGACATA
AAATACAGCACCATTGGACTGGCCCAGCAGTGGGACCAGCTGTACCAGCTTGGGATGCGGATGCAGCACAAC
CTCGAACAACAGATCCAGGCCAAGGATACAGTAGGTGTGAGTGAAGAATCACTAAAGGAGTTTAGCACAACC
TATAAACACTTTGATGGAAATTTGACAGGGCGGTTGACTCACAAGGAATTCCGATCATGCCTAAGAGGACTC
AATTACTACTTGCCTATGGTGGAGGACGATGAACCTGAGCCCAAGTTTGAGAAGTTCCTGAATGCTGTTGAT
CCAGGGAGGAAGGGCTATGTCTCATTGGAAGACTATACTTCCTTCTTGATCGACAAGGAGTCAGAGAACATC
AAGTCCAGTGATGAAATAGAGAATGGCTTCCAGGCTCTGGCAGAAGGCAAGGCTTATATTACCAAAGAAGAT
ATGAAGCAGGCCTTAACTCCAGAACAAGTGTCATTTTGTACTTCACATATGCAGCAATACGTGGATCCACAA
GGTCGAAGTCACCACGCCGGCTATGACTATGTGGGCTTCACCAATTCCCACTTTGGCAAC------
>Dasypus_novemcinctus
ATGGAGCATTTTTCAAAGGAAACCATTCTGGAGAGCAGTGGGCCCATGATACTGGAAACAGCTGAAGAGATC
CAGGAGAGGCGTCAGGAGGTCTTAACCCGGTACCAAAGGTTCAAGGAGCTGGTTGCTGAGAGGGGTCAGAAG
CTTCAAGACTCCTATCACTACCAGGTTTTCAGAAGAGATGCAGATGACCTGGAGAAGTGGATCTTGGAGAAA
CTCAAGATGGCAGGCGAAAAGAGCTATGAAGACCCAACTAACATACAGGGGAAGTATCAAAAGCATGAAGCC
TTCCAAAAAGAGGTGCAAGCAAAATCAAGGGTCATTGATGAACTGGAAGAAACCAGGAAAGTCAGATTTGCT
GAGGGACATTTTGCCCATGAGGACACCAAGGTCCATCTTGAGGAACTGCACCGTCTGTGGGATCTACTACTA
GAGATGACCAATGAGAAAGGCATTCTGCTGCTGCAGGCCCTGAAGCTCCAGCAGTACTTACAGGAGTGTGCT
GATATCTTGGAGTGGATTGGAGAAAAGGAGGCTATAGTGACATCGGTGGAGCTAGGCGAGGACTGGGAGCGC
ACAGAGGTTCTGCATAAGAAGTTTGAAGAGTTCCAAGAAGATCTGACATCTAGAAAGGAGCGAGTGGATGGA
ATTAATCAATATGCCAATGAGTGTGCCAAGGAAAACCATCCTAAACTGTCCTTGATTAAGCCAAAGCAAGAT
GAGGTAAACGCTGCCTGGGAGCATCTCCATGGACTGGCTCTGAAGCGACGGGAAACCTTATCTAATGCCGCA
GACCTCCAACGATTCAAAAGGGATGTGACAGAAGCCATCCAGTGGATCAAGGAGAAGGAGCCTCTACTCACC
TCTGAGGATTACGGAAAAGACCTCATTAACTCTGAGGCCCTGTTTCATAGTCACAAGGGACTTGAGAAGAGC
CTTGCAGTCATGGACGACAAAGTGAAGGAGTTATGTGCCAAAGCGGACAAGCTGCAGCTTTCCCATCCATCG
GAAGCACCTGAGATCCAGCAGATGAAAGAGGATCTAGTCTCCAATTGGACGCACATCCGTGCCTTGGCTACC
AACAGAAAGGCAAAGCTGCAGGCCTCCTATTGGTACCAGCGCTTCTTATCAGATTATGATGAGCTCTCAGGC
TGGATGAAGGAGAAGACTGCTCTGATCAATGCTGATGAGCTGCCGACAGATGTGGCTGGTGGGGAAGCCCTA
CTGGACAGGCATCAGCAGCATAAGCATGAGATTGACACTTATGATGAGCGATTTCAATCTGCTGATGAGACT
GGTCAAGACCTGCTGGATGCCAACCATGAAGCTTCCGATGAAGTTCAGGAAAAGATGAAAATCCTTGCCAAC
AACTGGGCTGCCCTGCTGGAACTGTGGGACAAGCGTCAGCAACAATATGAGCAGTGTTTGGATTTACACCTC
TTCTATAGAGACAGTGAGCAGGTGGACAGTTGGATGAGCAGACAAGAGGCCTTCCTGGAGAATGAGGACCTG
GGAAATTCCTTGGGCGGTGTAGAAGCCCTTCTTCAGAAGCATGATGACTTTGAGGAAGCCTTTACTGCCCAG
GAAGAGAAGATAATAACCTTAGACAATACTGCAACCAAACTGATTGACAATGACCATTATGATTCAGAGAAA
ATTGCTGCTATCCGAGATAGGCTGTTGGTTTGGCGGGAGGCCCTTCGCAAAAGGGCTGCAACTCGACGCAGA
TTGCTAGAGGATTCACTCCTTCTGCAGCAACTATATCAGGACTCAGATGACTTAAAGAACTGGATAAACAAG
AAGAAAAAGTTGGCAGATGATGAAGATTACAAGGATACACAGAACTTGAAAAGCCGGGTTCAAAAACAGCAA
GTTTTTGAAAAGGAATTGGAAGCTAATGAGATCCTGCTCAATAACCTAAAGAAAACCGGTCAGAAGATGATT
GAGGACAATCACTATGCCTCTGACAATGTGGCTTCTCGTGTGAGTGAAGTTGCCAACCTCTGGATGGAATTG
CTGGAAGCTACAGCACAGAAAGGGACCCAGTTGTATGAAGCTAACCAGCAGCTACAATTTGAAAATAATGCA
GAAGATCTGAAACACTGGCTGGAGGAGGTGGAGAAGCAGGCTGCCTCTGAGGATTATGGGAAAGGCCTGGCA
GATGTCCAGAATCTACTCAGGAAACATGTCCTCCTTGAATCTGCTATGGCTGCTCATCAGGGTCAGGTGGAC
ACTCTCACAGACTTGGCTGCATATTTTGAAGAAAAAGGCCTTCCTGATTCTGGAGACATGCGGGCAAGGCAG
GAGTCCTTGGTGTCCCGGTTTGAAGCCCTGAAAGAGCCACTGGCTACCCGGAAGAAGAAGCTCATTGACCTC
CTCCATCTGCAGCTGATCTGCAGAGACACAGAGGATGAGGAGGCCTGGATCCAAGAGACAGAACCTTCTGCA
GCTTCCACTTACCTTGGCAAGGACCTGATTGGCTCCAAGAATCTTCTGAACAGGCACCAAATCATCCTGGCT
GATATTGCCAGTCATGAGCCACGCATTCGAGTGATAACAGAGAAGGGAAATAAAATGGTAGAGGAAGAACAC
TTTGCAGCAGAAGATGTGGCATCTAAGGTGAAGAGTCTGAATGAGAATATGGAGTCTCTACGGGCTCGAGCT
GCTAAGCGAAAGAATGATCTCGAGGGTAATGTCCAGCTCCAGCAGTACCTGGCTGACCTGCATGAAGCAGAA
GCATGGATTAGAGAAAAAGAGCCTATTGTGGACAATACCAACTATGGAGCTGATGAAGAAGCAGCTGGGACT
CTACTAAAGAAGCATGAGGCCTTCCTAGTGGATCTCAATGCCTTTGGAAACAGTATGCAAGATCTACGGGAT
CAGGCAGAAGCCTGCCAGCAACAGCAGGCTGCACCATTGGAGGGAGCTGCGCGAGCACAGAGGGTTCTAGCT
TTATATGACTTCCAGGCCCGCAGCCCCCGAGAAGTCACCATGAAGAAAGATGATGTCTTGATTCTACTCAGT
TCCATCAACAAGGACTGGTGGAAAGTGGAAGCTGATGATCACCAAGGTTTTGTCCCAGCTGTCTATGTCAGG
AAACTGGCCCATGATGAGTTTCCAATGCTCCCACAGTGGCAGCGAGAAGAACCAGGCAGCATTACACAGCGC
CAGGAGCAGATTGAAAACTTATACCAATCCCTCCTCGATCGGGCAGAAGAACGCAGACGTCGTTTATTGCAA
CGTTACAATGAGTTTTTGCTGGCCTATGAGGCAAGAGACATGCTGGAGTGGATTCAGGACAAAAAGGCAGAA
AACACTGGGGTGGAACTAGATGATGTTTGGGAACTTCAGAAAAAGTTCGATGAATTCCAAATGGATTTGAAG
ACCAATGAGCCTCGGCTGAGGGATATCAATAAAGTGGCTGATGATCTGCTATTTGAAGCCCTTCTGACGCCG
GAAGGAACTCAAATACGGCAGGAGTTAAATGCCCGCTGGGACTCCCTGAAGAGGCTTGCAGAAGAACAGCGC
CAATTGCTGGGAAGTGCCCATGCTGTCCAGATGTTTCACAGAGACGCAGATGACGCAAAGGAGCAAATTGAG
AAGAAGTGTCAGGCCCTCAGTGCCGCTGACCCTGGCTCAGACCTGTTCAGTGTTCAAGCTCTTCAGCGACAA
CATGACGGCTTTGAGAGAGACCTTGAGCCCCTGGGGAAAAAGGTGACTACCTTGGGAGAAACAGCAGAGCGA
CTTTGTGAGTCCCATCCAGATGCCACAGAGGACCTTCAACAGCAACGAAAAGAGCTCAGTGAGGCCTGGGAG
GACCTGCTGGGACAAACAGCGGATCGTAAGGAGAACCTAAGTGAGGCCCAGAAATTCTACTTGTTCCTTAGC
AAGGCCAGGGACCTTCAGAATTGGATCAGTGGCATCAGTGGCATGGTTTCATCACAGGAGCTGGCTGAGGAC
ATAACTGGCACAGAGATCTTGTTGGAGCGACACCAGGAACATCATGTTGACATGGAGGCAGAGGCTCCCACC
TTCCAAGCCTTAGAAGATTTTGGTGCACAACTGATTGATGGTGGGCACCGTGCTAGCCCTGAAATTGAAAAA
AAGCTTCAAGCTATCAGACTAGAGAGACATAATTTGGAAAAAGCTTGGGAACAACGCAAAAGGATGTTAGAT
CAATGTCTGAAGTTGAAGTTTTTCCAAGGGAACTGTGATCAGGCTGAGAACTGGATGGTGGCTCGTGAGATT
TCTCTCAGGTCAGATGACAAGGGCTCCTTAGACAGCCTGGGGGCCTTGATGAAAAAACGTGATGATTTGGAC
AAAGCAATCACTGCCCAGGAAGGGAAGATCACTGACCTAAAACATTTTGCTGAGCAACTCATAGCTGATGAC
CACTATGCCATGGAGGAGATTGCTGCTCGACTCCAACGGGTGCTAGACAGGTGGAATGCTCTCAAAGCACTG
ATGATTGCTGAGAGGACAAAGCTTGGAGACTATGCTGATCTGAAACAATTCTACCGTGACCTAGAGGAGCTA
GAAGAATGGATCAGTGAGATGCTGCCCACAGCTTGTGATGAGTCATACAAAGACCCTTCCAACATTCAGAGG
AAATACCTGAAACACCAGACTTTTGAAAATGAGGTCAATGGCAGAGATGAGCAGGTGAAAGGAGTCATCAAC
TTGGGAAACTCTCTGATCGAGCGGAATGCATGTGATGGCAATGAAGAGTACATGAAGGTACAACTGGAAGAG
CTGGAGAAACACTGGAACTACCTGCTTGAGAAGACAATTGACAAAGGACAGAAGCTCAATGAAGCCAGTCGC
CAGCAGAGGTTCAACACAGGCATCCGAGACTTTGAGTACTGGCTCTCAGAGGCAGAGACACTGCTGGCCATG
AAAGATCAGGCAAAGGACTTGGCATCAGCAGGCAACCTTCTCAAGAAGCATCAGCTCTTGGAGACAGAAATG
TTGGCCCGAGAGGATGTGCTCAAGGGTCTGGACAATTTGGCTGCTGATCTGCTCTCCAGTGGGACTTTCAAT
ACTGACCAGATTGTGGAGAAGAGAGATAGCGTCAACAAGCGCTTTCTAAACGTCCAGAACTTGGCAGCTGCA
CACCATGAGAAACTGAAGGAGGCTTATGCCTTGTTCCAGTTCTTTCAGGATCTGGATGATGAGGAATCCTGG
ATAGAGGAGAAATTGGTACGAGTGAGCTCCCAGGACTATGGGCGGGATTTGCAGGGTGTTCAGAACTTACTG
AAGAAGCACAGACGCCTAGAAGGGGAGCTGGTGGCACATGAGCCAGCCATACAGAATGTGCTGGATACGGCA
GAGAAGCTAGGAGACAAGGCTGCTGTGGAGCAAGAGAAGTTCCAGGAGCGGCTGGCTCAGTTTGTTGAACAT
TGGGAGAAGCTGAAGAACTTGGCCAAGGCTCGAGGACTTCACTTGGATGAATCCTTAGAATACTTGCAATTC
ATGGAGAATGCGGAGGAGGAGGAAGCTTGGATGAGTGAAAAGGGTGCAATGGTTGCACAAGGGCATTCTGGA
GATACATTGTCTGCTACTCAGAGCTTGTTAAAGAAGCATGACGTTTTGGACAAAGACTTTGCTGTACATGAG
ACCCGAGTACAAAATGTGTGTGCTCAAGGAGAAGACATCCTGAGTAAG---------GAGGAAAGCCAGAAC
AAGGAGAAAATTTCTGCCAAGATAGAGGCTCTGAATGAAAAGACCCAATTTCTGGCCAAGACGATAGCTGCT
TGGAAGCAGCAATTGGAGAATGATTATGACTTTCAGCAGTTTAACTGGAAGGCTGATGTGATAGAGGCCTGG
ATAGTTGAGAAGGAAACAAGTCTGAAGACTGATGGCAATGGTGCAGACCTTGCTGCCTTCCTAACTCTCCTG
GCAAAGCAGGACACACTGGATGCCAGTCTACAGAGTTTCCAACAAGAAAGGCTGTCTGAGATCACTGACCTA
AAGGACCAGCTTGTGGCTTCGCAGCACAGCCAGACCAAAGCCATTGAGGAACGCCATGCTGCCCTGCTGAGG
CGCTGGGAACAGCTGCTGGAAGCCTCTGCAGCCCACAGACAGAAACTGCTGGAGAAGCAGCTGCCCCTTCAG
AAGGCTGAGGAGCTCTTCATGGAATTTGCACACAAGGCTTCAGCTTTCAACAACTGGTGTGAGAATGCGGAG
GAGGACCTGTCAGAGCCTGTGCATTGTGTCTCCCTCAATGAGATTCGGCAGCTGCAGAAGGACCACGAGGTC
TTCGTGGCCTCTTTGGCAGGGGCTCAAACTGACTTCTCCTATTTGCTAGAGCTAGATCAACAGATTAAGGCC
TTAAATGTGCCCTCCAGCCCTTATACCTGGTTAACAATGGAGGTGCTAGAAAGGATCTGGAAGCACCTATCT
GAAGTCATCAAAGAACGAGAGCAGGAGCTGCAAAAGGAGGAGGCAAGACAGGTCAAGAACTTTGAGATGTGC
CAGGAGTTTGAACAGAGTGCCAGCGCCTTCCTGCAATGGATCTTAGAGACGAGGGCTTATTTTTTGGATGGA
TCTTTGCTCAAAGAAACAGGAACTCTTGAATCCCAGCTGGAAGCAAATAAAAGGAAGCAGAAGGAGATCCAG
GCAATGAAGCGCCAGCTGACCAAGATTGAGGACCTTGGGGACAACTTGGAGGAGGCAATGATCCTTGACATA
AAATACAGCACCATTGGGCTGGCCCAGCAGTGGGACCAGCTCTACCAGCTTGGGATGCGGATGCAACACAAC
CTGGAACAACAGATCCAAGCCAAGGACACAATAGGTGTGAGTGAGGAGACATTAAAGGAGTTTAGCACAACC
TATAAACACTTTGATGAGAATCTGACAGGGCGTTTGACTCACAAGGAATTCCGTTCCTGCCTGAGAGGACTT
AATTACTACTTGCCCATGGTGGAGGAGGATGAACCTGAGCCCAAGTTTGAGAAATTCCTGGATGCTGTCGAT
CCAGGGAGGAAGGGCTATGTCTCCCTGGAAGACTATACCTCATTTCTGATCGACAAGGAGTCAGAGAACATC
AAGTCCAGTGATGAAATAGAGAACGCTTTCCAAGCCCTGGCAGAGGGCAAGGCCTATATTACCAAAGAGGAC
ATGAAGCAGGCCTTAACCCCTGAACAAGTAGCATATTGTGCTTCACATATGCAGCAATATGTGGACCCACGG
GGCCGAAGCCACCCTGCCGGCTATGACTATGTTGGCTTTACCAATTCCCACTTTGGCAAC------
>Rousettus_aegyptiacus
---------------------------ATGGAGAGTGGTGGACCAAAGGTGCTGGAAACAGCAGAAGAGATC
CAAGAGAGGCGTCAGGAGGTGTTGACTCGGTACCAGAGGTTCAAGGAGTTGGTTGCTGAGAGGGGCCAGAAA
CTTGAAGAGTCCTATCACTACCAGGTTTTCCGACGGGATGCAGATGACCTGGAGAAGTGGATCTTGGAGAAA
CTCAAGATTGCAGGAGATAAAAGCTATGAAGACCCAACTAATATACAGGGTAAATATCAGAAACATGAATCC
TTCGAAGCAGAGGTGCAAGCAAAATCAAGGGTTATTCCTGAGCTGGAAAGAATCAGCAAAGTTCGATTTGCT
GAGGGACATTTTGCGCATGAGGATACCAAGATCCATCTGGAAGAATTGCGCCGCCTGTGGGACCTACTGATA
GAGCTGACTCGGGAAAAGGGGACCTTGCTGCTGCAAGCCCTGAAGCTCCAGCAGTACTTACAGGAGTGTGCC
GACATCTTGGAGTGGATTGAAGACAAGGAGGCCATAGTGACATCAGTAGAACTGGGTGAGGACTGGGAGCGC
ACAGAGGTTCTGCATAAGAAGTTTGAAGAGTTCCAAGTGGATCTGGCAGCTCGAAAGGGGAGAGTGGATAGA
GTAAACCAATATGCCAATGAATGTGCTGAGGAGAACCACCCTGAACTGCCTTTGATTAAGTTAAAGCAGGAT
GAGGTGAATGCCTCCTGGGAGCGTCTCCATGGTCTGGCTCTTCAGAGACAGAGGACACTGTCCAATGCTGCA
GACCTCCAGAGATTCAAACGGGATGTGACTGAAGCTATTCAGTGGATCAAAGAGAAAGAGCCTCAACTAACC
TCCGAGGACTATGGAAAAGACCTTGTTAGCTCTGAGGCACTGTTTCACATTCACAAGGGACTTCAGAGAAAT
CTTGCAGTCATGGATGACAAGGTGAAGGAGTTATATGCCAAAGCAGACAAGCTGAGTCTTTCCCATCCTTCA
GATGCACCTCTGATCCTGCAGATGAAAGAGGATCTGGTCTCTAACTGGGAGCATATTCGTGCCTTGGCTACC
CGCAGATATGCAAAGCTGCAGGCTTCTTATTGGTACCAACGATTCTTATCTGACTATAATGAGCTCTCAGGC
TGGATAAAGGAGAAGACTGCTCTGATCAATGCTGATGAGCTGCCCACAGATGTGGCTGGTGGGGAAGCCTTA
CTGGACAGGCATCAGCAGCATAAGCATGAGATTGACTCATATGATGACCGCTTTCAATCTGCTGATGAGACT
GGTCAAGCTCTGCTGGATGCCAATCATGAAGCCTCTGATGAAGTTTTGGAAAAGATGGCAATACTCGACAAA
AACTGGGCTGCCCTGAAGGAACTGTGGGTCAGGTGTCATCATCAGTATGAGCAGTGCTTGAACTTGCACCTC
TTCTACCGTGACAGTGAGCAAGTGGACAATTGGATGAGTAGACAAGAGGCATTTTTGGAAAATGAGGACCTG
GGGAACTCCCTGGGCAATGTAAAAGCCCTTCTTCAGAAGCATGATGACTTTAAAGAAGCCTTCACTGCCCAG
GAGGAGAAGATCACAACAGTAGACAAGACTGCAACCAATTTGATTGACAATGATCATTATGATTCAGAGAAC
ATTGCTGCCATCCGGGATGGGCTGTTGATCAGGAGAAATGTTCTACGTGAAAGGGCTATCACTCGACGCAGA
TTGTTGGAGGATTCGTTGCTTCTGCAGCAATTATATCAGGACTCAGATGACCTGAAGAACTGGATCAACAAG
AAGAAAAAGTTGGCAGATGATGAAGATTATAAGGACACACAGAACTTGAAAAGCCGGGTTCAAAAGCAGCAA
GTCTTTGAAAAAGAATTGGCAGCTAATAAGATCCTACTCAATAGCCTAGAGAAAACTGGCCAGGAGATGATT
GAGGGAGGTCACTATGCCTCTGACAGTGTGGCTGCTCGTGTTAGTGAAGTTGCAAGCCTCTGGAAGGAATTG
CTGGAGGCTACAGCACAGAAAGGGACCCAGTTGTATGAAGCTAATCAACAGCTGCAATTTGAAAATAATGCA
GAAGATCTGAAGTGCTGGCTAGAGGAGGTGAAGTGGCAGGCTACCTCTGAGGATTATGGGAAAGGCCTAGCT
GATGTACAGAATCTACTCAGGAAGCACAGCCTCTTGGAGTCTGGTGTGGCTGCTCGTCAGGATCAGGTAGAC
TCTCTCACAGACCTTGCGACATATTTTGAAGAAACAGGCCATCCTGATGCTGGCGATATACGAGCAAGGCAA
GAGAACCTAGTGTCCCAGTTTGAAGCCCTAAAAGAGCCACTGGCTACCCGGAAGAAGAAGCTCATTGACCTT
CTCCATCTACAACAGATTTGCAGAGACACAGAGGATGAGGAGGCCTGGATCCAAGAAACAGAACCTTCAGCA
GCTTCCATCTACCTTGGCAAAGACCTGATTACCTCCAAGAATCTTCTGAATAGACATGAAGTCATCCGGGCT
GACATTGCCAGCCATGAGCCACACATACGGTTGATAACAGAGAGGGGAAACAAAATGGTAGAAGAAGGACAC
TTTGCTGCAAAAGATGTGGCCTCTAGGGTCAAGAGTTTGAATGAGAATATGGAGTCTCTTCAGGCTCGAGCT
GCTAGACGGCAAAATGATCTTGAGGCTAATGTCCAGTTCCAGCAGTACCTGGCTGATTTGCATGAAGCAGAA
GCATGGATTAGAGAGAAAGAACCTATTGTAGAAAACACCAACTATGGGGCTGATGAAGAAGCAGCTGGGGCT
CTTCTAAAGAAGCACGAGGCCTTCCTCGTGGATCTTAATGCATTTGGAAAGAGTATGCAAGCTCTACGAGAT
CAGGCAGAAGTCTGCCAGCAACAACAGGCTGCACCAGTGGAGAGAGTGGCTCGAGAAGAGAGGGTTGTGGCT
TTATATGACTTCCAGGCCCGCAGCCCTCGAGAAGTCACATTGAAGAAAGATGATGTCTTAATTCTGCTCAGT
TCCATCAACAAGGACTGGTGGAAAGTGGAAGCCGATGATCACCAGGGTTTTGTGCCTGCTGTCTATGTCAGG
AAACTGGCCCATGATGAGTTTCCTATGCTTCCACAGCAGCGGCAAGAAGAACCAGTCAACATCACTGAGTGC
CAGGAACAGATTGAGAACCAGTACCACTCCCTCCTTTATCGAGCAGAAGAACGCAGGCGTCGTCTATTGCAA
TGTTACAATGAGTTTCTGTTGGCCTATGAGGCAGAGGACATGCTGGACTGGATTCGAGATAAAAAGGCAGAA
AACACTGGGGTAGATCTAGATGATGTTTGGGAGCTGCAAAAAAAGTTTGATGAGTTCCAAACGGATTTGAAA
ACCAATGAACCTCGACTGAGGGACATCAACAAGGTGGCTGATGATCTTCTGTTCGAAGAGCTTTTAACACCG
GAAGGAGCTCAGATACAGCAGGAGCTGAACGCTCGCTGGAGCTCCTTGCAGAGGCTTGCAGAAGAACAGCGT
CAGCTGCTGGGCAGTGCCCATGCTGTTCAAATGTTTCACAGAGAAGCAGATGACATGAAGGACCAGATTAAG
AAGAAATGCCAGGCCCTCAGTGTTGCTGATCCTGGCTCAGACCTGTTCAGTGTTCAGGCCCTTCAGCGACAG
CATGAAGGCTTTGAAAGAGATCTCATACCCCTCAGAGAAAAGGTGATCATATTGGGAGAGACAGCAGAGCGG
CTCAATGAATCCCATCCAGATGCCACTAATGACCTGCAGAGACAGCGAATGGAGCTGAATGAGGCCTGGGAT
GACCTGCTGGAGCGTACAGAGGATCGTAAGGAGAACCTAATTGAAGCCAAGAAATTCTACCTGTTCCTCAGC
AAGGCCAGAGACCTCCAGAATTGGATCAGTGGCCTCAGTGGCATTGTATCCTCACAGGAGCTAGCTGAGGAC
TTAACTGGTACTGAGATCTTGATGGAACGACACCAGGAACATCATGCTGACATGGAGGCTGAGGCTCCTACT
TTTCAAGCCTTAGAAGACTTTGGTGCAGAACTTATAGGTAGTGGGCACTATGGCAGCCCTGAAATTGAAGAA
AAGCTTCATGCTGTTAGACTAGAGAGAAACAATTTGGACAAAGCTTGGGAACGACGCAAGAAGATGTTAGAT
CAGTGTCTGGAGTTGCAGCTGTTCAAAGGGAACTGTGATCAAGCTGAGAGCTGGATGATGGCACGTGAGAAT
TTTTTGAGGTCAGATGATAAGGGTTCCTTAGACAGTTTGGAGGCCTTGAGGAAGAAACGTGATGATTTGGAC
AAAGCAGTGACTGCCCAGGAAAAGAAGATCACTGAACTAGAACATTTTGCTGAGCAGCTCATTGCCGATGAT
CACTACGCCAAGGAAGATATTGCTGCTCAGCTCCAATGGCTATTAGACAGGTGGAAGGCTCTCAAAGCACAA
TTGATCACTGAACAGACAAAACTTGGAGACTATGCTGACCTAAAACAATTCTACCATGACCTTGAGGACCTG
GAAGAGTGGATTAATGAGATGCTGCCCACAGCCTGTGATGAGTCCTACAAAGACCCCACCAACATTCAGAGG
AAATACTCGAAGCACCAGACCTTTGAAAATGAGGTTTATAGCCGAGCTGATCACGTGGAAGAAGTCATCAGC
TTGGGGAACTCTCTGATTGAGCGGAGAGCATGTGATGGCAATGAAGAGACCATGAAGGGTCAACTGGAAGAG
CTGAAGGAACACTGGGATTACCTGCTTGAGAGAACAATTGACAAAGGGAAGAAGCTCAATGAGGCTAGTCGT
CAACAGAGATTCAATACAGGCATCCGGGATTTTGAGTTCTGGCTCTCAGAGGCAGAGACACTGCTGGCCATG
AAAGATCAGGCCAGGGACTTGGCTTCTGCAGGAAACCTGCTCAAGAAGCATCAACTATTGGAAACTGAGATG
TTGGCCCGAGAGGACGCACTCAGGGACTTGAATGAGTTGGCTACTAATCTACACTCCAGTGGGACTTTCAAT
GCTGACCAGATTATGGAGAAAATAGATAATGTCAATAAGCGCTACCTAGATGTCCAGAACTTAGCAGCTGCA
CACCATGAGAAATTGAAAGAGGCCTACGCCTTGTTCCAGTTCTTCCAGGACCTAGATGATGAAGAATCCTGG
ATAGAGGAGAAGTTGGTACGGGTGAGCTCCCAGGACTATGGGAAGGATCTGCAAGGGGTTCAAAACTTACTG
AAGAAACACAAACGTCTAGAGGGAGAGCTAATGGCACATGAACCTGCAATCGAGAATGTGCTGGCAATGGCA
GAGAGGCTGGGGGACAAGGCTGCAGTTGGGCAAGAAGAGATCCAGGAACGGCTGGCTCAGTTTGTTCAACAC
TGGGAGAAGCTCAAAGAGTTGGCCAAGGCTCGAGGGCTTCGGTTGGAAGAGTCCCTAGAATACTTGCAATTC
ATGGAGAATGCTGAGGAGGAAGAAACTTGGATCAGTGAAAAGAAAGCAATGGTTGCCCGAGGGGATTCTGGA
GATACGTTGGCTGCTACTCAGAGCTTGCTAAAGAAGCATGAAGCTTTGGAAAATGACTTTGCTGTCCATGAG
GCCCGAGTGCAAAATGTGTGTGCTCAAGGAGAAGGCATCCTGAGT---------CAGGAGGAAAATCAGCAC
AAGGAGAAGATTTCTGTTAAAATAGAGACTCTGAATGAAAAGACACCTTCTCTAGCCAAAGCAATAGCTGTT
TGGAAGTTGCAACTTGAAAATGATTACAGCTTTCAGCAGTTCAACTGGAACGTTGATGTGGTAGAGGCCTGG
ATAGCTGAAAAAGAAACAAGCCTGAAGACCAATGGTAATGGTACAGACCTTGCTGCATTCTTCACTCTCCTG
GCAAAGCAGGACACACTAGATGTCAGTCTGCAGAGTTTCCAGCAAGAGAAATTGTCAAAGATAACTGGTCTA
AAGGACCAATTGGTGGCTTCTCAGCATAGCCAGACCAAAGCCATTGAAGAGCGCCATGCTGCCCTGCTGAGG
CATTGGGATCAGCTTCTGGAAGTCTCTGCAGCCCACAAAGACAAATTGCTAGAGAAACGGCTACCTTTACAG
AAGGCTGAGGAACTTTTCATGGAATTTGCACACAAAGCTTCAGCTTTCAACCACTGGTGTGAAAATATTGAG
GAGGACTTGTCAGAGCCTGTGCACTGTGTCTCTCTGAATGAGATTCGCCAGCTGCAGAAGAACCATGAGGCC
TTCTTGGCCAGCTTGGCCAGGGCCCAAGAAGACTTCAACTTTTTGCTAGAGCTAAACCAGCAGATTAAGACC
TTAAATGTGTCCTCCAGTCCTTATACCTGGTTAACAATGGAGGTGCTAGAAAGAATCTGGAGGCACCTGCCT
GACCTCATCAAGGAACGGGAGCAGGAGCTGCAAAAGGAAGAGTCAAGACAGGTCAAGAACTTTGAGATGTGC
CAGGAGTTTGAACAGAATGCCAGTGCCTTCCTTCAATGGATCTTGGAGACCAGGGCTTATTTTCTGGATGGA
TCTTTACTCAAAGAAACAGGAACTCTGGAATCCCAGTTAGAAGCAAATAAAAGAAAGCAGAAGGAGATCCAA
GTGATGAAGCGTCACCTGACCAAGATTGAGGACCTGGGAGACAACCTAGAAGAGGCTCTGATCCTGGACATT
AAATACAGCACCATCGGGCTGGCCCAGCAATGGGACCAGCTCTATCAGCTGGGCATGCGAATGCAACACAAC
CTGGAGCAACAGATACAAGCCAAAGACACCATTGGTGTGAGTGAGGAGACACTAAAGGAGTTTAGTACTACC
TATAAACATTTTGATGAGAATTTGACAGGGCACTTGAGTCATAAAGATTTTCGGTCCTGTTTGAGAGGACTC
AATTACTACTTGCCCATGGTAGAGGAGGGTGAACCTGAGCCCAAGTTTGAGAAATTTCTTGATGCCGTCGAT
CCAGGAAGAAAAGGCTATGTCTCACTGGAAGACTATACCTCATTCCTGATTGACAAAGAGTCAGAGAACATC
AAATCCAGCGATGAAATAGAGAATGCTTTCCAAGCCCTGGCAGAGGGCAAGACCTATATTACCAAAGAGGAC
ATGAAGCAGGCGCTAACCCCAGAACAAGTGTCATTCTGTGCCTCACATATGCAGCAATATGTGGACCCACGG
GGCCGAAGCCACCCTGCCGGCTATGACTATGTTGGCTTCACCAGTTCCTACTTCGGCAAT------
>Pteropus_vampyrus
---------------------------ATGGAGAGTGGTGGACCAAAGGTGCTGGAAACAGCAGAAGAGATC
CAGGAGAGGCGTCAGGAGGTGTTGACTCGGTATCAGAGGTTCAAGGAGTTGGTTGCCGAGAGGGGCCAGAAA
CTTGAAGATTCCTATCACTACCAGGTTTTCCGACGGGATGCAGATGACCTGGAGAAGTGGATCTTGGAGAAA
CTCAAGATTGCAGAAGATAAGAGCTATGAAGACCCAACTAACATACAGGGGAAATATCAGAAACATGAATCC
TTCGAAGCAGAGGTGCAAGCAAAATCAAGGGTTATTCCTGAGCTGGAAGAAATCAGCAAAGTCCGATTTGCT
GAGGGACATTTTGCCCATGAGGATACCAAGGTCCATCTGGAGGAACTGCGTCACCTGTGGGACCTGCTGCTA
GAGTTGACTCGGGAGAAGGGGACCCTGCTGCTGCAAGCCTTGAAGCTCCAGCAGTACTTACAGGAGTGTGCC
GACATCTTGGAGTGGATTGGAGACAAGGAGGCCATAGTGACATCAGTAGAACTGGGTGAGGACTGGGAGCGC
ACAGAAGTTCTGCATAAGAAGTTTGAAGAGTTCCAAGTGGATCTGGCAGCTCGGAAGGGGAGAGTGGATAGA
GTAAACCAATATGCCAATCAATGTGCTGAGGAGAACCACCCTGAGCTGCCTTTGATTAAGTTAAAGCAGGAT
GAGGTAAATGTCTCCTGGGAGCGTCTCCATGGTCTGGCTCTCCAGAGACAGAGGACACTGTCCAATGCTGCA
GACCTCCAGAGATTCAAAAGGGATGTGACTGAAGCTATTCAGTGGATCAAGGAGAAAGAGCCTCAACTAACC
TCTGAGGACTATGGAAAAGACCTTGTTAGCTCTGAGGCACTGTTTCACAGTCACAAGGGATTTGAGAGAAAT
CTTGCAGTCATGGATGACAAGGTGAAGGAGTTATGTGCCAAAGCAGACAAGCTGAGGCTTTCTCATCCTTCA
GATGCACCTCAGATCCAGCAGATGAAAGAGGATCTTGTCTCCAACTGGGAGCACATTCGTGCCTTGGCTACC
AGCAGATATACAAAGCTGCAGGCTTCTTATTGGTACCAACGATTCTTATCTGACTATAATGAGCTCTCAGGA
TGGATGAAGGAGAAGACTGCTCTGATCAATGCTGATGAGCTGCCCACAGATGTGGCTGGTGGGGAAGCCTTA
CTGGACAGGCATCAGCAGCATAAGCATGAGATTGACTCATATGATGACCGCTTTCAATCTGCTGATGAGACT
GGTCAAGCTCTGCTGGATGCCAATCATGAAGCCTCTGATGAAGTTTTAGAAAAGATGGCAATACTTGATAAC
AACTGGGCTGCCCTGAAGGAACTGTGGGTCAGGTGTCATCATCAGTATGAGCAGTGCTTGAACTTGCACCTC
TTCTACCGTGACAGTGAGCAAGTGGACAATTGGATGAGTAGACAAGAGGCATTTTTGGAAAATGAGGACCTG
GGGAACTCCCTGGGCAGTGTAAAAGCCCTTCTTCAGAAGCATGACGACTTTGAAGAAGCCTTCACTGCCCAG
GAGGAGAAGATTACAACATTAGACAAGACTGCAACCAAATTGATTGACAATGGTCATTATGATTCAGAGAAC
ATCGCTGACATCCGAGATGGGCTATTGGCCAGGCGAGATGTTCTACGTGAAAGGGCTGTCACACGACGCAGA
TTGTTGGAGGATTCGTTGCTTCTGCAGCAATTGTATCAGGACTCAGATGACCTGAAGAACTGGATCAACAAG
AAGAAAAAGTTGGCAGATGATGAAGATTACAAGGATACACAGAACTTGAAAAGCCGGGTTCAAAAGCAGCAA
GTATTTGAAAAAGAATTGGCAGCTAATAAGATCCTACTCAATAACCTAAAGAAAACTGGCCAGGAGATGACT
GAAGGAGGCCACTATGCCTCTGACAGTGTGGCTGCTCGTGTTAGTGAAGTTGAAAGCCTCTGGAAGGAATTG
CTGGAGGCTACAGCACAGAAAGGGACCCAGTTGTATGAAGCTAATCAGCAGCTGCAGTTTGAAAATAATGCA
GAAGATCTGAAGTGCTGGCTAGTGGATGCAGAGAGGCAGGCTACCTCTGAGGATTACGGGAAAGGCCTAGCT
GATGTACAGAATCTACTCAGGAAGCACAGCCTCTTGGAGTCTGGTGTGGCTGCTCGTCAGGATCAGGTAGAC
ATCCTCACAGACTTGGCAACATATTTTGAAGAAACAGGCCATCCTGATGCTGGGGATGTACGGGCAAGGCAA
GAGAACCTAGTGTCCCAGTTTGAAGCCCTAAAAGAGCCACTGGCTACCCGGAAGAAGAAGCTCATTGACCTT
CTTCGCCTACAACAGATTTGCAGAGACACAGAGGATGAGGAAGCCTGGATCCAAGAAACAGAACCTTCAGCA
GCTTCCACTTACCTTGGAAAAGACCTGATTGCCTCCAAGAATCTTCTGAATAGACACAAAGTCATCCAGGCT
GACATTGCCAGCCATGAGCTACACATACGGGTGATAACAGAGAGGGGAAACAAAATGGTAGAGGAAGGACAC
TTTGCTGCAAAAGATGTGGCCTCTAGGGTCAAGAGTTTGAATGAGAATATGGAGTCTCTTCAGGCTCGAGCT
GCTAGACGGCAAAATGATCTTGAGGCTAATGTCCAGTTCCAGCAGTACTTGGCTGATTTGCATGAAGCAGAA
GCATGGATTAGAGAGAAGGAACCTATTGTAGAAAACACTAACTATGGGGCTGATGAAGAAGCAGCTGGGGCT
CTTCTAAAGAAGCATGAGGCCTTCCTAGTGGATCTTAATGCATTTGGAAAAAGTATGCAAGCTCTACGAGAT
CAGGCAGAAGTCTGCCAGCAACAACAGGCTGCACCAGTGGAGAGAGTGGCTCGAGAAGAGAGAGTTGTGGCT
TTATATGACTTCCAAGCCCGCAGCCCCCGAGAAGTCACGTTGAAGAAAGATGATGTCTTAACTCTGCTCAGT
TCCATCAACAAGGACTGGTGGAAGGTGGAAGCTGATGATCACCAGGGTTTTGTGCCTGCTGTCTACATCAGG
AAACTGGCCCATGATGAGTTTCCTATGCTTCCACAGCAGCGGCGAGAAGAACCAGTCAACATCACTGAGTGC
CAGGAACAGATTGAGAACCAGTACCACTCCCTTCTTGATCAAGCAGAAGAACGTAGGCGTTGTCTATTGCAA
TGTTACAATGAGTTTTTGCTGGCCTATGAGGCAGAAGACATGCTGGACTGGATCCGAGATAAAAAAGCAGAA
AACACTGGGGTAGATCTAGATGATGTTTGGGAGCTGCAAAAAAAGTTTGATGAGTTCCAAACGGATTTGAAA
ACCAATGAACCTCGACTGAGGGACATCAACAAGGTGGCTGATGATCTTCTATTTGAAGAGCTTTTAACACCA
GAAGGAGCTCAGATACAGCAGGAGCTGAATGCTCGCTGGAGCTCCTTGCAGAGGCTTGCAGAAGAACAGCGT
CAGCTGCTGGGCAGTGCCCATGCTGTCCAAATGTTTCACAGAGAAGCAGATGACATGAAGGAGCAGATTAAG
AAGAAGTGCCAGGCCCTCAGTGCTGCTGACCCTGGCTCAGACCTGTTCAGTGTTCAGGCCCTTCAGCGACAG
CATGAGAACTTTGAAAGAGATCTCATACCTCTCAGAGAAAAGGTGATCGTATTGGGAGAGACAGCAGAGCGA
CTCAATGAGTCCCACCCAGATGCCACTGATGACCTGCAGAGGCAGCGAATGGAGCTGAATGAGGCCTGGAAT
GACTTGCTGGAGTGTACAGAGGATCGTAAGGAGAACCTAAGTGAAGCCAAGAAATTCTACCTGTTCCTCAGC
AAGGCCAGAGACCTACAGAATTGGATCAGTGGCCTTAGTGGCATGGTATCCTCACAGGAGCTAGCCGAGGAC
TTAACTGGTACTGAGATCTTGATGGAGCGGCACCAGGAACATCGTGCTGACATGGAGGCTGAGGCTCCTACT
TTCCAGGCCTTAGAAGACTTTGGTGCAGAACTTATAGGTAGTGGGCACTATGGCAGGCCTGAAATCGAAGAA
AAGCTTCACGCTGTTAGACTAGAGAGAAACAATTTGGACAAAGCTTGGGAACGACGCAAGAAGATGCTAGAT
CAGTGTCTGGAGTTGCAGCTGTTCAAAGGGAACTCTGATCAAGCTGAGAGCTGGATGATGGCACGTGAGAAT
TTCCTGAGGTCGGATGATAAGGGTTCCTTGGACAGTTTGGAGGCCTTGAGGAAGAAACGTGATGATTTGGAC
AAAGCAGTCACTGCCCAGGAAAAGAAGATCACTGAACTAGAACATTTTGCTGAGCAGCTCATTGCCGATGAT
CACTACGCCAAGGAAGATATTGCTGCTCGGCTCCAGTGGATATTAGACAGATGGAAGGCTCTCAAAGCACAA
CTTATTGCTGAACAGACAAAACTTGGAGACTATGCTGACCTAAAACAATTCTACCGTGACTTTGAGGACCTG
GAAGAATGGATTAATGAGATGCTGCCCACAGCCTGTGATGAGTCCTACAAAGACCCCACCAACATTCAGAGG
AAATACCTGAAGCACCAGGCCTTTGAAAATGAGGTCTATAGCCGAGCTGATCAGATGGAAGGAGTCATCAGC
TTGGGGAATTCTCTGATTGAGCGGAGAGCATGTGATGGCAATGAAGAGACCATGAAGGGTCAACTGGAAGAG
CTGGAGAAACACTGGGACTACCTGCTTGAGAGAACAATTGACAAAGGACAGAAGCTCAATGAGGCTAGTCGC
CAGCAGAGATTCAATACAGGCATCCGGGATTTTGAGTTCTGGCTCTCAGAGGCAGAGACACTGCTGGCCATG
AAAGATCAGGCCAGGGACTTGGCTTCTGCAGGAAACCTGCTCAAGAAGCATCAACTATTGGAAACTGAGATG
TTGGCCCGAGAGGATGCACTCAGGGACCTGAATGAGTTGGCTACTGATCTGCTCTCCAGTGGGACTTTCAAT
GCTGAGCAGATTGTGGAGAAAAGGGATAATGTCAACAAGCGCTACCTAGATGTCCAGAACTTAGCAGCTGCA
CACCATGAGAAACTGAAAGAGGCTTATGCCTTGTTCCAGTTCTTCCAGGACCTAGATGATGAAGAATCCTGG
ATAGAGGAGAAGTTGGTACGGGTGAGCTCCCAGGACTATGGGAGGGATCTGCAGGGGGTTCAGAACTTATTG
AAGAAACACAAACGTCTAGACGGGGAGCTAATGGCACACGAACCTGCGATCCAGAATGTGCTGGCTATGGCA
GAGAGGCTGGGGGACAAGGCTGCAGTCGGGCGAGAGGAGATCCAAGAACGGCTGGCTCAGTTTGTTCAACAC
TGGGAGAAGCTCAAAATGTTGGCCAAGGCTCGAGGGCTTCAATTGGAAGAGTCTCTAGAATACTTGCAATTC
ATGGAGAATGCTGAGGAGGAGGAAACTTGGATCAGTGAAAAGAAAGCAATGATTGCCCGAGGGGATTCTGGA
GATACATTGGCTGCTACTCAGAGCTTGCTAAAGAAGCATGAAGCTTTGGATAATGACTTTGCTGTCCACGAG
GCCCGAGTGCAAAATGTGTGTGCTCAAGGAGAAGGCATCCTGAGT---------CAGGAGGAAAATCAGCAC
AAGGAGAAGATTTCTGTTAAGATAGAGGCTCTGAATGAAAAGACACCTTCTCTGGCCAAGGCAATAGCTGCT
TGGAAGTTACAACTTGAAGATGATTACAGCTTTCAGCAGTTCAACTGGAAGGTTGATGTAGTAGAGGCCTGG
ATAGCTGAAAAAGAAACAAGCCTGAAGACCAATGGCAATGGTGCAGACCTTGCTGCATTCCTCACTCTCCTG
GCAAAGCAGGACACGCTGGATGTCAGTCTGCATAGTTTCCAGCAAGAGAGACTGTCAAAGATAACTAATCTA
AAGGACCAACTGGTAGCTTCTCAGCACAGCCAAAGCAAAGCCATTGAGGAGCGCTATGCTGCCCTGCTGAGG
CATTGGGATCAGCTTCTGGAAGCCTCTGCAGCCCACAAAGACAAATTACTAGAGAAACGGCTACCTTTACAG
AAGGCTGAGGAACTATTCATGGAATTCGCACACAAAGCTTCAGCTTTCAACCACTGGTGTGAAAATACTGAG
GAGGACTTGTCAGAGCCTGTGCACTGTGTCTCTCTGAATGAGATTCGCCAGCTGCAGAAGGAACATGAGGCC
TTCTTGGCCTCCTTGGCCAGGGCCCAAGAAGACTTAAACTTTTTGCGAGAGCTAAACCAGCAGATTAAGACC
TTAAATGTGTCCTCCAGTCCTTATACTTGGTTAACAATGGAGGTGCTAGAAAGAATCTGGAAGCACCTAACT
GACCTCATCAAGGAACGGGAGCAGGAGCTGCAAAAGGAAGAGTCAAGACAGCTTAAGAACTTTGAAATGTGC
CAGGAGTTTGAACAGAATGCCAGTGCCTTCTTTCAATGGATCTTGGAGACCAGGGCTTATTTTCTGGATGGA
TCTTTACTCAAAGAAACAGGAACTCTGGAATCCCAGTTGGAAGCAAATAAAAGAAAACAGAAGGAGATCCAG
GTGATGAAGCGTCAGCTGACCAAGATCGAGGACCTGGGAGACAACTTAGAAGAGGCTCTGATCCTGGACATT
AAATACAGCACCATTGGGCTAGCCCAGCAGTGGGACCAGCTCTACCAGCTGGGGATGCGAATGCAACACAAC
CTGGAACAACAGATACAAGCCAAAGACACCATAGGTGTGAGTGAAGAGACACTAAAGGAGTTTAGCACTACC
TATAAACACTTTGATGAGAATTTGACAGGGCGCTTGAGTCACAAAGATTTTCGGTCCTGTTTGAGAGGACTC
AATTACTACTTGCCCATGGTGGAGGAGGGGGAACCTGAGCCCAAGTTTGAGAAATTTCTGGATGCTGTTGAC
CCAGGAAGAAAGGGCTATGTCTCATTGGAAGACTATACCTCATTCCTGATTGACAAGGAGTCAGAGAACATC
AAATCCAGTGATGAAATAGAGAATGCTTTCCAAGCCCTGGCAGAGGGCAAGGCCTATATTACCAAAGAGGAC
ATGAAGCAGGCGCTAACCCCAGATCAAGTGTCATTCTGTGCCTCACATATGCAGCAATATGTGGACCCACGA
GGCCGAAGCCACCTTGCTGGCTATGACTATGTTGGCTTCACCAGTTCCTACTTTGGCACC------
>Pteropus_alecto
---------------------------ATGGAGAGTGTTGGACCAAAGGTGCTGGAAACAGCAGAAGAGATC
CAGGAGAGGCGTCAGGAGGTGTTGACTCGGTATCAGAGGTTCAAGGAGTTGGTTGCTGAGAGGGGCCAGAAA
CTTGAAGATTCCTATCACTACCAGGTTTTCCGACGGGATGCAGATGACCTGGAGAAGTGGATCTTGGAGAAA
CTCAAGATTGCAGAAGATAAGAGCTATGAAGACCCAACTAACATACAGGGGAAATATCAGAAACATGAATCC
TTCGAAGCAGAGGTGCAAGCAAAATCAAGGGTTATTCCTGAGCTGGAAGAAATCAGCAAAGTCCGATTTGCT
GAGGGACATTTTGCCCATGAGGATACCAAGGTCCATCTGGAGGAATTGCGCCACCTGTGGGACCTGCTGCTA
GAGTTGACTCGGGAGAAGGGGATCCTGCTGCTGCAAGCCTTGAAGCTCCAGCAGTACTTACAGGAGTGTGCC
GACATCTTGGAGTGGATTGGAGACAAGGAGGCCATAGTGACATCAGTAGAACTAGGTGAGGACTGGGAGCGC
ACAGAAGTTCTGCATAAGAAGTTTGAAGAGTTCCAAGTGGATCTGGCAGCTCGAAAGGGGAGAGTGGATAGA
GTAAACCAATATGCCAATCAATGTGCTGAGGAGAACCACCCTGAGCTGCCTTTGATTAAGTTAAAGCAGGAT
GAGGTGAATGTCTCCTGGGAGCGTCTCCATGGTCTGGCTCTCCAGAGACAGAGGACACTGTCCAATGCTGCA
GACCTCCAGAGATTCAAAAGGGATGTGACTGAAGCTATTCAGTGGATCAAGGAGAAAGAGCCTCAACTAACC
TCTGAGGACTATGGAAAAGACCTTGTTAGTTCTGAGGCACTGTTTCACAGTCACAAGGGATTTGAGAGAAAT
CTTGCAGTCATGGATGACAAGGTGAAGGAGTTATGTGCCAAAGCAGACAAGCTGAGGCTTTCTCATCCTTCA
GATGCACCTCAGATCCAGCAGATGAAAGAGGATCTGGTCTCCAACTGGGAACACATTCGTGCCTTGGCTACC
AGCAGATATACAAAGCTGCAGGCTTCTTATTGGTACCAACGATTCTTATCTGACTATAATGAGCTCTCAGGA
TGGATGAAGGAGAAGACTGCTCTGATCAATGCTGATGAGCTGCCCACAGATGTGGCTGGTGGGGAAGCCTTA
CTGGACAGGCATCAGCAGCATAAGCATGAGATTGACTCATATGATGACCGCTTTCAATCTGCTGATGAGACT
GGTCAAGCTCTGCTGGATGCCAATCATGAAGCCTCTGATGAAGTTTTAGAAAAGATGGCAATACTTGATAAC
AACTGGGCTGCCCTGAAGGAACTGTGGGTCAGGTGTCATCATCAGTATGAGCAGTGCTTGAACTTGCACCTC
TTCTACCGTGACAGCGAGCAAGTGGACAATTGGATGAGTAGACAAGAGGCATTTTTGGAAAATGAGGACCTG
GGGAACTCCCTGGGCAGTGTAAAAGCCCTTCTTCAGAAGCATGACGACTTTGAAGAAGCCTTCACTGCCCAG
GAGGAGAAGATTACAACATTAGACAAGACTGCAACCAAATTGATTGACAATGGTCATTATGATTCAGAGAAC
ATCGCTGACATCCGAGATGGGCTATTGGCCAGGCGAGATGTTCTACGTGAAAGGGCTGTCACACGACGCAGA
TTGTTGGAGGATTCGTTGCTTCTGCAGCAATTGTATCAGGACTCAGATGACCTGAAGAACTGGATCAACAAG
AAGAAAAAGTTGGCAGATGATGAAGATTACAAGGATACACAGAACTTGAAAAGCCGGGTTCAAAAGCAGCAA
GTATTTGAAAAAGAATTGGCAGCTAATAAGATCCTACTCAATAACCTAGAGAAAACTGGCCAGGAGATGACT
GAAGGAGGCCACTATGCCTCTGACAGTGTGGCTGCTCGTGTTAGTGAAGTTGAAAGCCTCTGGAAGGAATTG
CTGGAGGCTACAGCACAGAAAGGGACCCAGTTGTATGAAGCTAATCAGCAGCTGCAGTTTGAAAATAATGCA
GAAGATCTGAAGTGCTGGCTAGTGGATGCAGAGAAGCAGGCTACCTCTGAGGATTACGGGAAAGGCCTAGCT
GATGTACAGAATCTACTCAGGAAGCACAGCCTCTTGGAGTCTGGTGTGGCTGCTCGTCAGGATCAGGTAGAC
ATCCTCACAGACTTGGCAACATATTTTGAAGAAACAGGCCATCCTGATGCTGGGGATGTACGGGCAAGGCAA
GAGAACCTAGTGTCCCAGTTTGAAGCCCTAAAAGAGCCACTGGCTACCCGGAAGAAGAAGCTCATTGACCTT
CTTCGCCTACAACAGATTTGCAGAGACACAGAAGATGAGGAAGCCTGGATCCAAGAAACAGAACCTTCAGCA
GCTTCCACTTACCTTGGAAAAGACCTGATTGCCTCCAAGAATCTTCTGAATAGACACGAAGTCATCCAGGCT
GACATTGCCAGCCATGAGCTACACATACGGGTGATAACAGAGAGGGGAAACAAAATGGTAGAGGAAGGACAC
TTTGCTTCAAAAGATGTGGCCTCTAGGGTCAAGAGTTTGAATGAGAATATGGAGTCTCTTCAGGCTCGAGCT
GCTAGACGGCAAAATGATCTTGAGGCTAATGTCCAGTTCCAGCAGTACCTGGCTGATTTGCATGAAGCAGAA
GCATGGATTAGAGAGAAGGAACCTATTGTAGAAAACACTAACTATGGGGCTGATGAAGAAGCAGCTGGGGCT
CTTCTAAAGAAGCATGAGGCCTTCCTAGTGGATCTTAATGCATTTGGAAAAAGTATGCAAGCTCTACGAGAT
CAGGCAGAAGTCTGCCAGCAACAACAGGCTGCACCAGTGGAGAGAGTGGCTCGAGAAGAGAGAGTTGTGGCT
TTATATGACTTCCAAGCCCGCAGCCCCCGAGAAGTCACGTTGAAGAAAGATGATGTCTTAACTCTGCTCAGT
TCCATCAACAAGGACTGGTGGAAGGTGGAAGCTGATGATCACCAGGGTTTTGTGCCTGCTGTCTACATCAGG
AAACTGGCCCATGATGAGTTTCCTATGCTTCCACAGCAGCGGCGAGAAGAACCAGTCAACATCACTGAGTGC
CAGGAACAGATTGAGAACCAGTACCACTCCCTTCTTGATCAAGCAGAAGAATGTAAGTGTCGTCTATTGCAA
TGTTACAATGAGTTTTTGCTGGCCTATGAGGCAGAAGACATGCTGGACTGGATCCGAGATAAAAAAGCAGAA
AACACTGGGGTAGATCTAGATGATGTTTGGGAGCTGCAAAAAAAGTTTGATGAGTTCCAAACGGATTTGAAA
ACCAATGAACCTCGACTGAGGGACATCAACAAGGTGGCTGATGATCTTCTATTTGAAGAGCTTTTAACACCA
GAAGGAGCTCAGATACAGCAGGAGCTGAATGCTCGCTGGAGCTCCTTGCAGAGGCTTGCAGAAGAACAGCGT
CAGCTGCTGGGCAGTGCCCATGCTGTCCAAATGTTTCACAGAGAAGCAGATGACATGAAGGAGCAGATTAAG
AAGAAGTGCCAGGCCCTCAGTGCTGCTGACCCTGGCTCAGACCTGTTCAGTGTTCAGGCCCTTCAGCGACAG
CATGAGAACTTTGAAAGAGATCTCATACCTCTCAGAGAAAAGGTGATTGTATTGGGAGAGACAGCAGAGCGA
CTCAATGAGTCCCACCCAGATGCCACTGATGACCTGCAGAGGCAGCGAATGGAGCTGAATGAGGCCTGGAAT
GACTTGCTGGAGTGTACAGAGGATCGTAAGGAGAACCTAAGTGAAGCCAAGAAATTCTACCTGTTCCTCAGC
AAGGCCAGAGACCTACAGAATTGGATCAGTGGCCTTAGTGGCATGGTATCCTCACAGGAGCTAGCCGAGGAC
TTAACTGGTACTGAGATCTTGATGGAGCGGCACCAGGAACATCGTGCTGACATGGAGGCTGAGGCTCCTACT
TTCCAGGCCTTAGAAGACTTTGGTGCAGAACTTATAGGTAGTGGGCACTATGGCAGGCCTGAAATCGAAGAA
AAGCTTCATGCTGTTAGACTAGAGAGAAACAATTTGGACAAAGCTTGGGAACGACGCAAGAAGATGCTAGAT
CAGTGTCTGGAGTTGCAGCTGTTCAAAGGGAACTCTGATCAAGCTGAGAGCTGGATGATGGCACGTGAGAAT
TTCCTGAGGTCGGATGATAAGGGTTCCTTGGACAGTTTGGAGGCCTTGAGGAAGAAACGTGATGATTTGGAC
AAAGCAGTCACTGCCCAGGAAAAGAAGATCACTGAACTAGAACATTTTGCTGAGCGGCTCATTGCCGATGAT
CACTACGCCAAGGAAGATATTGCTGCTCGGCTCCAGTGGATATTAGACAGATGGAAGGCTCTCAAAGCACAG
CTTATTGCTGAACAGACAAAACTTGGAGACTATGCTGACCTAAAACAATTCTACCATGACTTTGAGGACCTG
GAAGAATGGATTAATGAGATGCTGCCCACAGCCTGTGATGAGTCCTACAAAGACCCCACCAACATTCAGAGG
AAATACCTGAAGCACCAGGCCTTTGAAAATGAGGTCTATAGCCGAGCTGATCAGATGGAAGGAGTCATCAGC
TTGGGGAATTCTCTGATTGAGCGGAGAGCATGTGATGGCAATGAAGAGACCATGAAGGGTCAACTGGAAGAG
CTGGAGAAACACTGGGACTACCTGCTTGAGAGAACAATTGACAAAGGACAGAAGCTCAATGAGGCTAGTCGC
CAGCAGAGATTCAATACAGGCATCCGGGATTTTGAGTTCTGGCTCTCAGAGGCAGAGACACTGCTGGCCATG
AAAGATCAGGCCAGGGACTTGGCTTCTGCAGGAAACCTGCTCAAGAAGCATCAACTATTGGAAACTGAGATG
TTGGCCCGAGAGGATGCACTCAGGGACCTGAATGAGTTGGCTACTGATCTGCTCTCCAGTGGGACTTTCAAT
GCTGACCAGATTGTGGAGAAAAGGGATAATGTCAACAAGCGCTACCTAGATGTCCAGAACTTAGCAGCTGCA
CACCATGAGAAACTGAAAGAGGCTTATGCCTTGTTCCAGTTCTTCCAGGACCTAGATGATGAAGAATCCTGG
ATAGAGGAGAAGTTGGTACGGGTGAGCTCCCAGGACTATGGGAGGGATCTGCAGGGGGTTCAGAACTTACTG
AAGAAACACAAACGTCTAGACGGGGAGCTAATGGCACACGAACCTGCGATCCAGAATGTGCTGGCTATGGCA
GAGAGGCTGGGGGACAAGGCTGCAGTCGGGCGAGAGGAGATCCAAGAACGGCTGGCTCAGTTTGTTCAACAC
TGGGAGAAGCTCAAAATGTTGGCCAAGGCTCGAGGGCTTCAATTGGAAGAGTCTCTAGAATACTTGCAATTC
ATGGAGAATGCTGAGGAGGAGGAAACTTGGATCAGTGAAAAGAAAGCAATGATTGCCCGAGGGGATTCTGGA
GATACATTGGCTGCTACTCAGAGCTTGCTAAAGAAGCATGAAGCTTTGGATAATGACTTTGCTGTCCACGAG
GCCCGAGTGCAAAATGTGTGTGCTCAAGGAGAAGGCATCCTGAGT---------CAGGAGGAAAATCAGCAC
AAGGAGAAGATTTCTGTTAAGATAGAGGCTCTGAATGAAAAGACACCTTCTCTGGCCAAGGCAATAGCTGCT
TGGAAGTTACAACTTGAAGATGATTATAGCTTTCAGCAGTTCAACTGGAAGGTTGATGTAGTAGAGGCCTGG
ATAGCTGAAAAAGAAACAAGCCTGAAGACCAATGGCAATGGTGCAGACCTTGCTGCATTCCTCACTCTCCTG
GCAAAGCAGGACACGCTGGATGTCAGTCTGCATAGTTTCCAGCAAGAGAGACTGTCAAAGATAACTAATCTA
AAGGACCAACTGGTAGCTTCTCAGCACAGCCAAAGCAAAGCCATTGAGGAGCGCTATGCTGCCCTGCTGAGG
CATTGGGATCAGCTTCTGGAAGCCTCTGCAGCCCACAAAGACAAATTACTAGAGAAACGGCTACCTTTACAG
AAGGCTGAGGAACTATTCATGGAATTTGCACACAAAGCTTCAGCTTTCAACCACTGGTGTGAAAATACTGAG
GAGGACTTGTCAGAGCCTGTGCACTGTGTCTCTCTGAATGAGATTCGCCAGCTGCAGAAGGACCATGAGGCC
TTCTTGGCCTCCTTGGCCAGGGCCCAAGAAGACTTAAACTTTTTGCGAGAGCTAAACCAGCAGATTAAGACC
TTAAATGTGTCCTCCAGTCCTTATACTTGGTTAACAATGGAGGTGCTAGAAAGAATCTGGAAGCACCTAACT
GACCTCATCAAGGAACGGGAGCAGGAGCTGCAAAAGGAAGAGTCAAGACAGCTTAAGAACTTTGAGATGTGC
CAGGAGTTTGAACAGAATGCCAGTGCCTTCTTTCAATGGATCTTGGAGACCAGGGCTTATTTTCTGGATGGA
TCTTTACTCAAAGAAACAGGAACTCTGGAATCCCAGTTGGAAGCAAATAAAAGAAAACAGAAGGAGATCCAG
GTGATGAAGCGTCAGCTGACCAAGATCGAGGACCTGGGAGACAACTTAGAAGAGGCTCTGATCCTGGACATT
AAATACAGCACCATTGGGCTAGCCCAGCAGTGGGACCAGCTCTACCAGCTGGGGATGCGAATGCAACACAAC
CTGGAACAACAGATACAAGCCAAAGACACCATAGGTGTGAGTGAAGAGACACTAAAGGAGTTTAGCACTACC
TATAAACACTTTGATGAGAATTTGACAGGGCGCTTGAGTCACAAAGATTTTCGGTCCTGTTTGAGAGGACTC
AATTACTACTTGCCCATGGTGGAGGAGGGGGAACCTGAGCCCAAGTTTGAGAAATTTCTGGATGCTGTTGAC
CCAGGAAGAAAGGGCTATGTCTCATTGGAAGACTATACCTCATTCCTGATTGACAAGGAGTCAGAGAACATC
AAATCCAGTGATGAAATAGAGAATGCTTTCCAAGCCCTGGCAGAGGGCAAGGCCTATATTACCAAAGAGGAC
ATGAAGCAGGCGCTAACCCCAGATCAAGTGTCATTCTGTGCCTCACATATGCAGCAATATGTGGACCCACGA
GGCCGAAGCCACCTTGCTGGCTATGACTATGTTGGCTTCACCAGTTCCTACTTTGGCACC------
>Miniopterus_natalensis
---------------------------ATGGAAAGCGGCGGGCCAAAGGTGCTAGAAACAGCAGAAGAGATC
CAGCAGAGGCGTCAGGAGGTGTTGACGCGGTACGAGAGGTTCAAGGAGCTGGTTGCGGAGAGGAGCCAGAAG
CTTGAAGAGTCCTATCATTACCAGGTTTTCAGACGGGATGCAGATGACCTGGAGAAGTGGATCTTAGAGAAA
CTCAAGATTGCAAGAGATAAGAGCTATGAAGATCCAACTAACATACAGGGGAAATATCAGAAGCATGAATCC
TTCGAGGCAGAGGTGCAAGCAAAATCCAGGGTCATTCCTGAGCTGGAAGAAACCAGGAAAGTCCGGTTTGCT
GAGGGGCATTTTGCCCATGAGGACACCAAGGCCCATCTGGAGGAACTGCGCCGCCTGTGGGACCTGCTGATA
GAGCTGACTCAGGAGAAGGGCACCTTCCTCCTGCGGGCCCTGAAGTTCCAGCAGTACTTACAGGAGTGTGAA
GACATCTTGGAGTGGATTAGAGACAAGGAGGCGATAGTGACATCAGTAGAACTGGGCGAGGACTGGGAACGC
ACAGAGGTTCTGCATAAGAAGTTTGAGGAGTTCCAAGTGGACCTGGCAGCTCGAAAGGGGAGAGTGGATGGA
GTGAACCAATATGCTAATGCGTGTGCTGAGGAGAGCCACCCAGAGCTGCCTTTGATTAAGTTAAAGCAAGAT
GAGGTGAATGCTGCCTGGGAGCGTCTCCATGGCCTGGCTCTCCAGCGACGAAAAACACTGTCCAGTGCTGCA
GACCTCCAGAGATTCAAAAGGGACGTGACTGAAGCCATCCAGTGGATCAAGGAGAAGGAGCCTCAGCTCTCC
TCTGAGGACTATGGCAAAGACCTTGTTAGCTCGGAGGCGCTGTTTCACAGTCACAAGACGCTGGAGCGGAAC
CTTGCGGTCATGAATGACAAGGTGAAGGAGCTGTGTGCCAAAGCTGACAAGCTGAAGCTCTCCCATCCTGCA
GATGGGCCTCAGATCCAGCAGATGAAAGAGGATTTGGTCTCCAACTGGGAGCACATTCGCGCCTTGGCTACC
AGCAGATACGACAAGCTGCAGGCTTCTTTTTGGTACCAACGCTTCTTATCTGACTATGATGAGCTCTCAGGC
TGGATGAAGGAGAAGACTGCTTTAATCAATGCTGATGAGCTGCCCACAGATGTGGCTGGTGGGGAAGCCCTA
TTGGACAGGCATCAACAGCATAAGCATGAAATTGATTCTTATGATGACCGATTTCAATCTGCTGATGAGACT
GGTCAAGCCCTGCTGGATGTCAATCATGAAGCCTCCAGTGAAATTTCGGAAAAGATGACAAAACTTGCAAAC
AACTGGGCTGCCTTGCTGGAACTGTGGGACAAGCGTCAGCATCAGTATGAGCAGTGCTTGGACTTGCATCTA
TTCTACCGTGACAGTGAGCAAGTGGACAGTTGGATGAGTAGACAAGAGGCTTTCCTGGAAAATGAGGACCTG
GGAAACTCTCTGGGTGGTGTAGAAACCCTTCTCCAGAAGCATGATGACTTTGAAGAAGCCTTCACTGCCCAG
GAGGAAAAGATCACAACATTAGACAAGACTGCAACCAAACTGATTGACAATGATCATTATGATTCAGAGAAC
ATCGCTACTATCCGGGATGGGCTGTTGGCTCGGCGGGATGCCCTACGTGAAAGGGCTGCCACTCGACGCAGA
TTGCTGGAGGATTCATTGCTTCTGCAGCAACTGTATCAGGACTCAGACGACCTGAAGAACTGGATCAACAAG
AAGAAAAAGTTGGCAGATGATGAAGATTATAAGGATGCACAGAACTTGAAGAGCCGGGTTCAAAAGCAGCAA
GTCTTTGAAGAAGAACTGGCAGCCAATGAGACCCTCCTCAATAACCTACAGAAAACTGGCCAGGAGATGATT
GAGGCTGGTCACTATGCCTCTGACAGTGTGGCAGCTCGCATGGCTGAAGTTGCCAGCCTCTGGAAAGACTTG
CTGGATGCCACAGCACAGAAAGGGACCCAGTTGCATGACGCTAACCAGCAGCTGCAATTTGAACACAATGCA
GAAGACCTGAAGCGCTGGCTAGAGGAGGTGAAATGGCAGGCTACCTCTGAGGATTATGGAAAAGGCCTGGCT
GATGTACAAAATCTACTCAGGAAACACAACTTCTTGGAGTCCGGTGTGGCTGCTCGTCAGGAACAGGTAGAC
ATCATCACAGACCTGGCGGCATATTTTGAAGAAACGGGTCATCCTGATGCTGGGGACATACGGGCAAGGCAG
GAATCCCTGGTGTCCCAGTTTGAAGGCCTCAAAGAGCCACTGGCTGCCCGGAAGAAGAAGCTCATTGACCTC
CTTCGGCTGCAGCAGATTTGCAGAGACACAGAAGATGAGGAGGCCTGGATCCAAGAGACAGAACCTTCAGCG
GCTTCCACCTTCCTTGGCAAGGACCTGATTGCATCAAAGAATCTTCTGAACAGACACCAGGTCATCCAGGCT
GACATTGCCAGCCACGAGCCACGCATCCGAGAGATAACAGAGAGGGGAAACAAAATGGTAGAGGAGGGACAC
TTTGCTGCAGAAGATGTGGCCTCTAGGGTCAAGAGTTTGAATGAGAATATGGAGTCTCTCCAAGCTCGAGCT
GCTAGACGGCAAAATGATCTTGAGGCCAATGTCCAGATCCAGCAGTACCTGGCTGACCTGCATGAAGCAGAA
GCATGGATTCGAGAGAAGGAGCCTATTGTAGACAACACTAACTACGGGGCTGATGAAGAGGCAGCTGGGGTT
CTTCTAAAGAAGCATGAAGCCTTCCTAGTGGATCTTAATGCCTTTGGGAACAGTATGCAAGCTCTGCGGGAC
CAGGCAGAAACCTGCCAGCAACAACAGGCTGCACCAGTGGAGGGAGCAGCTCGAGAAGAGAGGGTTGTGGCT
CTATATGACTTCCAGGCCCGCAGCAACCGAGAAGTCACCATGAAGAAAGATGATGTCTTAACTCTGCTCAGT
TCCATCAACAAGGACTGGTGGAAGGTGGAAGCTGATGACCACCAGGGTTTCGTGCCGGCTGTCTACGTCAGG
AAGCTGGCCCACGAGGAGTTCCCCACGCTCCCGCAGCGCTGGCGAGAGGAGCCAGGCAGCATCGCCCAGCGC
CAGGAACAGATTGAGAACCAGTATCACTCTCTCCTTGACCGGGCAGAAAAGCGCAGACGTTGTCTACTGCAA
CGTTACAATGAGTTTTTCCTGGCCTATGAGGGAGGAGATATGCTGGACTGGATCCAAAAGAAAAAGGCAGAA
AACACCGGTGTGGAACTAGAGGATGTTTGGGAGCTGCAGAAAAAGTTTGATGAGTTCCAAACGGATTTGAAG
ACCAATGAGCCTCGACTGAGGGACATCAACAAGGTAGCTGATGATCTGCTATATGAAGGGCTTCTAACACCA
GAAGGAATTCAAATACAGCAGGAGTTGAACATCCGCTGGGACTCCTTGCAGAGGCTTGCAGAGGAACAGCGC
CAGCTGCTGGACAGTGCCCATGCTGTCCAAATGTTTCACAGAGACGCAGATGACATGAAGGAGCAGATTGAG
AAGAAATGCCAGGCCCTCAGCGCTGCTGATCCTGGCTCAGACCTGTTCAGTGTTCAGGCCCTTCAGCGGCAG
CATGAAGCTTTTGAGAGAGACCTCACACCCCTGGGAGAAAAGGTGACCACGCTGGGGAAGAGAGCAGAGCGG
CTCAGTAAATCTCACCCAGATGCCACTGATGACCTGCAGAGGCAGCGAGTGGAGCTGAATGAGGCCTGGGAT
GACCTGCTTGGGCGTACAAAGGATCGTAAGGAGAACCTAAGTGAGGCGCAGAAATTCTACCTGTTTCTCAGC
AAGGCCAGGGACCTACAGAATTGGATCAGTGCCATTCATGGCATGGTGTCGTCACAGGAGATGGCTGAGGAC
TTGACTGGTACTGAGATACTGATGGAGCGACACCAGGAACATCGTGCTGACATGGAGGCTGAGGATCCTACC
TTCCAGGCCTTAGAAGACTTTGGTGTAGAACTAATAGGCAGTGGGCACCAAGACAGCCTTGAAATTGAAAAA
AAGCTTCAAGATGTCAGACTAGAGAGAGATGATTTGGAGAAAGCTTGGAAGCAACGTGAGAAGATGCTAAAT
CAGTGTCTAGAGTTTCAGCGGTTCCAAGGCAGCTGTGATCAGGCTGAGAGCTGGATGGTGGCGCGAGAGAAT
TTCCTGAGGTCAGGTGACAAGGGTTCCTTGGACAGTCTGGAGGCCTTGATGAAGAGACGTGATGATTTGGAC
AAAGCAATCACGGCCCAGGAAAACAAGATCACTGAGTTAGAACATTTTGCTGAGCGGCTCATAGCTGATGAC
CACTATGCCAAGGAAGAGATTGCTACTCGGCTCCAACGGGTGCTAGACAGATGGAAGGCTCTCAAAGAACAG
CTGATTGCCGAAAGGACAAAGCTGGGACACTATGCTGACCTAAAACAATTCTACCGCGACCTCAAGGACCTG
GAAGAATGGATCAGTGAGATGTTGCCCATAGCCTGTGATGAGTCCTACAAAGACCCTACCAACATTCAGAGG
AAATACCTGAAGCACCAGACCTTTAAAAATGAGGTCGATGGCCGAGCTGAGCAAGTAGAAGGGGTCATCAAC
TTGGGGAACTCTCTGATTGAGCAGGGGGCATGTGATGGCGATGAAGAGACCATGAAGGGTCAATTGGAAGAG
CTGAAGGAACACTGGGACTACCTGCTTGAGAGAACAACTGACAAAGGGCAGAAGCTCAATGAGGCTAGTCGC
CAACAAAGGTTCAACACAGGCATCCGGGATTTTGAGTTCTGGCTGTCAGAGGCTGAGACACTGCTGGCCATG
AAAGACCAGGCCAGGGACTTGGCTTCTGCAGGAAACCTGCTCAAGAAGCATCAGCTATTGGAAACAGAGATG
TTGGCCCGAAAGGATGCACTCGGGGACCTGAATGAATTGGCTAATGATCTGCTCTCCAGCGGGACTTTCAAC
ACTGAGCAGATTGTGGAGAAAATAGATAATGTCAACAAGCGCTTCCAGGATGTCCAGAATTTAGCAGCTGCA
CACCATGAGAAACTGAAAGAGACCTATGCCTTGTTCCAATTCTTCCAAGACCTAGATGATGAGGAATCCTGG
ATAGAAGAGAAGTTGCTACGAGTGAGCTCGAAGGACTATGGAAGGGATCTACAGGGGGTTCAGAACTTACTG
AAGAAGCACAAACGCCTAGAGGGGGAGCTGGTGGCACATGAGCCTGCCATCCAGAATGTGCTGGATATGGCG
GAGGAGCTGGGAGCCAAGGCTGCTGTGAGGCAAGAGGAGATCCAGGAGCGGCTGGCTCAGTTTGTTCAACAC
TGGGAGAAGCTCAAAGAGTTGACCAAGGCTCGGGGGCTTCGCTTGGAAGAGTCCCTAGACTACTTGCAGTTT
ATGGAGAATGCTGAGGAAGAAGCAGCTTGGATCAGTGAAAAGGAGGCAATGGTTTCGCGAGGGGATTCTGGA
GACACGTTGGCTGCTACTCAGAGTTTGCTAAAGAAGCACGAAGCTTTGGATAATGACTTTGCTGTCCATGAG
GCCCGAGTGCAAGATGTGTGCGCTCAGGGAGAGGACATCCTGAGTAAGGTGTTGCAGGAGGAAAGTCAGCAT
AAGGAGAAGATTTCTGCCAAGATAAAGGCTTTGAATGAAAAGACGCCTTCTCTGGCCCAGGCAATAGCTTCT
TGGAAGTTGCAGTTGGAAGATGACCATGCCTTTCAGCAGTTCAACTGGAAGGCTGATGTGGTAGAGGCCTGG
ATAGCTGAGAAGGAAGCAAGCCTGAAGACCAATGGCAATGGCGCAGACCTCACTGCCTTCCTCACTCTCCTG
GCAAAGCAGGACACACTGGATGCCAGTGTGCAGAGCTTTCAACAAGAGAGACTGCGTGAGATAACTGATCTA
AAGGACCAACTGGTGGCTGCTCAGCACAGCCAAAGCAAAGCCATTGAGGAGCGCCATGCTGCCCTGCTGAGG
CACTGGGAACAGCTGCTGGAGGCCTGCGCAGCCCATCGGCAGAAATTGCTAGAGAGACAACTGCCCCTACAG
AAGGCCGAGGAGCTATTCATGGAATTTGCACACAAGGCTTCAGCTTTCAACCACTGGTGTGAGAATGCTGAG
GAAGACCTGTCAGAAACCGTGCACTGTCTCTCCCTGAATGAGATTCGCCAACTGCAGAAGGACCACGAGGCC
TTCTTGGCCTCCTTGGCCACGGCCCAAGAAGATTTTAACTATTTGCTAGAGCTAGACCAGCAGATTAAGGCC
TTAAATGTGCCCTCCAGCCCTTATACCTGGTTAACAATGGAGGTACTAGAAAGGATGTGGAAGCACCTACAT
GAAACCATCAAGGAACGGGAGCAGGAGCTGCAAAAGGAAGAGGAAAGACAGGTCAAGAACTTTGAGATGTGC
CAGGAGTTTGAACAGAATGCCAGCGCCTTCCTTCAGTGGGTCTTGGAAACCAGGGCTTATTTTCTGGATGGA
TCTTTGCTCAAAGAAACAGGAACTCTAGAATCCCAACTGGAAGCAAATAAAAGGAAGCAGAAGGAGATTCAG
GTGATGAAGCGTCAGCTGACCAAGATTGAGGATCTGGGAGAAAACTTAGAAGATGCTCTGATTCTGGACATC
AAATACAGCACCATTGGGTTGGCACAGCAGTGGGACCAGCTCTATCAGCTTGGGATGCGAATGCAACACAAC
CTGGAACAACAAATCCAAGCGAAAGATACGATAGGTGTGAGTGAGGAGACACTAAAGGAGTTTAGCACAACC
TATAAACACTTTGATGAGAACCTGACAGGGCGCTTGAGTCACAAAGATTTCCGGTCCTGCCTGAGAGGCCTC
AATTACTACTTGCCCATGGTTGAGGAGGAAGAACGTGAGCCGAAGTTTGAGAAATTCCTGGATGTCGTCGAC
CCAGGGAGGAAGGGCTATGTCTCACTGGAAGACTATACCTCATTCCTGATTGACAAGGAGTCAGAGAACATC
AAGTCCAGCGATGAAATAGAGAATGCTTTCCAAGCCTTGGCGGAGGGCAAGGCCTATATTACCAAGGAGGAC
ATGAAGCAGGCTCTAACACCAGAGCAGGTGTCATTCTGTGCCTCACACATGCAGCAGTATGTGGACCCCCGG
GGCCGAAGCCACCCCGCTGGCTATGACTATGTGGGCTTCACCAGTTCCTACTTTGGCAAC------
>Eptesicus_fuscus
---------------------------ATGGAGAGCGGTGGGCCCAAGGTGCTGGAAACAGCGGAGGAGATC
CAGGAGCGGCGGCAGGAGGTGTTGGCCCGGTACGCGAGGTTCAAGGACCTGGTTGCTGAGAGGGGCCAGAAG
CTTGAGGAGTCCTATTACTACCAGGTGTTCAGGCGGGATGCGGATGACCTGGAGAAGTGGATCCTGGAGAAA
CTCAAGATCGCAGGAGATAAGAGCTATGAAGACCCAACTAACATACAGGGGAAATATCAGAAGCATGAATCC
TTTGAAGCAGAGGTACAAGCAAAATCGAGGGTCATTCCTGAGCTGGAAGAGATCAGGAAAGTCCGATTTGCT
GAGGGGCATTTTGCCCACGAGGACACCAAGGTCCATCTGGAGGAACTGCGCCGCCTGTGGGACCTGCTGATA
GAGCTGACTCAGGAGAAGGGCGCCTTCCTTCTGCAGGCCCTGAGGCTCCAGCAGTACTTGCAGGAGTGTGCC
GACATCCTGGAGTGGATTGGAGACAAGGAGGCCATCGTGACATCCGTAGATCTGGGTGAAGACTGGGAACGC
ACAGAGGTTCTGCACAAGAAGTTTGAAGAGTTCCAAGTAGACCTGGCAGCTCGGAAGGGGAGAGTGGATGGA
GTGAACGAATATGCTAATAAGTGTGCTGAGGAGAACCACCCAGAACTGCCTTTGATTAAGTCAAAGCAGGAC
GAGGTGAATGCCGCCTGGGACCGGCTCCATGGTTTTGCTCTCCAGCGACGGAAAACGCTCTCCGATGCTGCG
GACCTCCAGCGATTCAAAAGGGATGTGACTGAAGCCATCCAGTGGATCAAGGAGAAGGAACCCCAACTCACC
TCTGAGGACTATGGCAAAGACCTCGTTAGCTCCGAGGCACTGTTTCACAGTCACAAGGGACTTGAGCGGAAC
CTTGCAGTCATGGATGACAAGGTGAAGGAGTTATGTGCCAAAGCAGACAAGCTGAAGCTTTCCCATCCTGCA
GACGCACCTCAGATCCAGCAGATGAAAGAGGACTTGGTCTCCAACTGGGAGCACATCCGTGGCTTGGCTACC
ATCAGATATGCAAAGCTGCAGGCTTCTTTTTGGTACCAGCGCTTCTTATCTGACTATGATGAACTCTCAGGC
TGGATGACAGAGAAGACTGCACTAATTAATGCTGACGAGCTGCCCACAGATGTGGCTGGCGGGGAAGCCCTA
CTGGACAGGCATCAGCAGCATAAGCATGAGATTGACTCTTATGATGACCGATTCCAATCGGCTGATGAGACT
GGTCAGGCCCTGCTGGATGTCAACCATGAAGCCTCCAGTGAAATTTTGGAAAAGATGACAAAACTTGCCAAT
AACTGGGCTGCCCTGCTGGACCTATGGGACAAGCGTCAGCATCAGTATGAGCAGTGCTTGGACTTGCACCTA
TTCTACCGTGACAGTGAGCAAGTGGACAGTTGGATGAGTAGACAAGAGGCTTTCCTGGAAAATGAGGACCTG
GGAAACTCTCTGGGTGCTGTAGAAACCCTTCTTCAGAAGCACGATGACTTTGAAGAAGCCTTCACTGCCCAG
GAAGAAAAGATCACAACATTAGACAAGACTGCAACCAAACTGATTGACAATGATCATTATGATTCAGAGAAC
ATCGCTTCTATCCGGGATGGGCTGCTGGCTCGCCGGGATGCCCTGCGTGAAAGGGCTGCCACTCGGCGCAGA
TTGCTGGAGGACTCCCTGCTTCTGCAGCAACTGTATCAGGACTCAGATGACCTGAAGAACTGGATCAACAAG
AAGAAAAAGCTGGCAGATGATGAAGATTATAAGGATACACAGAACTTGAAGAGCCGGGTTCAAAAGCAGCAG
GTCTTTGAAGAAGAATTGGCAGCTAATAAGATCCTACTCAGTAACCTAGAGAAGACTGGCCAGGAGATGATT
GAGGGTGGCCACTACGCCGCTGACAGTGTGGCTGCTCGGCTGGCAGAAGTCGCCAGCCTGTGGGAGCAATTG
CTGGAGGCCACAGCGCAGAAAGGGACCCAGTTGTTTGAAGCTAACCAGCAGCTGCAATTTGAAAATAATGCA
GAAGACCTAAAGCGCTGGCTGGAGGAGGTGGAATGGCAGGCCACCTCAGAGGATTATGGGAAAGGCCTGGCT
GATGTACAAAATCTACTCAGGAAACACAACTTATTGGAGTCTGGAGTGGCTGCTCGTCAGGAACAAGTCGAC
ACCATCACAGACCTGGCGACATATTTTGAAGAAACTGGCCATCCCGATGCTGGGGACATACGGGCAAGGCAG
GAGTCCCTGGTGTCCCGGTTTGAAGCCCTGAAAGAACCACTGGCCACCCGGAAGAAGAAGCTCATTGACATT
CTTCGCCTGCAGCAGATTTGCAGAGACACTGAGGATGAGGAGGCCTGGATCCAAGAAACCGAACCTTCAGCA
GCTTCCACCCTCATTGGCAAGGACCTGATTACATCAAAGAATCTTCTGAATAGACACCAGGTCATCCAGGCT
GACATTGCCAGCCATGAGCCACGCATCCGAGTGATAACAGAGAGGGGAAACAAGATGGTGGAGGAAGGACAC
TTCGCTGCAGAAGATGTGGCCTCCCGGGTCAAGAGCTTGAATGAGAATATGGAGTCTCTCCAAGGTCGAGCT
GCTAGGCGGCAGAATGACCTCGAGGCCAATGTCCAGTTCCAGCAGTACCTGGCCGACCTGCATGAAGCAGAG
GCATGGATTAGAGAGAAGGAGCCCATTGTAGACAACACTAACTATGGGGCTGATGAAGAAGCCGCTGGGGTT
CTTCTAAAGAAGCACGAAGCCTTCCTAGTGGATCTCAATGCGTTTGGGAACAGTATGCAAGCTCTGCGGGAT
CAGGCAGAAGCCTGCCAGCAGCAACAGGCTGCCCCCGTGGAGGTCACAGCTCGAGAAGAGAGGGTCCTGGCT
TTATATGACTTCCAGGCCCGCAGCAACCGAGAAGTCACCATGAAGAAAGATGATGTCTTAACTCTGCTCAGT
TCCATCAACAAGGACTGGTGGAAGGTGGAGCATGAGGATCACCAGGGCTTCGTGCCAGCTGTCTACGTCAGG
AAACTGGCCCACGATGAGTTTCCGACGCTCCCACAGCGGTGGCGAGAAGAACCAGGCAGCATCACCCAGCGC
CAACAGCAGATTGAGGACCAGTATCACTCTCTCCTCGACCGGGCAGAACAACGCAGACGTGGTCTGTTGCAA
CGTTACAATGAGTTTTTGCTGGCCTATGAGGCAGGCGATATGCTGGACTGGATCCGGGAGAAAAAGGCAGAA
AACACGGGCGTAGAACTAGATGACGTGTGGGAGCTGCAGAAAAAGTTCGATGAGTTCCAAACGGATTTGAAG
ACCAATGAGCCTCGACTGAGGGACATCAACAAGGTAGCTGATGATCTGCTATTTGAAGGGCTTCTAACACCA
GAAGGAACTCACATACGGCAGGAGTTGAACACCCGCTGGGGCTCCTTGCAGAGGCTTGCAGAGGAGCAGCGC
CAGCTGCTGGGCAGTGCCCACGCTGTCCAAATGTTCCACAGAGAAGCAGATGACGTGAAGGAACAGATTGAG
AAGAAGTGCCAGGCCCTCAGTGCTGCGGATCCTGGCTCTGACCTGTTCAGTGTTCAGGCCCTTCAGCGACAG
CACGAGGGGTTTGAGAGAGACCTCACTCCCCTGGGAGACAAGGTGACCAAATTGGGAGAGACAGCAGAGCAG
CTCAGCAAATCCCACCCAGACGCCACCGATGACCTGCAGAAGCAGAGAACGGAGCTGAATGAGGCCTGGGAT
GACCTGCTTGGACTTACAAAGGACCGGAAGGAGAATCTAAGTGAGGCCCAGAAGTTCTACCTGTTCCTCAGC
AAGGCCAGGGACCTACAGAATTGGATCAGTGGCATGGATGGCATGGTATCCTCACAGGAGATGGCTGAGGAC
TTAACTGGTACTGAGATATTGATAGAGCGACACCAGGAACATCGTGCTGACATGGAGGCTGAGGCTCCTACC
TTCCAGGCCTTAGAAGACTTTGGTGCAGAACTTATAGACAGCGGGCACCGAGACAGCCCTGAAATTGAAAAA
AAGCTTCAAGCTGTCAGACAAGAGAGAGATGATTTGGAGAAAGCTTGGGAGCAACGCGAGAAGATGCTAAAT
CAGTGTCTAGAGTATCAGTTGTTCCAAGGCAACTGTGACCAGGCAGAGAGCTGGATGGTGGCCCGTGAAAAT
CTCCTGAGGTCAGATGATAAGGGTTCCTTAGACACTCTGGAGGCCTTGATGAAAAAACGCGATGATTTGGAC
AAAGCAATCACTGCCCAGGAAAAGAAGATCACAGAGCTAGAACATTTTGCTGAGCGGCTCATAGCTGATGAC
CACTATGCCAAGGAAGAGATTGCCGCTCGGCTCCAGCGGGTGCTAGACAGATGGAAGGCTCTCAAAGCACAG
CTCATTGCTGAGCGGACAAAACTGGGAAACTATGCTGACCTAAAACAATTCTACCGTGACCTTGAGGACCTG
GAAGAATGGATCAGTGAGATGCTGCCCACCGCCTGTGATGAGTCCTACAAAGACCCTACCAACATTCAGAGG
AAGTACCTGAAGCACCAGGCCTTTGAAAATGAGGTGAACGGCCGAGCTGAGCAAGTAGAAGGAGTCATCAAC
TTGGGGAACTCTCTGATTGAGCAAAGGGCATGCGATGGCAATGAAGAGACCATGAAGGGTCAACTGGAAGAG
CTGGAGAAACACTGGGACTACCTGCTTGAGAGAACAATTGACAAAGGGCAGAAGCTCAATGAGGCTAGTCGC
CAACAGAGATTCAACACAGGCATCCGGGATTTTGAGTTCTGGCTCTCAGAGGCGGAGACACTGCTGGCCATG
AAAGATCAGGCCAGGGACTTGGCTTCTGCAGGAAACCTGCTCAAGAAGCACCAGCTATTGGAAACAGAGATG
TTGGCCCGTAATGATGCACTGAAGGACCTGAATGAGTTGGCTGCTGAACTGCTCTCCAGCGGGACTTTCAAT
GCTGACCAGATTGTGGAGAAAAGAGATAATGTCAATAAGCGCTTCCTGGACGTCCAGAATCTAGCAGCTGCA
CACCATGAGAAACTGAAAGAGACCTATGCCTTGTTCCAGTTCTTCCAGGACCTGGATGATGAGGAGGCCTGG
ATAGAAGAGAAGTTGGTTCGAGTGCGCTCCCAGGACCAGGGGAGGGATCTACAGGGGGTTCAGAACTTACTG
AAGAAGCACAGACGCCTAGAGGGGGAGCTGATGGCACATGAACCTGCCATCCAGAATGTGCTGAAGATGGCA
GAGGGGCTGGGAGACAAGGCCGAGGTGGGGCGAGAGGAGATCCAGGAGCGGCTGGCGCAGTTTGTTCAGCAC
TGGGAGCAGCTCCAAGAGCTGACCAAGGCGCGAGGGCTTCAGTTGGAAGAGTCCCTAGAATACTTGCAATTT
ATGGAGAATGCTGAGGAAGAAGAAGCTTGGATCAATGAAAAGGAAGCAATGGTTGCCCGAGGAGATTCTGGA
GACACGTTGGCTGCCACTCAGAGTTTGCTAAAGAAGCATGAAGCCTTGGATAATGACTTTGCTGTCCATGAG
GCCCGGGTGCAAAATGTGTGTGCTCAGGGGGAAGACCTCCTGAGTAAGGTGAGCGACGAGGAAAGTCGGCAC
AAGGAGAAGATTTCCGCCAAGATAGAGGCTTTGAATGCAAAGACACCCTCTCTGGCCCAGGCGATCGCTTCC
TGGAAGCTGCAGTTGGAAGATGATCATGCCTTTCAGGAGTTCAACTGGAAGGCTGATGTGGCAGAGGCCTGG
ATAGCTGAAAAGGAAAGAAGCCTGAAGATCAATGGCAACGGTGCAGACCTCACTGCCTTCCTTACTCTCCTG
GCAAAGCAGGACACACTGGATGCCAGTGTGCAGAGCTTTCAACAGGAGAGACTGGGTAAGATAACTGACCTA
AAGGACCAGCTGGTGGCTGCCCAGCACAGCCAGTCCAAAGCCATCGAGGAGCGCCATGCTGCCCTGCTGAGG
CGCTGGGAGCAGCTGCTGGAAGCCTGTGCAGCCCACAGGCAGAAATTGCTGGAGAAACAGCTGCCCCTGCAG
AAGGCTGAGGAGCTATTCATGGAATTTGCACACAAGGCTTCAGCTTTCAACCACTGGTGTGAGAATGCTGAG
GAGGACCTGTCAGAAAATGTGCACTGTGTCTCCCTGAATGAGATTCGCCAGCTACAGAAGGACCATGAGGCT
TTCCTGGCCTCCTTGGCCAAGGCCCAGGAAGATTTGAACTATCTGCGAGAGCTAGACCAGCAGATTAAGTCC
TTAAATGTGCCCTCCAGCCCTTACACCTGGTTAACCATGGAGGTGCTAGAAAGGATGTGGAAGCACCTACCT
GACATCATCAAGGAACGGGAGCAAGAGCTGCAAAAGGAAGAGGAAAGACAGGTCAAGAACTTTGAGATGTGC
CAGGAGTTTGAACAGAATGCCAGTGCCTTCCTTCAGTGGATCCTGGAAACCAGGGCTTATTTTCTGGATGGA
TCTTTGCTCAAAGAAACAGGAACTCTGGAATCCCAATTGGAAGCAAATAAAAGGAAGCAGAAGGAGATCCAG
CTGATGAAGCGCCAGCTGACCAAGATTGAGGATCTGGGAGACAACCTAGAAGAGGCTCTGGTTCTGGACATC
AAATACAGCACCATTGGGTTGGCACAGCAGTGGGACCAGCTCTATCAGCTTGGGATGCGAATGCAACACAAC
CTGGAACAACAAATCCAAGCCAAAGATACTATAGGTGTGAGTGAGGAGACACTGAAGGAGTTTAGCACAACC
TATAAACACTTTGATGAGAATTTGACAGGGCGCTTGAGTCACAAAGATTTCCGGTCCTGCCTGAGAGGACTC
AATTACTACTTACCCATGGTGGAGGAGGGTGAACCTGAGCCCAAGTTCGAGAAATTCCTAGATGTCGTCGAT
CCAGGGAGGAAGGGCTATATCTCACTGGAAGAATATACCTCATTCCTGATTGACAAGGAATCAGAGAACATC
AAGACCAGCGATGAAATAGAGAATGCTTTCCAAGCCTTGGCAGAGGGCAAGACCTATATTACCAAAGAGGAC
ATGAAGCAGGCTCTAACACCAGAACAAGTGTCCTTCTGTGCCTCACATATGCAGCAATACGTGGACCCACGG
GGCCGAAGCCACCCTGCTGGCTATGACTACGTTGGCTTCACCAATTCCTTCTTTGGCAAC------
>Myotis_lucifugus
---------------------------ATGGAGAGCGGTGGGCCCAAGGTGCTGGAAACAGCCGAGGAGATC
CAGGAGCGGCGCCAGGAGGTGTTGGCCCGGTATGCGAGGTTCAAGGACCTGGTTGCTGAGAGGGGCCAGAAG
CTTGAAGACTCCTACCACTACCAGGTTTTCAGACGGGATGCGGATGACCTGGAGAAGTGGATCTTGGAGAAA
CTCAAGATCGCAGGAGATAAGAGCTATGAAGACCCAACTAACATACAGGGGAAATATCAGAAGCATGAATCC
TTTGAAGCAGAGGTACAAGCAAAATCGAGGGTCATTCCTGAGCTGGAGGAAATCAGGAAAGTCCGATTTGCT
GAGGGCCATTTTGCCCACGAGGACACCAAGGTCCATCTGGAGGAGCTGCGCCGCCTGTGGGACCTGCTGGTG
GAGCTGACTCAGGAGAAGGGCGCCTTCCTTCGGCAGGCCCTGAGGCTCCAGCAGTACTTGCAGGAGTGTGCC
GACATCCTGGAGTGGATTGGAGACAAGGAGGCCATAGTGACATCTGTAGAGCTGGGTGAAGACTGGGAACGC
ACAGAGGTTCTACATAAGAAGTTTGAAGAGTTCCAAGTAGACCTGGCAGCTCGGAAGGGGAGAGTGGATGGA
GTGAACGAATACGCTAATAAGTGTGCTGAGGAGAACCATCCAGAACTGCCTTTGATTAAATCAAAGCAGGAC
GAGGTGAATGCTGCCTGGGAGCGTCTCCATGGTCTTGCTCTCCAGCGACGGAAAACACTGTCCAACGCTGCA
GACCTCCAGCGATTCAAAAGGGATGTGACTGAAGCCATCCAGTGGATCAAGGAGAAGGAGCCCCAACTCACC
TCTGAGGACTATGGCAAAGACCTCGTTAGCTCCGAGGCACTGTTTCACAGTCACAAGGGCCTTGAGCGGAAC
CTTGCAGTCATGGATGACAAGGTGAAGGAGTTATGTGCCAAAGCAGACAAGCTGAAGCTTTCCCATCCTGCA
[truncated: 227,919 more chars]
