# Supplementary material for: High rate of adaptation of mammalian proteins that interact with Plasmodium and related parasites
Source: PLoS Genet. 2017 Sep 28;13(9):e1007023. doi: 10.1371/journal.pgen.1007023 (PMC5634635; doi:10.1371/journal.pgen.1007023)
Supplement: S8 Table — The boundaries of the protein domains were defined with SMART (Methods, Alpha-spectrin). Columns E-I contain p-values for the enrichment of each domain for adaptive codons, when adaptive codons are defined by the MEME p-value threshold in the heading. (XLSX) [file pgen.1007023.s012.xlsx]

## Sheet: STable5
Domain	Start	End	Length (codons)	threshold: MEME p<=0.1	threshold: MEME p<=0.05	threshold: MEME p<=0.01	threshold: MEME p<=0.005	threshold: MEME p<=0.001
N	1	55	55	0.623	0.48	0.4476	0.311	0.467
1	56	155	100	0.002	0.008	0.0188	0.041	0.075
2	161	261	101	0.389	0.373	0.4418	0.55	0.213
3	267	367	101	0.223	0.209	0.2102	0.222	0.687
4	373	473	101	0.025	0.001	0.0008	0.006	0.001
5	479	579	101	0.108	0.132	0.0976	0.123	0.017
6	585	684	100	0.405	0.639	0.8548	0.751	0.619
7	690	790	101	0.203	0.05	0.4908	0.581	0.634
8	796	896	101	0.653	0.912	0.528	0.348	0.656
9	902	979	78	0.821	0.924	0.3735	0.494	0.577
SH3	980	1035	56	0.358	0.261	0.3044	0.204	0.246
11	1085	1180	96	0.99	0.992	0.924	0.857	0.637
12	1186	1286	101	0.593	0.602	0.8419	0.735	0.437
13	1292	1392	101	0.305	0.745	0.4884	0.291	0.634
14	1398	1497	100	0.638	0.343	0.6692	0.517	0.193
15	1503	1604	102	0.084	0.061	0.2025	0.226	0.181
16	1610	1710	101	0.75	0.933	0.2712	0.286	0.671
17	1716	1816	101	0.822	0.888	0.8604	0.876	0.64
18	1822	1926	105	0.643	0.446	0.2944	0.579	0.676
19	1932	2033	102	0.935	0.839	0.7508	0.579	0.628
20	2047	2147	101	0.367	0.454	0.9347	0.874	0.657
21	2161	2258	98	0.945	0.885	0.7331	0.596	0.631
EF1	2276	2304	29	0.804	0.898	0.5239	0.446	0.257
EF2	2319	2347	29	0.22	0.294	0.0271	0.017	0.001
EF3/4	2351	2419	69	0.929	0.864	0.8417	0.757	0.528
