# Supplementary material for: High rate of adaptation of mammalian proteins that interact with Plasmodium and related parasites
Source: PLoS Genet. 2017 Sep 28;13(9):e1007023. doi: 10.1371/journal.pgen.1007023 (PMC5634635; doi:10.1371/journal.pgen.1007023)
Supplement: S9 Table — Each margin represents a percentage of the PPIP value, so that 'min_margin' and 'max_margin' define a range around the PPIP value into which, to be acceptable for matching, a control value must fall. (XLSX) [file pgen.1007023.s013.xlsx]

## Sheet: Sheet1
Metric	min_margin	max_margin
mRNA Expression	0.1595	0.1895
Protein expression	0.1595	0.2395
DNaseI HS Density	0.31	0.46
Conserved Element Density	0.45	0.75
Protein-protein Interactions	0.205	0.255
