# Supplementary material for: High rate of adaptation of mammalian proteins that interact with Plasmodium and related parasites
Source: PLoS Genet. 2017 Sep 28;13(9):e1007023. doi: 10.1371/journal.pgen.1007023 (PMC5634635; doi:10.1371/journal.pgen.1007023)
Supplement: S10 Table — (NWK) [file pgen.1007023.s014.nwk]

(((Sarcophilus_harrisii,Monodelphis_domestica)Metatheria,(((Elephantulus_edwardii,Trichechus_manatus_latirostris),((Chrysochloris_asiatica,Echinops_telfairi),(Orycteropus_afer_afer,Loxodonta_africana)))Afrotheria,(Dasypus_novemcinctus,(((((Equus_caballus,Equus_przewalskii)Equus,Equus_asinus)Equus,Ceratotherium_simum_simum)Perissodactyla,(((((Panthera_tigris_altaica,Felis_catus),Acinonyx_jubatus)Felidae,((Mustela_putorius_furo,Odobenus_rosmarus_divergens),((Ailuropoda_melanoleuca,Ursus_maritimus)Ursidae,Canis_lupus_familiaris))Caniformia)Carnivora,(((Myotis_brandtii,Myotis_lucifugus)Myotis,(Eptesicus_fuscus,Miniopterus_natalensis))Vespertilionidae,((Pteropus_alecto,Pteropus_vampyrus)Pteropus,Rousettus_aegyptiacus)Pteropodinae)Chiroptera),((Erinaceus_europaeus,(Condylura_cristata,Sorex_araneus))Insectivora,(((((Camelus_dromedarius,Camelus_ferus),Camelus_bactrianus)Camelus,Vicugna_pacos)Camelidae,((Ovis_aries,Capra_hircus)Caprinae,(Pantholops_hodgsonii,(((Bos_taurus,Bos_mutus)Bos,Bison_bison_bison),Bubalus_bubalis)Bovinae))Bovidae),(Sus_scrofa,(Balaenoptera_acutorostrata_scammoni,Orcinus_orca)Cetacea))Cetartiodactyla)))Laurasiatheria,(((((((Marmota_marmota_marmota,Ictidomys_tridecemlineatus)Marmotini,Dipodomys_ordii),(((((Microtus_ochrogaster,Mesocricetus_auratus),Peromyscus_maniculatus_bairdii)Cricetidae,(Mus_musculus,Rattus_norvegicus)Murinae),Nannospalax_galili)Muroidea,Jaculus_jaculus))Sciurognathi,(((Heterocephalus_glaber,Fukomys_damarensis)Bathyergidae,Octodon_degus),(Chinchilla_lanigera,Cavia_porcellus))Hystricognathi)Rodentia,(Ochotona_princeps,Oryctolagus_cuniculus)Lagomorpha)Glires,Galeopterus_variegatus),(Tupaia_chinensis,(((Microcebus_murinus,Propithecus_coquereli)Lemuriformes,Otolemur_garnettii)Strepsirrhini,(((Saimiri_boliviensis,Callithrix_jacchus)Cebidae,Aotus_nancymaae)Platyrrhini,((Nomascus_leucogenys,((Homo_sapiens,((Pan_troglodytes,Pan_paniscus)Pan,Gorilla_gorilla))Homininae,Pongo_abelii)Hominidae)Hominoidea,((Cercocebus_atys,(((Macaca_mulatta,(Macaca_nemestrina,Macaca_fascicularis))Macaca,Chlorocebus_sabaeus),(Mandrillus_leucophaeus,Papio_anubis)))Cercopithecinae,(Rhinopithecus_roxellana,Colobus_angolensis_palliatus)Colobinae)Cercopithecidae)Catarrhini)Simiiformes)Primates))Euarchontoglires)Boreoeutheria))Eutheria)Theria);
