# Supplementary material for: High rate of adaptation of mammalian proteins that interact with Plasmodium and related parasites
Source: PLoS Genet. 2017 Sep 28;13(9):e1007023. doi: 10.1371/journal.pgen.1007023 (PMC5634635; doi:10.1371/journal.pgen.1007023)
Supplement: S11 Table — The number of adaptive codons is given per branch for both the entire SPTA1 protein and for only the domains enriched for mammalian adaptation (Fig 8). (XLSX) [file pgen.1007023.s015.xlsx]

## Sheet: Entire protein
Branch	Adaptive codons (MEME p<=0.01)
Camelidae	99
Loxodonta_africana	79
Trichechus_manatus_latirostris	78
Eutheria	73
Dasypus_novemcinctus	73
Chrysochloris_asiatica	70
Sus_scrofa	66
Sorex_araneus	62
Marmotini	62
Octodon_degus	59
Erinaceus_europaeus	59
Bovidae	53
Canis_lupus_familiaris	53
Galeopterus_variegatus	51
Elephantulus_edwardii	50
Hystricognathi	47
Chinchilla_lanigera	47
Equus_1	47
Tupaia_chinensis	46
Miniopterus_natalensis	46
Jaculus_jaculus	46
Felidae	41
Node10	40
Bos	40
Node50	40
Node164	40
Equus_caballus	40
Node77	40
Cavia_porcellus	39
Dipodomys_ordii	38
Ceratotherium_simum_simum	37
Otolemur_garnettii	35
Ochotona_princeps	35
Microcebus_murinus	34
Echinops_telfairi	34
Simiiformes	34
Mustela_putorius_furo	34
Nannospalax_galili	34
Orycteropus_afer_afer	32
Carnivora	31
Aotus_nancymaae	29
Cetacea	28
Microtus_ochrogaster	27
Cetartiodactyla	27
Pteropodinae	27
Rodentia	26
Fukomys_damarensis	24
Condylura_cristata	24
Mesocricetus_auratus	24
Sarcophilus_harrisii	23
Odobenus_rosmarus_divergens	23
Peromyscus_maniculatus_bairdii	22
Node101	22
Lagomorpha	21
Vespertilionidae	21
Rousettus_aegyptiacus	19
Platyrrhini	19
Mus_musculus	19
Caniformia	19
Insectivora	18
Panthera_tigris_altaica	18
Monodelphis_domestica	17
Ailuropoda_melanoleuca	17
Callithrix_jacchus	17
Heterocephalus_glaber	16
Bovinae	16
Node103	16
Cercopithecidae	16
Nomascus_leucogenys	15
Ursidae	15
Myotis_brandtii	15
Saimiri_boliviensis	15
Perissodactyla	15
Node96	14
Rattus_norvegicus	14
Bubalus_bubalis	14
Homo_sapiens	14
Ictidomys_tridecemlineatus	14
Pongo_abelii	13
Eptesicus_fuscus	13
Bison_bison_bison	13
Mandrillus_leucophaeus	13
Bathyergidae	13
Chlorocebus_sabaeus	12
Sciurognathi	12
Cercopithecinae	12
Murinae	11
Node92	10
Capra_hircus	10
Node120	10
Pteropus	10
Equus	10
Myotis	10
Propithecus_coquereli	10
Cercocebus_atys	10
Orcinus_orca	10
Afrotheria	10
Laurasiatheria	9
Lemuriformes	9
Node58	9
Node37	9
Ovis_aries	9
Node61	9
Node80	9
Equus_asinus	9
Glires	9
Oryctolagus_cuniculus	9
Node17	8
Muroidea	8
Homininae	8
Balaenoptera_acutorostrata_scammoni	8
Euarchontoglires	8
Pantholops_hodgsonii	8
Vicugna_pacos	8
Gorilla_gorilla	8
Node86	8
Marmota_marmota_marmota	7
Felis_catus	7
Node7	6
Colobus_angolensis_palliatus	6
Acinonyx_jubatus	6
Strepsirrhini	6
Node28	6
Ursus_maritimus	6
Node65	6
Node11	5
Node115	5
Node29	5
Node32	5
Macaca_nemestrina	5
Chiroptera	5
Pteropus_alecto	5
Rhinopithecus_roxellana	5
Node127	4
Camelus_ferus	4
Cricetidae	4
Primates	4
Boreoeutheria	4
Myotis_lucifugus	4
Camelus_bactrianus	4
Caprinae	4
Catarrhini	4
Node40	4
Pan	4
Pan_troglodytes	4
Bos_taurus	4
Camelus_dromedarius	4
Node14	3
Bos_mutus	3
Node105	3
Colobinae	3
Node157	3
Camelus	3
Papio_anubis	2
Pan_paniscus	2
Macaca	2
Macaca_fascicularis	2
Node68	2
Macaca_mulatta	2
Equus_przewalskii	2
Pteropus_vampyrus	2
Cebidae	1
Hominoidea	1
Node160	1
Node156	1
Hominidae	1

## Sheet: Enriched domains
Branch	Adaptive codons (MEME p<=0.01)
Camelidae	20
Sus_scrofa	11
Trichechus_manatus_latirostris	10
Aotus_nancymaae	9
Marmotini	9
Chrysochloris_asiatica	8
Canis_lupus_familiaris	8
Simiiformes	8
Tupaia_chinensis	7
Bovidae	7
Loxodonta_africana	7
Dasypus_novemcinctus	7
Eutheria	6
Cavia_porcellus	6
Octodon_degus	6
Ochotona_princeps	6
Cetartiodactyla	5
Pteropodinae	5
Cetacea	5
Lagomorpha	5
Elephantulus_edwardii	5
Sorex_araneus	5
Carnivora	5
Galeopterus_variegatus	4
Sarcophilus_harrisii	4
Condylura_cristata	4
Ceratotherium_simum_simum	4
Erinaceus_europaeus	4
Chinchilla_lanigera	4
Equus_1	4
Insectivora	3
Chlorocebus_sabaeus	3
Node96	3
Microtus_ochrogaster	3
Microcebus_murinus	3
Otolemur_garnettii	3
Node120	3
Node10	3
Felidae	3
Bos	3
Cercopithecidae	3
Hystricognathi	3
Mustela_putorius_furo	3
Node164	3
Saimiri_boliviensis	3
Equus_caballus	3
Node58	3
Node50	3
Homo_sapiens	3
Node86	3
Node77	3
Mesocricetus_auratus	3
Rodentia	2
Peromyscus_maniculatus_bairdii	2
Monodelphis_domestica	2
Bathyergidae	2
Nannospalax_galili	2
Ailuropoda_melanoleuca	2
Node7	2
Laurasiatheria	2
Node28	2
Node101	2
Dipodomys_ordii	2
Colobinae	2
Myotis_brandtii	2
Catarrhini	2
Callithrix_jacchus	2
Chiroptera	2
Pan_troglodytes	2
Node61	2
Perissodactyla	2
Node92	1
Rousettus_aegyptiacus	1
Orycteropus_afer_afer	1
Node127	1
Pongo_abelii	1
Bovinae	1
Colobus_angolensis_palliatus	1
Nomascus_leucogenys	1
Node115	1
Node29	1
Bubalus_bubalis	1
Panthera_tigris_altaica	1
Miniopterus_natalensis	1
Rattus_norvegicus	1
Eptesicus_fuscus	1
Vespertilionidae	1
Echinops_telfairi	1
Node37	1
Bison_bison_bison	1
Ursidae	1
Mandrillus_leucophaeus	1
Euarchontoglires	1
Node160	1
Pan_paniscus	1
Lemuriformes	1
Mus_musculus	1
Jaculus_jaculus	1
Ovis_aries	1
Odobenus_rosmarus_divergens	1
Caniformia	1
Pan	1
Cercopithecinae	1
Rhinopithecus_roxellana	1
Macaca_mulatta	1
Cercocebus_atys	1
Node80	1
Myotis	1
Glires	1
